# Supplementary material for: Multi-Omics of Corynebacterium Pseudotuberculosis 12CS0282 and an In Silico Reverse Vaccinology Approach Reveal Novel Vaccine and Drug Targets
Source: Proteomes. 2022 Nov 23;10(4):39. doi: 10.3390/proteomes10040039 (PMC9784263; doi:10.3390/proteomes10040039)
Supplement: Supplementary file 1 [file proteomes-10-00039-s001.zip › Table S1 Strains and virulence factors.xlsx]

## Sheet: Sheet1
Supplementary Table S1. List of Corynebacterium pseudotubeculosis strains analysed in this study with genomic features and presence/absence of virulence genes
S No	# assembly_accession	Strain	Biovar	Clade	Contig	Size (bp)	#CDS	#rRNA	#tRNA	#tmRNA	GC (mol%)	cpfrc_00029 (pld)	cpfrc_00128 (nor)	cpfrc_00386 (nanH)	cpfrc_00397	cpfrc_00491 (dtsR2)	cpfrc_00492 (dtsR1)	cpfrc_00536	cpfrc_00562	cpfrc_00565 (nrpS1)	cpfrc_00594 (rpfA)	cpfrc_00679 (rpfB)	cpfrc_01079 (rpfI)	cpfrc_01634	cpfrc_01801	cpfrc_01895 (cpp)	cpfrc_01953 (accD3)	cp12CS0282_00875	cp12CS0282_00131 (pknD)	cp12CS0282_00897 (pknG)	DIP0222 (tox)
1	GCA_000143705.2	FRC41	ovis	1	1	2337241	2115	12	49	1	52.1831	GCA_000143705.2_00028	GCA_000143705.2_00133	GCA_000143705.2_00399	GCA_000143705.2_00410	GCA_000143705.2_00505	GCA_000143705.2_00506	GCA_000143705.2_00550	GCA_000143705.2_00578	GCA_000143705.2_00582	GCA_000143705.2_00613	GCA_000143705.2_00697	GCA_000143705.2_01107	GCA_000143705.2_01674	GCA_000143705.2_01855	GCA_000143705.2_01952	GCA_000143705.2_02012	GCA_000143705.2_01908	GCA_000143705.2_00035	GCA_000143705.2_01885
2	GCA_000144675.2	C231	ovis	1	1	2337250	2119	12	49	1	52.1831	GCA_000144675.2_00027	GCA_000144675.2_00134	GCA_000144675.2_00405	GCA_000144675.2_00416	GCA_000144675.2_00509	GCA_000144675.2_00510	GCA_000144675.2_00553	GCA_000144675.2_00581	GCA_000144675.2_00585	GCA_000144675.2_00617	GCA_000144675.2_00701	GCA_000144675.2_01111	GCA_000144675.2_01677	GCA_000144675.2_01861	GCA_000144675.2_01955	GCA_000144675.2_02016	GCA_000144675.2_01912	GCA_000144675.2_00034	GCA_000144675.2_01890
3	GCA_000144935.3	1002	ovis	1	1	2334828	2113	12	48	1	52.1892	GCA_000144935.3_00028	GCA_000144935.3_00133	GCA_000144935.3_00400	GCA_000144935.3_00411	GCA_000144935.3_00507	GCA_000144935.3_00508	GCA_000144935.3_00551	GCA_000144935.3_00580	GCA_000144935.3_00584	GCA_000144935.3_02069	GCA_000144935.3_01984	GCA_000144935.3_01578	GCA_000144935.3_01010	GCA_000144935.3_00829	GCA_000144935.3_00733	GCA_000144935.3_00674	GCA_000144935.3_00776	GCA_000144935.3_00035	GCA_000144935.3_00799
4	GCA_000152065.3	I19	ovis	1	1	2337350	2120	12	49	1	52.1814	GCA_000152065.3_00029	GCA_000152065.3_00135	GCA_000152065.3_00408	GCA_000152065.3_00419	GCA_000152065.3_00512	GCA_000152065.3_00513	GCA_000152065.3_00556	GCA_000152065.3_00585	GCA_000152065.3_00589	GCA_000152065.3_01738	GCA_000152065.3_01653	GCA_000152065.3_01243	GCA_000152065.3_00678	GCA_000152065.3_01864	GCA_000152065.3_01957	GCA_000152065.3_02017	GCA_000152065.3_01915	GCA_000152065.3_00036	GCA_000152065.3_01893
5	GCA_000221625.1	PAT10	ovis	1	1	2335323	2131	12	48	1	52.1882	GCA_000221625.1_00029	GCA_000221625.1_00136	GCA_000221625.1_00409	GCA_000221625.1_00420	GCA_000221625.1_00515	GCA_000221625.1_00516	GCA_000221625.1_00559	GCA_000221625.1_00587	GCA_000221625.1_00591	GCA_000221625.1_00622	GCA_000221625.1_00706	GCA_000221625.1_01118	GCA_000221625.1_01685	GCA_000221625.1_01869	GCA_000221625.1_01966	GCA_000221625.1_02028	GCA_000221625.1_01922	GCA_000221625.1_00036	GCA_000221625.1_01900
6	GCA_000227175.1	42/02-A	ovis	1	1	2337606	2117	12	49	1	52.1858	GCA_000227175.1_00028	GCA_000227175.1_00134	GCA_000227175.1_00402	GCA_000227175.1_00413	GCA_000227175.1_00508	GCA_000227175.1_00509	GCA_000227175.1_00552	GCA_000227175.1_00580	GCA_000227175.1_00584	GCA_000227175.1_00615	GCA_000227175.1_00699	GCA_000227175.1_01108	GCA_000227175.1_01673	GCA_000227175.1_01855	GCA_000227175.1_01953	GCA_000227175.1_02014	GCA_000227175.1_01908	GCA_000227175.1_00035	GCA_000227175.1_01885
7	GCA_000241855.1	3/99-5	ovis	1	1	2337938	2118	12	49	1	52.1847	GCA_000241855.1_00028	GCA_000241855.1_00133	GCA_000241855.1_00400	GCA_000241855.1_00411	GCA_000241855.1_00506	GCA_000241855.1_00507	GCA_000241855.1_00551	GCA_000241855.1_00580	GCA_000241855.1_00584	GCA_000241855.1_00615	GCA_000241855.1_00699	GCA_000241855.1_01109	GCA_000241855.1_01675	GCA_000241855.1_01857	GCA_000241855.1_01955	GCA_000241855.1_02015	GCA_000241855.1_01911	GCA_000241855.1_00035	GCA_000241855.1_01888
8	GCA_000255935.1	P54B96	ovis	1	1	2337657	2126	12	49	1	52.1852	GCA_000255935.1_00029	GCA_000255935.1_00136	GCA_000255935.1_00409	GCA_000255935.1_00420	GCA_000255935.1_00516	GCA_000255935.1_00517	GCA_000255935.1_00560	GCA_000255935.1_00589	GCA_000255935.1_00593	GCA_000255935.1_00625	GCA_000255935.1_00711	GCA_000255935.1_01122	GCA_000255935.1_01684	GCA_000255935.1_01867	GCA_000255935.1_01961	GCA_000255935.1_02021	GCA_000255935.1_01919	GCA_000255935.1_00036	GCA_000255935.1_01897
9	GCA_000258385.1	267	ovis	1	1	2337628	2092	12	49	1	52.1866	GCA_000258385.1_00028	GCA_000258385.1_00133	GCA_000258385.1_00395	GCA_000258385.1_00406	GCA_000258385.1_00498	GCA_000258385.1_00499	GCA_000258385.1_00542	GCA_000258385.1_00570	GCA_000258385.1_00574	GCA_000258385.1_00605	GCA_000258385.1_00689	GCA_000258385.1_01096	GCA_000258385.1_01658	GCA_000258385.1_01838	GCA_000258385.1_01930	GCA_000258385.1_01991	GCA_000258385.1_01889	GCA_000258385.1_00035	GCA_000258385.1_01867
10	GCA_000730365.1	48252		1	1	2338139	2118	12	49	1	52.1856	GCA_000730365.1_00536	GCA_000730365.1_00642	GCA_000730365.1_00908	GCA_000730365.1_00919	GCA_000730365.1_01012	GCA_000730365.1_01013	GCA_000730365.1_01056	GCA_000730365.1_01084	GCA_000730365.1_01088	GCA_000730365.1_01119	GCA_000730365.1_01203	GCA_000730365.1_01614	GCA_000730365.1_00004	GCA_000730365.1_00187	GCA_000730365.1_00282	GCA_000730365.1_00343	GCA_000730365.1_00239	GCA_000730365.1_00543	GCA_000730365.1_00216
11	GCA_000730405.1	CS_10		1	1	2338144	2119	12	49	1	52.1855	GCA_000730405.1_00970	GCA_000730405.1_00864	GCA_000730405.1_00598	GCA_000730405.1_00587	GCA_000730405.1_00494	GCA_000730405.1_00493	GCA_000730405.1_00449	GCA_000730405.1_00421	GCA_000730405.1_00417	GCA_000730405.1_00386	GCA_000730405.1_00301	GCA_000730405.1_02071	GCA_000730405.1_01501	GCA_000730405.1_01320	GCA_000730405.1_01225	GCA_000730405.1_01163	GCA_000730405.1_01268	GCA_000730405.1_00963	GCA_000730405.1_01291
12	GCA_000730445.1	Ft_2193/67		1	1	2338300	2118	12	49	1	52.1865	GCA_000730445.1_00629	GCA_000730445.1_00524	GCA_000730445.1_00257	GCA_000730445.1_00246	GCA_000730445.1_00152	GCA_000730445.1_00151	GCA_000730445.1_00108	GCA_000730445.1_00080	GCA_000730445.1_00076	GCA_000730445.1_01101	GCA_000730445.1_01186	GCA_000730445.1_01596	GCA_000730445.1_02166	GCA_000730445.1_00978	GCA_000730445.1_00883	GCA_000730445.1_00823	GCA_000730445.1_00925	GCA_000730445.1_00622	GCA_000730445.1_00949
13	GCA_000814865.1	VD57		1	1	2337177	2108	11	49	1	52.185	GCA_000814865.1_00028	GCA_000814865.1_00131	GCA_000814865.1_00399	GCA_000814865.1_00410	GCA_000814865.1_00506	GCA_000814865.1_00507	GCA_000814865.1_00550	GCA_000814865.1_00579	GCA_000814865.1_00583	GCA_000814865.1_00614	GCA_000814865.1_00698	GCA_000814865.1_01107	GCA_000814865.1_01671	GCA_000814865.1_01852	GCA_000814865.1_01947	GCA_000814865.1_02006	GCA_000814865.1_01904	GCA_000814865.1_00035	GCA_000814865.1_01881
14	GCA_000972805.1	226		1	1	2337820	2151	12	49	1	52.1831	GCA_000972805.1_00028	GCA_000972805.1_00135	GCA_000972805.1_00414	GCA_000972805.1_00425	GCA_000972805.1_00520	GCA_000972805.1_00521	GCA_000972805.1_00564	GCA_000972805.1_00593	GCA_000972805.1_00597	GCA_000972805.1_00629	GCA_000972805.1_00713	GCA_000972805.1_01129	GCA_000972805.1_01704	GCA_000972805.1_01889	GCA_000972805.1_01985	GCA_000972805.1_02046	GCA_000972805.1_01942	GCA_000972805.1_00035	GCA_000972805.1_01918
15	GCA_001017615.1	12C		1	1	2337451	2115	12	48	1	52.1925	GCA_001017615.1_00028	GCA_001017615.1_00132	GCA_001017615.1_00400	GCA_001017615.1_00411	GCA_001017615.1_00506	GCA_001017615.1_00507	GCA_001017615.1_00551	GCA_001017615.1_00582	GCA_001017615.1_00586	GCA_001017615.1_00618	GCA_001017615.1_00702	GCA_001017615.1_01109	GCA_001017615.1_01676	GCA_001017615.1_01857	GCA_001017615.1_01952	GCA_001017615.1_02013	GCA_001017615.1_01909	GCA_001017615.1_00035	GCA_001017615.1_01886
16	GCA_001026945.2	29156		1	1	2337990	2119	12	49	1	52.1827	GCA_001026945.2_00029	GCA_001026945.2_00135	GCA_001026945.2_00407	GCA_001026945.2_00418	GCA_001026945.2_00511	GCA_001026945.2_00512	GCA_001026945.2_00555	GCA_001026945.2_00584	GCA_001026945.2_00588	GCA_001026945.2_02076	GCA_001026945.2_01991	GCA_001026945.2_01070	GCA_001026945.2_01635	GCA_001026945.2_00832	GCA_001026945.2_00739	GCA_001026945.2_00679	GCA_001026945.2_00781	GCA_001026945.2_00036	GCA_001026945.2_00803
17	GCA_001298505.1	PO269-5		1	1	2337124	2091	12	49	1	52.1834	GCA_001298505.1_00029	GCA_001298505.1_00135	GCA_001298505.1_00399	GCA_001298505.1_00410	GCA_001298505.1_00501	GCA_001298505.1_00502	GCA_001298505.1_00545	GCA_001298505.1_00572	GCA_001298505.1_00576	GCA_001298505.1_02050	GCA_001298505.1_01966	GCA_001298505.1_01052	GCA_001298505.1_01616	GCA_001298505.1_00819	GCA_001298505.1_00725	GCA_001298505.1_00666	GCA_001298505.1_00768	GCA_001298505.1_00036	GCA_001298505.1_00790
18	GCA_001433475.1	1002B		1	1	2335107	2109	12	48	1	52.1889	GCA_001433475.1_00028	GCA_001433475.1_00133	GCA_001433475.1_00400	GCA_001433475.1_00411	GCA_001433475.1_00507	GCA_001433475.1_00508	GCA_001433475.1_00551	GCA_001433475.1_00579	GCA_001433475.1_00583	GCA_001433475.1_02065	GCA_001433475.1_01980	GCA_001433475.1_01574	GCA_001433475.1_01008	GCA_001433475.1_00827	GCA_001433475.1_00732	GCA_001433475.1_00673	GCA_001433475.1_00775	GCA_001433475.1_00035	GCA_001433475.1_00798
19	GCA_001447295.1	N1		1	1	2337845	2110	12	49	1	52.1813	GCA_001447295.1_00029	GCA_001447295.1_00136	GCA_001447295.1_00405	GCA_001447295.1_00416	GCA_001447295.1_00509	GCA_001447295.1_00510	GCA_001447295.1_00553	GCA_001447295.1_00583	GCA_001447295.1_00587	GCA_001447295.1_02068	GCA_001447295.1_01983	GCA_001447295.1_01068	GCA_001447295.1_01629	GCA_001447295.1_00832		GCA_001447295.1_00677	GCA_001447295.1_00780	GCA_001447295.1_00036	GCA_001447295.1_00802
20	GCA_001456175.1	PA01		1	1	2337920	2094	12	49	1	52.1836	GCA_001456175.1_00029	GCA_001456175.1_00134	GCA_001456175.1_00400	GCA_001456175.1_00411	GCA_001456175.1_00503	GCA_001456175.1_00504	GCA_001456175.1_00548	GCA_001456175.1_00576	GCA_001456175.1_00580	GCA_001456175.1_00611	GCA_001456175.1_00694	GCA_001456175.1_01099	GCA_001456175.1_01660	GCA_001456175.1_01840	GCA_001456175.1_01934	GCA_001456175.1_01992	GCA_001456175.1_01891	GCA_001456175.1_00036	GCA_001456175.1_01869
21	GCA_001481675.1	MEX25		1	1	2337529	2109	11	49	1	52.1817	GCA_001481675.1_00028	GCA_001481675.1_00134	GCA_001481675.1_00404	GCA_001481675.1_00415	GCA_001481675.1_00508	GCA_001481675.1_00509	GCA_001481675.1_00552	GCA_001481675.1_00581	GCA_001481675.1_00585	GCA_001481675.1_02065	GCA_001481675.1_01980	GCA_001481675.1_01065	GCA_001481675.1_01626	GCA_001481675.1_00829	GCA_001481675.1_00735	GCA_001481675.1_00675	GCA_001481675.1_00777	GCA_001481675.1_00035	GCA_001481675.1_00799
22	GCA_001481715.1	PO222/4-1		1	1	2337508	2111	12	48	1	52.1834	GCA_001481715.1_00028	GCA_001481715.1_00133	GCA_001481715.1_00399	GCA_001481715.1_00410	GCA_001481715.1_00504	GCA_001481715.1_00505	GCA_001481715.1_00548	GCA_001481715.1_00576	GCA_001481715.1_00580	GCA_001481715.1_02068	GCA_001481715.1_01983	GCA_001481715.1_01058	GCA_001481715.1_01626	GCA_001481715.1_00826	GCA_001481715.1_00731	GCA_001481715.1_00671	GCA_001481715.1_00774	GCA_001481715.1_00035	GCA_001481715.1_00797
23	GCA_001481755.1	E56		1	1	2335773	2105	12	49	1	52.1794	GCA_001481755.1_00028	GCA_001481755.1_00134	GCA_001481755.1_00401	GCA_001481755.1_00412	GCA_001481755.1_00502	GCA_001481755.1_00503	GCA_001481755.1_00548	GCA_001481755.1_00576	GCA_001481755.1_00581	GCA_001481755.1_02064	GCA_001481755.1_01979	GCA_001481755.1_01060	GCA_001481755.1_01627	GCA_001481755.1_00825	GCA_001481755.1_00733	GCA_001481755.1_00676	GCA_001481755.1_00774	GCA_001481755.1_00035	GCA_001481755.1_00796
24	GCA_001653295.1	E55		1	1	2335383	2105	12	49	1	52.1789	GCA_001653295.1_00029	GCA_001653295.1_00136	GCA_001653295.1_00410	GCA_001653295.1_00421	GCA_001653295.1_00511	GCA_001653295.1_00512	GCA_001653295.1_00556	GCA_001653295.1_00585	GCA_001653295.1_00590	GCA_001653295.1_02064	GCA_001653295.1_01979	GCA_001653295.1_01068	GCA_001653295.1_01630	GCA_001653295.1_00833	GCA_001653295.1_00739	GCA_001653295.1_00683	GCA_001653295.1_00781	GCA_001653295.1_00037	GCA_001653295.1_00804
25	GCA_001653315.1	MEX9		1	1	2337578	2114	12	49	1	52.184	GCA_001653315.1_00029	GCA_001653315.1_00137	GCA_001653315.1_00404	GCA_001653315.1_00415	GCA_001653315.1_00509	GCA_001653315.1_00510	GCA_001653315.1_00553	GCA_001653315.1_00582	GCA_001653315.1_00586	GCA_001653315.1_02071	GCA_001653315.1_01986	GCA_001653315.1_01063	GCA_001653315.1_01629	GCA_001653315.1_00830	GCA_001653315.1_00736	GCA_001653315.1_00677	GCA_001653315.1_00779	GCA_001653315.1_00036	GCA_001653315.1_00801
26	GCA_001663495.1	PA02		1	1	2328435	2087	12	45	1	52.1839	GCA_001663495.1_00028		GCA_001663495.1_00391	GCA_001663495.1_00402	GCA_001663495.1_00494	GCA_001663495.1_00495	GCA_001663495.1_00539	GCA_001663495.1_00568	GCA_001663495.1_00572	GCA_001663495.1_00602	GCA_001663495.1_00686	GCA_001663495.1_01088	GCA_001663495.1_01647	GCA_001663495.1_01828	GCA_001663495.1_01923	GCA_001663495.1_01982	GCA_001663495.1_01881	GCA_001663495.1_00035	GCA_001663495.1_01858
27	GCA_001682255.2	T1		1	1	2337578	2114	12	49	1	52.1868	GCA_001682255.2_00028	GCA_001682255.2_00133	GCA_001682255.2_00402	GCA_001682255.2_00413	GCA_001682255.2_00509	GCA_001682255.2_00510	GCA_001682255.2_00554	GCA_001682255.2_00583	GCA_001682255.2_00587	GCA_001682255.2_00618	GCA_001682255.2_00702	GCA_001682255.2_01110	GCA_001682255.2_01677	GCA_001682255.2_01858	GCA_001682255.2_01953	GCA_001682255.2_02012	GCA_001682255.2_01910	GCA_001682255.2_00035	GCA_001682255.2_01887
28	GCA_001682275.1	Cp13		1	1	2342237	2095	12	49	1	52.1595	GCA_001682275.1_00028	GCA_001682275.1_00132	GCA_001682275.1_00395	GCA_001682275.1_00406	GCA_001682275.1_00498	GCA_001682275.1_00499	GCA_001682275.1_00542	GCA_001682275.1_00571	GCA_001682275.1_00575	GCA_001682275.1_00606	GCA_001682275.1_00689	GCA_001682275.1_01099	GCA_001682275.1_01661	GCA_001682275.1_01841	GCA_001682275.1_01933	GCA_001682275.1_01992	GCA_001682275.1_01893	GCA_001682275.1_00035	GCA_001682275.1_01870
29	GCA_001719645.1	XH02		1	10	2357671	2119	21	49	1	52.1821	GCA_001719645.1_00127	GCA_001719645.1_00233	GCA_001719645.1_00504	GCA_001719645.1_00515	GCA_001719645.1_00608	GCA_001719645.1_00609	GCA_001719645.1_00652	GCA_001719645.1_00680	GCA_001719645.1_00684	GCA_001719645.1_01202	GCA_001719645.1_01286	GCA_001719645.1_00827	GCA_001719645.1_01990	GCA_001719645.1_01699	GCA_001719645.1_01793	GCA_001719645.1_01853	GCA_001719645.1_01750	GCA_001719645.1_00134	GCA_001719645.1_01728
30	GCA_001865765.1	MEX29		1	1	2337866	2100	12	49	1	52.1825	GCA_001865765.1_00028	GCA_001865765.1_00134	GCA_001865765.1_00395	GCA_001865765.1_00406	GCA_001865765.1_00497	GCA_001865765.1_00498	GCA_001865765.1_00541	GCA_001865765.1_00570	GCA_001865765.1_00574	GCA_001865765.1_02058	GCA_001865765.1_01973	GCA_001865765.1_01052	GCA_001865765.1_01618	GCA_001865765.1_00816	GCA_001865765.1_00722	GCA_001865765.1_00663	GCA_001865765.1_00764	GCA_001865765.1_00035	GCA_001865765.1_00786
31	GCA_001942005.2	PA07		1	1	2337352	2109	12	49	1	52.1817	GCA_001942005.2_00029	GCA_001942005.2_00135	GCA_001942005.2_00402	GCA_001942005.2_00413	GCA_001942005.2_00506	GCA_001942005.2_00507	GCA_001942005.2_00551	GCA_001942005.2_00581	GCA_001942005.2_00585	GCA_001942005.2_00615	GCA_001942005.2_00699	GCA_001942005.2_01110	GCA_001942005.2_01672	GCA_001942005.2_01853		GCA_001942005.2_02007	GCA_001942005.2_01904	GCA_001942005.2_00036	GCA_001942005.2_01882
32	GCA_001969465.1	PA05		1	1	2435437	2343	6	52	1	52.2068	GCA_001969465.1_00019; GCA_001969465.1_00254	GCA_001969465.1_00128	GCA_001969465.1_00643	GCA_001969465.1_00654	GCA_001969465.1_00754	GCA_001969465.1_00756	GCA_001969465.1_00806		GCA_001969465.1_00843	GCA_001969465.1_00875	GCA_001969465.1_00962	GCA_001969465.1_01392	GCA_001969465.1_01980	GCA_001969465.1_02169		GCA_001969465.1_02332	GCA_001969465.1_02224	GCA_001969465.1_00026; GCA_001969465.1_00262	GCA_001969465.1_02200
33	GCA_001969485.1	PA06		1	1	2320434	2209	3	46	1	52.1795	GCA_001969485.1_00133	GCA_001969485.1_00009	GCA_001969485.1_00520	GCA_001969485.1_00531	GCA_001969485.1_00628	GCA_001969485.1_00629	GCA_001969485.1_00676	GCA_001969485.1_00707	GCA_001969485.1_00711	GCA_001969485.1_02251	GCA_001969485.1_02164		GCA_001969485.1_00801	GCA_001969485.1_01628		GCA_001969485.1_01788	GCA_001969485.1_01680	GCA_001969485.1_00140	GCA_001969485.1_01656
34	GCA_001975165.1	MEX1		1	1	2337090	2110	12	49	1	52.1811	GCA_001975165.1_00028	GCA_001975165.1_00135	GCA_001975165.1_00398	GCA_001975165.1_00409	GCA_001975165.1_00502	GCA_001975165.1_00503	GCA_001975165.1_00546	GCA_001975165.1_00575	GCA_001975165.1_00579	GCA_001975165.1_02068	GCA_001975165.1_01984	GCA_001975165.1_01062	GCA_001975165.1_01633	GCA_001975165.1_00826	GCA_001975165.1_00731	GCA_001975165.1_00669	GCA_001975165.1_00774	GCA_001975165.1_00035	GCA_001975165.1_00797
35	GCA_001989595.1	PA04		1	1	2338093	2118	12	49	1	52.1826	GCA_001989595.1_00029	GCA_001989595.1_00137	GCA_001989595.1_00405	GCA_001989595.1_00416	GCA_001989595.1_00510	GCA_001989595.1_00511	GCA_001989595.1_00554	GCA_001989595.1_00584	GCA_001989595.1_00588	GCA_001989595.1_00618	GCA_001989595.1_00702	GCA_001989595.1_01112	GCA_001989595.1_01675	GCA_001989595.1_01859		GCA_001989595.1_02015	GCA_001989595.1_01910	GCA_001989595.1_00036	GCA_001989595.1_01888
36	GCA_002009385.1	phoP		1	1	2339296	2109	12	48	1	52.1897	GCA_002009385.1_00028	GCA_002009385.1_00133	GCA_002009385.1_00396	GCA_002009385.1_00407	GCA_002009385.1_00503	GCA_002009385.1_00504	GCA_002009385.1_00547	GCA_002009385.1_00575	GCA_002009385.1_00579	GCA_002009385.1_02065	GCA_002009385.1_01980	GCA_002009385.1_01575	GCA_002009385.1_01007	GCA_002009385.1_00823	GCA_002009385.1_00728	GCA_002009385.1_00669	GCA_002009385.1_00771	GCA_002009385.1_00035	GCA_002009385.1_00794
37	GCA_002009415.1	MIC6		1	1	2337147	2110	12	49	1	52.1849	GCA_002009415.1_00028	GCA_002009415.1_00134	GCA_002009415.1_00400	GCA_002009415.1_00411	GCA_002009415.1_00506	GCA_002009415.1_00507	GCA_002009415.1_00551	GCA_002009415.1_00580	GCA_002009415.1_00584	GCA_002009415.1_00615	GCA_002009415.1_00699	GCA_002009415.1_01106	GCA_002009415.1_01672	GCA_002009415.1_01853	GCA_002009415.1_01949	GCA_002009415.1_02008	GCA_002009415.1_01906	GCA_002009415.1_00035	GCA_002009415.1_01883
38	GCA_002072715.1	SigmaE		1	1	2339255	2112	12	47	1	52.1935	GCA_002072715.1_00029	GCA_002072715.1_00134	GCA_002072715.1_00402	GCA_002072715.1_00413	GCA_002072715.1_00508	GCA_002072715.1_00509	GCA_002072715.1_00552	GCA_002072715.1_00580	GCA_002072715.1_00584	GCA_002072715.1_02068	GCA_002072715.1_01984	GCA_002072715.1_01577	GCA_002072715.1_01011	GCA_002072715.1_00827	GCA_002072715.1_00733	GCA_002072715.1_00674	GCA_002072715.1_00775	GCA_002072715.1_00036	GCA_002072715.1_00798
39	GCA_002155265.1	ATCC 19410		1	1	2337763	2118	12	49	1	52.1821	GCA_002155265.1_00029	GCA_002155265.1_00136	GCA_002155265.1_00406	GCA_002155265.1_00417	GCA_002155265.1_00510	GCA_002155265.1_00511	GCA_002155265.1_00554	GCA_002155265.1_00582	GCA_002155265.1_00586	GCA_002155265.1_02075	GCA_002155265.1_01990	GCA_002155265.1_01580	GCA_002155265.1_01015	GCA_002155265.1_00831	GCA_002155265.1_00738	GCA_002155265.1_00677	GCA_002155265.1_00780	GCA_002155265.1_00036	GCA_002155265.1_00802
40	GCA_002794435.1	PA08; A19		1	1	2337756	2101	12	49	1	52.1827	GCA_002794435.1_00029	GCA_002794435.1_00135	GCA_002794435.1_00399	GCA_002794435.1_00410	GCA_002794435.1_00503	GCA_002794435.1_00504	GCA_002794435.1_00547	GCA_002794435.1_00577	GCA_002794435.1_00581	GCA_002794435.1_00611	GCA_002794435.1_00695	GCA_002794435.1_01106	GCA_002794435.1_01668	GCA_002794435.1_01848		GCA_002794435.1_01999	GCA_002794435.1_01898	GCA_002794435.1_00036	GCA_002794435.1_01876
41	GCA_002869805.1	KM01		1	1	2337666	2118	12	49	1	52.1821	GCA_002869805.1_00029	GCA_002869805.1_00135	GCA_002869805.1_00407	GCA_002869805.1_00418	GCA_002869805.1_00511	GCA_002869805.1_00512	GCA_002869805.1_00555	GCA_002869805.1_00583	GCA_002869805.1_00587	GCA_002869805.1_02075	GCA_002869805.1_01990	GCA_002869805.1_01070	GCA_002869805.1_01633	GCA_002869805.1_00831	GCA_002869805.1_00738	GCA_002869805.1_00678	GCA_002869805.1_00780	GCA_002869805.1_00036	GCA_002869805.1_00802
42	GCA_002953235.1	OVI2C		1	1	2337575	2113	12	49	1	52.1869	GCA_002953235.1_00028	GCA_002953235.1_00133	GCA_002953235.1_00401	GCA_002953235.1_00412	GCA_002953235.1_00508	GCA_002953235.1_00509	GCA_002953235.1_00553	GCA_002953235.1_00582	GCA_002953235.1_00586	GCA_002953235.1_02070	GCA_002953235.1_01985	GCA_002953235.1_01578	GCA_002953235.1_01012	GCA_002953235.1_00831	GCA_002953235.1_00735	GCA_002953235.1_00676	GCA_002953235.1_00778	GCA_002953235.1_00035	GCA_002953235.1_00801
43	GCA_002953275.1	CAP3W		1	1	2337498	2111	12	49	1	52.1865	GCA_002953275.1_00028	GCA_002953275.1_00133	GCA_002953275.1_00401	GCA_002953275.1_00412	GCA_002953275.1_00508	GCA_002953275.1_00509	GCA_002953275.1_00552	GCA_002953275.1_00581	GCA_002953275.1_00585	GCA_002953275.1_02068	GCA_002953275.1_01983	GCA_002953275.1_01576	GCA_002953275.1_01010	GCA_002953275.1_00830	GCA_002953275.1_00734	GCA_002953275.1_00675	GCA_002953275.1_00777	GCA_002953275.1_00035	GCA_002953275.1_00800
44	GCA_002953315.1	CAPJ4		1	1	2337549	2111	12	49	1	52.1865	GCA_002953315.1_00028	GCA_002953315.1_00133	GCA_002953315.1_00400	GCA_002953315.1_00411	GCA_002953315.1_00506	GCA_002953315.1_00507	GCA_002953315.1_00551	GCA_002953315.1_00580	GCA_002953315.1_00584	GCA_002953315.1_02068	GCA_002953315.1_01983	GCA_002953315.1_01576	GCA_002953315.1_01009	GCA_002953315.1_00828	GCA_002953315.1_00733	GCA_002953315.1_00674	GCA_002953315.1_00776	GCA_002953315.1_00035	GCA_002953315.1_00799
45	GCA_002953955.1	OVI03		1	1	2337541	2116	12	49	1	52.1839	GCA_002953955.1_00028	GCA_002953955.1_00133	GCA_002953955.1_00398	GCA_002953955.1_00409	GCA_002953955.1_00503	GCA_002953955.1_00504	GCA_002953955.1_00547	GCA_002953955.1_00576	GCA_002953955.1_00580	GCA_002953955.1_02072	GCA_002953955.1_01987	GCA_002953955.1_01577	GCA_002953955.1_01007	GCA_002953955.1_00825	GCA_002953955.1_00730	GCA_002953955.1_00671	GCA_002953955.1_00773	GCA_002953955.1_00035	GCA_002953955.1_00796
46	GCA_003634885.1	DSM 20689		1	1	2338546	2119	12	49	1	52.1849	GCA_003634885.1_00602	GCA_003634885.1_00709	GCA_003634885.1_00982	GCA_003634885.1_00993	GCA_003634885.1_01086	GCA_003634885.1_01087	GCA_003634885.1_01130	GCA_003634885.1_01158	GCA_003634885.1_01162	GCA_003634885.1_01193	GCA_003634885.1_01277	GCA_003634885.1_01687	GCA_003634885.1_00070	GCA_003634885.1_00254	GCA_003634885.1_00347	GCA_003634885.1_00408	GCA_003634885.1_00305	GCA_003634885.1_00609	GCA_003634885.1_00283
47	GCA_003955885.1	Cap1W		1	1	2337504	2113	12	49	1	52.1867	GCA_003955885.1_00028	GCA_003955885.1_00133	GCA_003955885.1_00401	GCA_003955885.1_00412	GCA_003955885.1_00508	GCA_003955885.1_00509	GCA_003955885.1_00553	GCA_003955885.1_00582	GCA_003955885.1_00586	GCA_003955885.1_02070	GCA_003955885.1_01985	GCA_003955885.1_01578	GCA_003955885.1_01011	GCA_003955885.1_00830	GCA_003955885.1_00735	GCA_003955885.1_00676	GCA_003955885.1_00778	GCA_003955885.1_00035	GCA_003955885.1_00801
48	GCA_003955905.1	OVIAF1		1	1	2337570	2112	12	49	1	52.1867	GCA_003955905.1_00028	GCA_003955905.1_00133	GCA_003955905.1_00402	GCA_003955905.1_00413	GCA_003955905.1_00508	GCA_003955905.1_00509	GCA_003955905.1_00552	GCA_003955905.1_00581	GCA_003955905.1_00585	GCA_003955905.1_02069	GCA_003955905.1_01984	GCA_003955905.1_01577	GCA_003955905.1_01010	GCA_003955905.1_00829	GCA_003955905.1_00734	GCA_003955905.1_00675	GCA_003955905.1_00777	GCA_003955905.1_00035	GCA_003955905.1_00800
49	GCA_004193635.1	CR07		1	1	2337589	2114	12	49	1	52.1871	GCA_004193635.1_00028	GCA_004193635.1_00133	GCA_004193635.1_00400	GCA_004193635.1_00411	GCA_004193635.1_00507	GCA_004193635.1_00508	GCA_004193635.1_00552	GCA_004193635.1_00581	GCA_004193635.1_00585	GCA_004193635.1_02071	GCA_004193635.1_01986	GCA_004193635.1_01577	GCA_004193635.1_01010	GCA_004193635.1_00829	GCA_004193635.1_00734	GCA_004193635.1_00675	GCA_004193635.1_00777	GCA_004193635.1_00035	GCA_004193635.1_00800
50	GCA_004193655.1	CAPNAT1		1	1	2337602	2111	12	49	1	52.1871	GCA_004193655.1_00028	GCA_004193655.1_00133	GCA_004193655.1_00400	GCA_004193655.1_00411	GCA_004193655.1_00506	GCA_004193655.1_00507	GCA_004193655.1_00551	GCA_004193655.1_00580	GCA_004193655.1_00584	GCA_004193655.1_02068	GCA_004193655.1_01983	GCA_004193655.1_01575	GCA_004193655.1_01009	GCA_004193655.1_00828	GCA_004193655.1_00733	GCA_004193655.1_00674	GCA_004193655.1_00776	GCA_004193655.1_00035	GCA_004193655.1_00799
51	GCA_004193675.1	CAPMI03		1	1	2337533	2112	12	49	1	52.1867	GCA_004193675.1_00028	GCA_004193675.1_00133	GCA_004193675.1_00400	GCA_004193675.1_00411	GCA_004193675.1_00507	GCA_004193675.1_00508	GCA_004193675.1_00551	GCA_004193675.1_00580	GCA_004193675.1_00584	GCA_004193675.1_02069	GCA_004193675.1_01984	GCA_004193675.1_01577	GCA_004193675.1_01009	GCA_004193675.1_00829	GCA_004193675.1_00734	GCA_004193675.1_00675	GCA_004193675.1_00777	GCA_004193675.1_00035	GCA_004193675.1_00800
52	GCA_004193695.1	CAPMI05		1	1	2337580	2112	12	49	1	52.1871	GCA_004193695.1_00028	GCA_004193695.1_00133	GCA_004193695.1_00400	GCA_004193695.1_00411	GCA_004193695.1_00507	GCA_004193695.1_00508	GCA_004193695.1_00551	GCA_004193695.1_00580	GCA_004193695.1_00584	GCA_004193695.1_02069	GCA_004193695.1_01984	GCA_004193695.1_01577	GCA_004193695.1_01010	GCA_004193695.1_00829	GCA_004193695.1_00733	GCA_004193695.1_00674	GCA_004193695.1_00776	GCA_004193695.1_00035	GCA_004193695.1_00799
53	GCA_004193955.1	87MAT		1	1	2337583	2113	12	49	1	52.1871	GCA_004193955.1_00028	GCA_004193955.1_00133	GCA_004193955.1_00401	GCA_004193955.1_00412	GCA_004193955.1_00508	GCA_004193955.1_00509	GCA_004193955.1_00552	GCA_004193955.1_00581	GCA_004193955.1_00585	GCA_004193955.1_02070	GCA_004193955.1_01985	GCA_004193955.1_01578	GCA_004193955.1_01010	GCA_004193955.1_00829	GCA_004193955.1_00734	GCA_004193955.1_00675	GCA_004193955.1_00777	GCA_004193955.1_00035	GCA_004193955.1_00800
54	GCA_004295625.1	99MAT		1	1	2337582	2115	12	49	1	52.1872	GCA_004295625.1_00028	GCA_004295625.1_00133	GCA_004295625.1_00400	GCA_004295625.1_00411	GCA_004295625.1_00507	GCA_004295625.1_00508	GCA_004295625.1_00551	GCA_004295625.1_00580	GCA_004295625.1_00584	GCA_004295625.1_02072	GCA_004295625.1_01987	GCA_004295625.1_01580	GCA_004295625.1_01012	GCA_004295625.1_00831	GCA_004295625.1_00734	GCA_004295625.1_00675	GCA_004295625.1_00777	GCA_004295625.1_00035	GCA_004295625.1_00801
55	GCA_004323755.1	Cap8W		1	1	2337575	2115	12	49	1	52.1869	GCA_004323755.1_00028	GCA_004323755.1_00133	GCA_004323755.1_00401	GCA_004323755.1_00412	GCA_004323755.1_00508	GCA_004323755.1_00509	GCA_004323755.1_00553	GCA_004323755.1_00582	GCA_004323755.1_00586	GCA_004323755.1_02072	GCA_004323755.1_01987	GCA_004323755.1_01579	GCA_004323755.1_01012	GCA_004323755.1_00831	GCA_004323755.1_00735	GCA_004323755.1_00676	GCA_004323755.1_00778	GCA_004323755.1_00035	GCA_004323755.1_00801
56	GCA_004323775.1	Cap1R		1	1	2338132	2119	12	49	1	52.1823	GCA_004323775.1_00029	GCA_004323775.1_00137	GCA_004323775.1_00405	GCA_004323775.1_00416	GCA_004323775.1_00510	GCA_004323775.1_00511	GCA_004323775.1_00554	GCA_004323775.1_00584	GCA_004323775.1_00588	GCA_004323775.1_02076	GCA_004323775.1_01991	GCA_004323775.1_01071	GCA_004323775.1_01633	GCA_004323775.1_00834		GCA_004323775.1_00678	GCA_004323775.1_00782	GCA_004323775.1_00036	GCA_004323775.1_00804
57	GCA_004332355.1	38MAT		1	1	2338134	2120	12	49	1	52.1823	GCA_004332355.1_00029	GCA_004332355.1_00137	GCA_004332355.1_00406	GCA_004332355.1_00417	GCA_004332355.1_00511	GCA_004332355.1_00512	GCA_004332355.1_00556	GCA_004332355.1_00586	GCA_004332355.1_00590	GCA_004332355.1_02077	GCA_004332355.1_01992	GCA_004332355.1_01070	GCA_004332355.1_01633	GCA_004332355.1_00834		GCA_004332355.1_00680	GCA_004332355.1_00783	GCA_004332355.1_00036	GCA_004332355.1_00805
58	GCA_004332375.1	04MAT		1	1	2337578	2115	12	49	1	52.1868	GCA_004332375.1_00028	GCA_004332375.1_00133	GCA_004332375.1_00401	GCA_004332375.1_00412	GCA_004332375.1_00508	GCA_004332375.1_00509	GCA_004332375.1_00553	GCA_004332375.1_00582	GCA_004332375.1_00586	GCA_004332375.1_02072	GCA_004332375.1_01987	GCA_004332375.1_01579	GCA_004332375.1_01012	GCA_004332375.1_00830	GCA_004332375.1_00735	GCA_004332375.1_00676	GCA_004332375.1_00778	GCA_004332375.1_00035	GCA_004332375.1_00801
59	GCA_004353245.1	E7		1	1	2337910	2118	12	49	1	52.1828	GCA_004353245.1_00029	GCA_004353245.1_00137	GCA_004353245.1_00406	GCA_004353245.1_00417	GCA_004353245.1_00511	GCA_004353245.1_00512	GCA_004353245.1_00555	GCA_004353245.1_00585	GCA_004353245.1_00589	GCA_004353245.1_02075	GCA_004353245.1_01990	GCA_004353245.1_01070	GCA_004353245.1_01632	GCA_004353245.1_00834		GCA_004353245.1_00679	GCA_004353245.1_00783	GCA_004353245.1_00036	GCA_004353245.1_00805
60	GCA_004771435.1	Cap1C		1	1	2337519	2119	12	49	1	52.1817	GCA_004771435.1_00029	GCA_004771435.1_00137	GCA_004771435.1_00405	GCA_004771435.1_00416	GCA_004771435.1_00510	GCA_004771435.1_00511	GCA_004771435.1_00555	GCA_004771435.1_00585	GCA_004771435.1_00589	GCA_004771435.1_02076	GCA_004771435.1_01991	GCA_004771435.1_01069	GCA_004771435.1_01633	GCA_004771435.1_00833		GCA_004771435.1_00679	GCA_004771435.1_00782	GCA_004771435.1_00036	GCA_004771435.1_00804
61	GCA_004941425.1	OVI1FL		1	1	2337554	2119	12	49	1	52.1823	GCA_004941425.1_00029	GCA_004941425.1_00137	GCA_004941425.1_00405	GCA_004941425.1_00416	GCA_004941425.1_00510	GCA_004941425.1_00511	GCA_004941425.1_00554	GCA_004941425.1_00584	GCA_004941425.1_00588	GCA_004941425.1_02076	GCA_004941425.1_01991	GCA_004941425.1_01070	GCA_004941425.1_01633	GCA_004941425.1_00833		GCA_004941425.1_00678	GCA_004941425.1_00782	GCA_004941425.1_00036	GCA_004941425.1_00804
62	GCA_005341445.1	Cap5W		1	1	2337585	2110	12	49	1	52.1872	GCA_005341445.1_00028	GCA_005341445.1_00133	GCA_005341445.1_00400	GCA_005341445.1_00411	GCA_005341445.1_00507	GCA_005341445.1_00508	GCA_005341445.1_00551	GCA_005341445.1_00580	GCA_005341445.1_00584	GCA_005341445.1_02067	GCA_005341445.1_01982	GCA_005341445.1_01575	GCA_005341445.1_01009	GCA_005341445.1_00828	GCA_005341445.1_00733	GCA_005341445.1_00674	GCA_005341445.1_00776	GCA_005341445.1_00035	GCA_005341445.1_00799
63	GCA_005341465.1	Cap4W		1	1	2337570	2111	12	49	1	52.1871	GCA_005341465.1_00028	GCA_005341465.1_00133	GCA_005341465.1_00400	GCA_005341465.1_00411	GCA_005341465.1_00507	GCA_005341465.1_00508	GCA_005341465.1_00552	GCA_005341465.1_00581	GCA_005341465.1_00585	GCA_005341465.1_02068	GCA_005341465.1_01983	GCA_005341465.1_01576	GCA_005341465.1_01010	GCA_005341465.1_00829	GCA_005341465.1_00734	GCA_005341465.1_00675	GCA_005341465.1_00777	GCA_005341465.1_00035	GCA_005341465.1_00800
64	GCA_006971065.1	CAPGE03		1	1	2337561	2110	12	49	1	52.187	GCA_006971065.1_00028	GCA_006971065.1_00133	GCA_006971065.1_00400	GCA_006971065.1_00411	GCA_006971065.1_00506	GCA_006971065.1_00507	GCA_006971065.1_00550	GCA_006971065.1_00579	GCA_006971065.1_00583	GCA_006971065.1_02067	GCA_006971065.1_01982	GCA_006971065.1_01574	GCA_006971065.1_01008	GCA_006971065.1_00827	GCA_006971065.1_00732	GCA_006971065.1_00673	GCA_006971065.1_00775	GCA_006971065.1_00035	GCA_006971065.1_00798
65	GCA_006971245.1	OVID04		1	1	2337545	2120	12	49	1	52.1816	GCA_006971245.1_00029	GCA_006971245.1_00137	GCA_006971245.1_00405	GCA_006971245.1_00416	GCA_006971245.1_00510	GCA_006971245.1_00511	GCA_006971245.1_00555	GCA_006971245.1_00585	GCA_006971245.1_00589	GCA_006971245.1_02077	GCA_006971245.1_01992	GCA_006971245.1_01070	GCA_006971245.1_01633	GCA_006971245.1_00833		GCA_006971245.1_00679	GCA_006971245.1_00782	GCA_006971245.1_00036	GCA_006971245.1_00804
66	GCA_006971425.1	OVIZ01		1	1	2337856	2119	12	49	1	52.1825	GCA_006971425.1_00029	GCA_006971425.1_00137	GCA_006971425.1_00405	GCA_006971425.1_00416	GCA_006971425.1_00510	GCA_006971425.1_00511	GCA_006971425.1_00554	GCA_006971425.1_00584	GCA_006971425.1_00588	GCA_006971425.1_02076	GCA_006971425.1_01991	GCA_006971425.1_01069	GCA_006971425.1_01632	GCA_006971425.1_00833		GCA_006971425.1_00678	GCA_006971425.1_00782	GCA_006971425.1_00036	GCA_006971425.1_00804
67	GCA_006971625.1	OVIOS02		1	1	2337594	2113	12	49	1	52.1872	GCA_006971625.1_00028	GCA_006971625.1_00133	GCA_006971625.1_00401	GCA_006971625.1_00412	GCA_006971625.1_00508	GCA_006971625.1_00509	GCA_006971625.1_00552	GCA_006971625.1_00581	GCA_006971625.1_00585	GCA_006971625.1_02070	GCA_006971625.1_01985	GCA_006971625.1_01577	GCA_006971625.1_01010	GCA_006971625.1_00829	GCA_006971625.1_00734	GCA_006971625.1_00675	GCA_006971625.1_00777	GCA_006971625.1_00035	GCA_006971625.1_00800
68	GCA_006974065.1	OVICCA32		1	1	2338156	2120	12	49	1	52.1821	GCA_006974065.1_00029	GCA_006974065.1_00137	GCA_006974065.1_00405	GCA_006974065.1_00416	GCA_006974065.1_00510	GCA_006974065.1_00511	GCA_006974065.1_00555	GCA_006974065.1_00585	GCA_006974065.1_00589	GCA_006974065.1_02076	GCA_006974065.1_01991	GCA_006974065.1_01579	GCA_006974065.1_01016	GCA_006974065.1_00833		GCA_006974065.1_00679	GCA_006974065.1_00782	GCA_006974065.1_00036	GCA_006974065.1_00804
69	GCA_006974085.1	E9		1	1	2338155	2118	12	49	1	52.1824	GCA_006974085.1_00029	GCA_006974085.1_00137	GCA_006974085.1_00405	GCA_006974085.1_00416	GCA_006974085.1_00510	GCA_006974085.1_00511	GCA_006974085.1_00555	GCA_006974085.1_00585	GCA_006974085.1_00589	GCA_006974085.1_02075	GCA_006974085.1_01990	GCA_006974085.1_01070	GCA_006974085.1_01632	GCA_006974085.1_00834		GCA_006974085.1_00679	GCA_006974085.1_00783	GCA_006974085.1_00036	GCA_006974085.1_00805
70	GCA_008461625.1	E13		1	1	2337818	2118	12	49	1	52.1816	GCA_008461625.1_00029	GCA_008461625.1_00137	GCA_008461625.1_00405	GCA_008461625.1_00416	GCA_008461625.1_00510	GCA_008461625.1_00511	GCA_008461625.1_00554	GCA_008461625.1_00584	GCA_008461625.1_00588	GCA_008461625.1_02075	GCA_008461625.1_01990	GCA_008461625.1_01069	GCA_008461625.1_01631	GCA_008461625.1_00833		GCA_008461625.1_00678	GCA_008461625.1_00781	GCA_008461625.1_00036	GCA_008461625.1_00803
71	GCA_008461845.1	E16		1	1	2337815	2118	12	49	1	52.1813	GCA_008461845.1_00029	GCA_008461845.1_00137	GCA_008461845.1_00405	GCA_008461845.1_00416	GCA_008461845.1_00510	GCA_008461845.1_00511	GCA_008461845.1_00554	GCA_008461845.1_00584	GCA_008461845.1_00588	GCA_008461845.1_02075	GCA_008461845.1_01990	GCA_008461845.1_01069	GCA_008461845.1_01631	GCA_008461845.1_00832		GCA_008461845.1_00678	GCA_008461845.1_00781	GCA_008461845.1_00036	GCA_008461845.1_00803
72	GCA_008462025.1	E14		1	1	2338159	2118	12	49	1	52.1823	GCA_008462025.1_00029	GCA_008462025.1_00137	GCA_008462025.1_00405	GCA_008462025.1_00416	GCA_008462025.1_00510	GCA_008462025.1_00511	GCA_008462025.1_00554	GCA_008462025.1_00584	GCA_008462025.1_00588	GCA_008462025.1_02075	GCA_008462025.1_01990	GCA_008462025.1_01069	GCA_008462025.1_01632	GCA_008462025.1_00833		GCA_008462025.1_00678	GCA_008462025.1_00782	GCA_008462025.1_00036	GCA_008462025.1_00804
73	GCA_009759705.1	PAT16		1	1	2337511	2119	12	49	1	52.182	GCA_009759705.1_00029	GCA_009759705.1_00136	GCA_009759705.1_00407	GCA_009759705.1_00418	GCA_009759705.1_00511	GCA_009759705.1_00512	GCA_009759705.1_00555	GCA_009759705.1_00583	GCA_009759705.1_00587	GCA_009759705.1_02076	GCA_009759705.1_01991	GCA_009759705.1_01582	GCA_009759705.1_01017	GCA_009759705.1_00833	GCA_009759705.1_00739	GCA_009759705.1_00678	GCA_009759705.1_00781	GCA_009759705.1_00036	GCA_009759705.1_00803
74	GCA_009759725.1	SP165		1	1	2337878	2117	12	49	1	52.1822	GCA_009759725.1_00029	GCA_009759725.1_00137	GCA_009759725.1_00405	GCA_009759725.1_00416	GCA_009759725.1_00510	GCA_009759725.1_00511	GCA_009759725.1_00554	GCA_009759725.1_00584	GCA_009759725.1_00588	GCA_009759725.1_02074	GCA_009759725.1_01989	GCA_009759725.1_01070	GCA_009759725.1_01631	GCA_009759725.1_00833		GCA_009759725.1_00678	GCA_009759725.1_00782	GCA_009759725.1_00036	GCA_009759725.1_00804
75	GCA_009759745.1	17		1	1	2338024	2120	12	49	1	52.1824	GCA_009759745.1_00029	GCA_009759745.1_00137	GCA_009759745.1_00405	GCA_009759745.1_00416	GCA_009759745.1_00510	GCA_009759745.1_00511	GCA_009759745.1_00554	GCA_009759745.1_00584	GCA_009759745.1_00588	GCA_009759745.1_02077	GCA_009759745.1_01992	GCA_009759745.1_01070	GCA_009759745.1_01634	GCA_009759745.1_00833		GCA_009759745.1_00678	GCA_009759745.1_00782	GCA_009759745.1_00036	GCA_009759745.1_00804
76	GCA_009759765.1	MEX2		1	1	2337549	2117	12	49	1	52.185	GCA_009759765.1_00029	GCA_009759765.1_00137	GCA_009759765.1_00405	GCA_009759765.1_00416	GCA_009759765.1_00510	GCA_009759765.1_00511	GCA_009759765.1_00554	GCA_009759765.1_00583	GCA_009759765.1_00587	GCA_009759765.1_02074	GCA_009759765.1_01989	GCA_009759765.1_01065	GCA_009759765.1_01632	GCA_009759765.1_00832	GCA_009759765.1_00738	GCA_009759765.1_00679	GCA_009759765.1_00781	GCA_009759765.1_00036	GCA_009759765.1_00803
77	GCA_009762615.1	SigK		1	1	2334827	2113	12	48	1	52.1892	GCA_009762615.1_00028	GCA_009762615.1_00133	GCA_009762615.1_00400	GCA_009762615.1_00411	GCA_009762615.1_00507	GCA_009762615.1_00508	GCA_009762615.1_00552	GCA_009762615.1_00581	GCA_009762615.1_00585	GCA_009762615.1_02069	GCA_009762615.1_01984	GCA_009762615.1_01578	GCA_009762615.1_01010	GCA_009762615.1_00829	GCA_009762615.1_00734	GCA_009762615.1_00675	GCA_009762615.1_00777	GCA_009762615.1_00035	GCA_009762615.1_00800
78	GCA_009762635.1	sigB		1	1	2339548	2115	12	48	1	52.1909	GCA_009762635.1_00027	GCA_009762635.1_00132	GCA_009762635.1_00400	GCA_009762635.1_00411	GCA_009762635.1_00507	GCA_009762635.1_00508	GCA_009762635.1_00552	GCA_009762635.1_00581	GCA_009762635.1_00585	GCA_009762635.1_02071	GCA_009762635.1_01986	GCA_009762635.1_01580	GCA_009762635.1_01010	GCA_009762635.1_00829	GCA_009762635.1_00734	GCA_009762635.1_00675	GCA_009762635.1_00777	GCA_009762635.1_00034	GCA_009762635.1_00800
79	GCA_009762655.1	SigH		1	1	2339262	2114	12	48	1	52.19	GCA_009762655.1_00028	GCA_009762655.1_00133	GCA_009762655.1_00400	GCA_009762655.1_00411	GCA_009762655.1_00507	GCA_009762655.1_00508	GCA_009762655.1_00554	GCA_009762655.1_00583	GCA_009762655.1_00587	GCA_009762655.1_02070	GCA_009762655.1_01985	GCA_009762655.1_01579	GCA_009762655.1_01012	GCA_009762655.1_00831	GCA_009762655.1_00736	GCA_009762655.1_00677	GCA_009762655.1_00779	GCA_009762655.1_00035	GCA_009762655.1_00802
80	GCA_009789115.1	133		1	1	2338025	2119	12	49	1	52.1825	GCA_009789115.1_00029	GCA_009789115.1_00137	GCA_009789115.1_00405	GCA_009789115.1_00416	GCA_009789115.1_00510	GCA_009789115.1_00511	GCA_009789115.1_00554	GCA_009789115.1_00584	GCA_009789115.1_00588	GCA_009789115.1_02076	GCA_009789115.1_01991	GCA_009789115.1_01069	GCA_009789115.1_01633	GCA_009789115.1_00832		GCA_009789115.1_00678	GCA_009789115.1_00781	GCA_009789115.1_00036	GCA_009789115.1_00803
81	GCA_009789135.1	414		1	1	2338023	2119	12	49	1	52.1824	GCA_009789135.1_00029	GCA_009789135.1_00137	GCA_009789135.1_00405	GCA_009789135.1_00416	GCA_009789135.1_00510	GCA_009789135.1_00511	GCA_009789135.1_00555	GCA_009789135.1_00585	GCA_009789135.1_00589	GCA_009789135.1_02076	GCA_009789135.1_01991	GCA_009789135.1_01071	GCA_009789135.1_01633	GCA_009789135.1_00834		GCA_009789135.1_00679	GCA_009789135.1_00783	GCA_009789135.1_00036	GCA_009789135.1_00805
82	GCA_009791415.1	206		1	1	2338026	2119	12	49	1	52.1824	GCA_009791415.1_00029	GCA_009791415.1_00137	GCA_009791415.1_00405	GCA_009791415.1_00416	GCA_009791415.1_00510	GCA_009791415.1_00511	GCA_009791415.1_00555	GCA_009791415.1_00585	GCA_009791415.1_00589	GCA_009791415.1_02076	GCA_009791415.1_01991	GCA_009791415.1_01070	GCA_009791415.1_01633	GCA_009791415.1_00833		GCA_009791415.1_00679	GCA_009791415.1_00782	GCA_009791415.1_00036	GCA_009791415.1_00804
83	GCA_009791515.1	SigM		1	1	2339229	2117	12	48	1	52.1902	GCA_009791515.1_00028	GCA_009791515.1_00133	GCA_009791515.1_00401	GCA_009791515.1_00412	GCA_009791515.1_00508	GCA_009791515.1_00509	GCA_009791515.1_00553	GCA_009791515.1_00582	GCA_009791515.1_00586	GCA_009791515.1_02070	GCA_009791515.1_01985	GCA_009791515.1_01579	GCA_009791515.1_01011	GCA_009791515.1_00830	GCA_009791515.1_00735	GCA_009791515.1_00676	GCA_009791515.1_00778	GCA_009791515.1_00035	GCA_009791515.1_00801
84	GCA_009905175.1	SigD		1	1	2339309	2115	12	48	1	52.191	GCA_009905175.1_00028	GCA_009905175.1_00133	GCA_009905175.1_00400	GCA_009905175.1_00411	GCA_009905175.1_00510	GCA_009905175.1_00511	GCA_009905175.1_00554	GCA_009905175.1_00583	GCA_009905175.1_00587	GCA_009905175.1_02071	GCA_009905175.1_01986	GCA_009905175.1_01580	GCA_009905175.1_01012	GCA_009905175.1_00831	GCA_009905175.1_00736	GCA_009905175.1_00677	GCA_009905175.1_00779	GCA_009905175.1_00035	GCA_009905175.1_00802
85	GCA_009905275.1	PAT14		1	1	2337133	2120	12	49	1	52.1832	GCA_009905275.1_00029	GCA_009905275.1_00136	GCA_009905275.1_00407	GCA_009905275.1_00418	GCA_009905275.1_00511	GCA_009905275.1_00512	GCA_009905275.1_00556	GCA_009905275.1_00584	GCA_009905275.1_00588	GCA_009905275.1_02077	GCA_009905275.1_01992	GCA_009905275.1_01582	GCA_009905275.1_01017	GCA_009905275.1_00833	GCA_009905275.1_00740	GCA_009905275.1_00679	GCA_009905275.1_00782	GCA_009905275.1_00036	GCA_009905275.1_00804
86	GCA_009930775.1	sigC		1	1	2338957	2113	12	48	1	52.1913	GCA_009930775.1_00027	GCA_009930775.1_00132	GCA_009930775.1_00401	GCA_009930775.1_00412	GCA_009930775.1_00508	GCA_009930775.1_00509	GCA_009930775.1_00553	GCA_009930775.1_00582	GCA_009930775.1_00586	GCA_009930775.1_02069	GCA_009930775.1_01984	GCA_009930775.1_01578	GCA_009930775.1_01011	GCA_009930775.1_00830	GCA_009930775.1_00735	GCA_009930775.1_00676	GCA_009930775.1_00778	GCA_009930775.1_00034	GCA_009930775.1_00801
87	GCA_013342965.1	PA09		1	1	2338000	2119	12	49	1	52.1819	GCA_013342965.1_00029	GCA_013342965.1_00137	GCA_013342965.1_00405	GCA_013342965.1_00416	GCA_013342965.1_00510	GCA_013342965.1_00511	GCA_013342965.1_00555	GCA_013342965.1_00585	GCA_013342965.1_00589	GCA_013342965.1_00620	GCA_013342965.1_00704	GCA_013342965.1_01116	GCA_013342965.1_01680	GCA_013342965.1_01863		GCA_013342965.1_02017	GCA_013342965.1_01914	GCA_013342965.1_00036	GCA_013342965.1_01892
88	GCA_018361455.1	12CS0282		1	1	2321360	2119	5	49	1	52.1812	cp12CS0282_00124	cp12CS0282_00230	cp12CS0282_00502	cp12CS0282_00513	cp12CS0282_00606	cp12CS0282_00607	cp12CS0282_00649	cp12CS0282_00678	cp12CS0282_00682	cp12CS0282_02168	cp12CS0282_02083	cp12CS0282_01163	cp12CS0282_01728	cp12CS0282_00926	cp12CS0282_00833	cp12CS0282_00773	cp12CS0282_00875	cp12CS0282_00131	cp12CS0282_00897
89	GCA_018530865.1	4394		1	8	2320307	2113	5	49	1	52.1878	GCA_018530865.1_00124	GCA_018530865.1_00229	GCA_018530865.1_00497	GCA_018530865.1_00508	GCA_018530865.1_00603	GCA_018530865.1_00604	GCA_018530865.1_00648	GCA_018530865.1_00677	GCA_018530865.1_00681	GCA_018530865.1_02097	GCA_018530865.1_01394	GCA_018530865.1_00926	GCA_018530865.1_01747		GCA_018530865.1_01254	GCA_018530865.1_01313	GCA_018530865.1_01211	GCA_018530865.1_00131	GCA_018530865.1_01187
90	GCA_018530885.1	1197		1	8	2321808	2115	5	49	1	52.1878	GCA_018530885.1_00124	GCA_018530885.1_00229	GCA_018530885.1_00498	GCA_018530885.1_00509	GCA_018530885.1_00604	GCA_018530885.1_00605	GCA_018530885.1_00649	GCA_018530885.1_00678	GCA_018530885.1_00682	GCA_018530885.1_02161	GCA_018530885.1_01667	GCA_018530885.1_00928	GCA_018530885.1_01748	GCA_018530885.1_01266	GCA_018530885.1_01171	GCA_018530885.1_01112	GCA_018530885.1_01214	GCA_018530885.1_00131	GCA_018530885.1_01237
91	GCA_018530905.1	4600		1	7	2320242	2112	5	49	1	52.1866	GCA_018530905.1_00579	GCA_018530905.1_00474	GCA_018530905.1_00206	GCA_018530905.1_00195	GCA_018530905.1_00100	GCA_018530905.1_00099	GCA_018530905.1_00055	GCA_018530905.1_00026	GCA_018530905.1_00022	GCA_018530905.1_00709	GCA_018530905.1_00793	GCA_018530905.1_01304	GCA_018530905.1_01956	GCA_018530905.1_01535	GCA_018530905.1_01630	GCA_018530905.1_01689	GCA_018530905.1_01587	GCA_018530905.1_00572	GCA_018530905.1_01564
92	GCA_018530925.1	4480		1	8	2320453	2113	5	49	1	52.1874	GCA_018530925.1_00124	GCA_018530925.1_00229	GCA_018530925.1_00498	GCA_018530925.1_00509	GCA_018530925.1_00604	GCA_018530925.1_00605	GCA_018530925.1_00648	GCA_018530925.1_00677	GCA_018530925.1_00681	GCA_018530925.1_02159	GCA_018530925.1_01665	GCA_018530925.1_00820	GCA_018530925.1_01882	GCA_018530925.1_01264	GCA_018530925.1_01168	GCA_018530925.1_01109	GCA_018530925.1_01211	GCA_018530925.1_00131	GCA_018530925.1_01234
93	GCA_018530935.1	3145		1	11	2320782	2113	5	49	1	52.1889	GCA_018530935.1_00124	GCA_018530935.1_00229	GCA_018530935.1_00496	GCA_018530935.1_00507	GCA_018530935.1_00602	GCA_018530935.1_00603	GCA_018530935.1_00647	GCA_018530935.1_00676	GCA_018530935.1_00680	GCA_018530935.1_01990	GCA_018530935.1_01050	GCA_018530935.1_01475	GCA_018530935.1_02124	GCA_018530935.1_00921	GCA_018530935.1_00826	GCA_018530935.1_00767	GCA_018530935.1_00869	GCA_018530935.1_00131	GCA_018530935.1_00892
94	GCA_018530965.1	798		1	8	2320469	2112	5	49	1	52.187	GCA_018530965.1_00125	GCA_018530965.1_00230	GCA_018530965.1_00497	GCA_018530965.1_00508	GCA_018530965.1_00603	GCA_018530965.1_00604	GCA_018530965.1_00649	GCA_018530965.1_00678	GCA_018530965.1_00682	GCA_018530965.1_02096	GCA_018530965.1_01393	GCA_018530965.1_00927	GCA_018530965.1_01746	GCA_018530965.1_01158	GCA_018530965.1_01253	GCA_018530965.1_01312	GCA_018530965.1_01210	GCA_018530965.1_00132	GCA_018530965.1_01187
95	GCA_901482565.1	NCTC4681		1	1	2337798	2123	12	49	1	52.185	GCA_901482565.1_02031	GCA_901482565.1_02138	GCA_901482565.1_00224	GCA_901482565.1_00235	GCA_901482565.1_00328	GCA_901482565.1_00329	GCA_901482565.1_00372	GCA_901482565.1_00400	GCA_901482565.1_00404	GCA_901482565.1_00436	GCA_901482565.1_00520	GCA_901482565.1_00932	GCA_901482565.1_01497	GCA_901482565.1_01681	GCA_901482565.1_01775	GCA_901482565.1_01837	GCA_901482565.1_01732	GCA_901482565.1_02038	GCA_901482565.1_01710
96	GCA_001047215.2	262			1	2361125	2105	12	48	1	52.1279	GCA_001047215.2_00039	GCA_001047215.2_00157	GCA_001047215.2_00437	GCA_001047215.2_00448	GCA_001047215.2_00535	GCA_001047215.2_00536	GCA_001047215.2_00580	GCA_001047215.2_00605	GCA_001047215.2_00609	GCA_001047215.2_00639	GCA_001047215.2_00722	GCA_001047215.2_01124	GCA_001047215.2_01664	GCA_001047215.2_01855		GCA_001047215.2_02004	GCA_001047215.2_01908	GCA_001047215.2_00046	GCA_001047215.2_01886
97	GCA_000265545.3	Cp162	equi		1	2382103	2160	13	49	1	52.0707	GCA_000265545.3_00042	GCA_000265545.3_00164	GCA_000265545.3_00441	GCA_000265545.3_00453	GCA_000265545.3_00544	GCA_000265545.3_00545	GCA_000265545.3_00590		GCA_000265545.3_00621	GCA_000265545.3_00624	GCA_000265545.3_00716	GCA_000265545.3_01169	GCA_000265545.3_01696	GCA_000265545.3_01902	GCA_000265545.3_01997	GCA_000265545.3_02053	GCA_000265545.3_01955	GCA_000265545.3_00049	GCA_000265545.3_01932
98	GCA_001889145.1	I37			1	2370282	2134	12	49	1	52.0535	GCA_001889145.1_00038	GCA_001889145.1_00157	GCA_001889145.1_00433	GCA_001889145.1_00444	GCA_001889145.1_00533	GCA_001889145.1_00534	GCA_001889145.1_00580	GCA_001889145.1_00604	GCA_001889145.1_00609	GCA_001889145.1_01518	GCA_001889145.1_01427	GCA_001889145.1_00981	GCA_001889145.1_01673	GCA_001889145.1_01883	GCA_001889145.1_01973	GCA_001889145.1_02029	GCA_001889145.1_01933	GCA_001889145.1_00045	GCA_001889145.1_01911
99	GCA_000227605.3	CIP 52.97	equi	2	1	2369131	2129	12	51	1	52.1026	GCA_000227605.3_00036	GCA_000227605.3_00154	GCA_000227605.3_00427	GCA_000227605.3_00438	GCA_000227605.3_00526	GCA_000227605.3_00527	GCA_000227605.3_00571	GCA_000227605.3_00596	GCA_000227605.3_00600	GCA_000227605.3_00635	GCA_000227605.3_00719	GCA_000227605.3_01128	GCA_000227605.3_01672	GCA_000227605.3_01876	GCA_000227605.3_01973	GCA_000227605.3_02029	GCA_000227605.3_01928	GCA_000227605.3_00043	GCA_000227605.3_01906
100	GCA_000233735.1	1/06-A	equi	2	1	2279118	2137	12	49	1	52.1926	GCA_000233735.1_00029	GCA_000233735.1_00142-143	GCA_000233735.1_00413-414	GCA_000233735.1_00425	GCA_000233735.1_00523		GCA_000233735.1_00571	GCA_000233735.1_00594	GCA_000233735.1_00598	GCA_000233735.1_00631	GCA_000233735.1_00719	GCA_000233735.1_01135	GCA_000233735.1_01679	GCA_000233735.1_01859		GCA_000233735.1_02031	GCA_000233735.1_01915	GCA_000233735.1_00036	GCA_000233735.1_01890-1891
101	GCA_000248375.2	316	equi	2	1	2368850	2139	12	51	1	52.0964	GCA_000248375.2_00036	GCA_000248375.2_00151	GCA_000248375.2_00421	GCA_000248375.2_00432	GCA_000248375.2_00521	GCA_000248375.2_00522	GCA_000248375.2_00566	GCA_000248375.2_00591	GCA_000248375.2_00595	GCA_000248375.2_00630	GCA_000248375.2_00715	GCA_000248375.2_01126	GCA_000248375.2_01672	GCA_000248375.2_01880	GCA_000248375.2_01980	GCA_000248375.2_02038	GCA_000248375.2_01933	GCA_000248375.2_00043	GCA_000248375.2_01910
102	GCA_000259155.4	31	equi	2	1	2404921	2195	12	52	1	52.082	GCA_000259155.4_00035	GCA_000259155.4_00205	GCA_000259155.4_00480	GCA_000259155.4_00491	GCA_000259155.4_00580	GCA_000259155.4_00581	GCA_000259155.4_00625	GCA_000259155.4_00650	GCA_000259155.4_00654	GCA_000259155.4_00691	GCA_000259155.4_00777	GCA_000259155.4_01189	GCA_000259155.4_01737	GCA_000259155.4_01944	GCA_000259155.4_02042	GCA_000259155.4_02098	GCA_000259155.4_01998	GCA_000259155.4_00042	GCA_000259155.4_01975	GCA_000259155.4_00198
103	GCA_000263755.3	258	equi	2	1	2368876	2132	12	51	1	52.1029	GCA_000263755.3_00036	GCA_000263755.3_00154	GCA_000263755.3_00428	GCA_000263755.3_00439	GCA_000263755.3_00527	GCA_000263755.3_00528	GCA_000263755.3_00572	GCA_000263755.3_00597	GCA_000263755.3_00601	GCA_000263755.3_00636	GCA_000263755.3_00720	GCA_000263755.3_01129	GCA_000263755.3_01673	GCA_000263755.3_01878	GCA_000263755.3_01975	GCA_000263755.3_02031	GCA_000263755.3_01930	GCA_000263755.3_00043	GCA_000263755.3_01908
104	GCA_000729725.1	CCUG 27541		2	3	2379417	2127	15	51	1	52.1038	GCA_000729725.1_00974	GCA_000729725.1_00859	GCA_000729725.1_00587	GCA_000729725.1_00576	GCA_000729725.1_00488	GCA_000729725.1_00487	GCA_000729725.1_00443	GCA_000729725.1_00418	GCA_000729725.1_00414	GCA_000729725.1_00379	GCA_000729725.1_00292	GCA_000729725.1_01220	GCA_000729725.1_01763	GCA_000729725.1_01971	GCA_000729725.1_02067	GCA_000729725.1_02123	GCA_000729725.1_02023	GCA_000729725.1_00967	GCA_000729725.1_02000
105	GCA_000764045.2	MB20		2	1	2370901	2241	12	51	1	52.0981	GCA_000764045.2_00038	GCA_000764045.2_00160	GCA_000764045.2_00438-439	GCA_000764045.2_00450	GCA_000764045.2_00544		GCA_000764045.2_00593	GCA_000764045.2_00619	GCA_000764045.2_00623	GCA_000764045.2_01154		GCA_000764045.2_02078	GCA_000764045.2_00746	GCA_000764045.2_01406	GCA_000764045.2_01659	GCA_000764045.2_01602	GCA_000764045.2_00949	GCA_000764045.2_00045	GCA_000764045.2_00973
106	GCA_001186445.1	E19		2	1	2367956	2130	12	48	1	52.0971	GCA_001186445.1_00036	GCA_001186445.1_00152	GCA_001186445.1_00425	GCA_001186445.1_00436	GCA_001186445.1_00524	GCA_001186445.1_00525	GCA_001186445.1_00570	GCA_001186445.1_00595	GCA_001186445.1_00599	GCA_001186445.1_00634	GCA_001186445.1_00719	GCA_001186445.1_01127	GCA_001186445.1_01671	GCA_001186445.1_01877	GCA_001186445.1_01972	GCA_001186445.1_02028	GCA_001186445.1_01928	GCA_001186445.1_00043	GCA_001186445.1_01906
107	GCA_001579825.2	MB11		2	1	2370431	2139	12	53	1	52.0978	GCA_001579825.2_00036	GCA_001579825.2_00152	GCA_001579825.2_00422	GCA_001579825.2_00433	GCA_001579825.2_00522	GCA_001579825.2_00523	GCA_001579825.2_00567	GCA_001579825.2_00592	GCA_001579825.2_00596	GCA_001579825.2_00631	GCA_001579825.2_00716	GCA_001579825.2_01125	GCA_001579825.2_01673	GCA_001579825.2_01882	GCA_001579825.2_01983	GCA_001579825.2_02039	GCA_001579825.2_01936	GCA_001579825.2_00043	GCA_001579825.2_01913
108	GCA_001579865.1	MB14		2	1	2370761	2192	12	51	1	52.0963	GCA_001579865.1_00038	GCA_001579865.1_00155	GCA_001579865.1_00429	GCA_001579865.1_00440	GCA_001579865.1_00532	GCA_001579865.1_00533	GCA_001579865.1_00577	GCA_001579865.1_00602	GCA_001579865.1_00606	GCA_001579865.1_00644	GCA_001579865.1_00732	GCA_001579865.1_01154	GCA_001579865.1_01714		GCA_001579865.1_02027	GCA_001579865.1_02083	GCA_001579865.1_01980	GCA_001579865.1_00046	GCA_001579865.1_01957
109	GCA_001579885.2	MB30		2	1	2368101	2142	12	48	1	52.0938	GCA_001579885.2_00036	GCA_001579885.2_00152	GCA_001579885.2_00422	GCA_001579885.2_00433	GCA_001579885.2_00521	GCA_001579885.2_00522	GCA_001579885.2_00567	GCA_001579885.2_00593	GCA_001579885.2_00597	GCA_001579885.2_00631	GCA_001579885.2_00716	GCA_001579885.2_01132		GCA_001579885.2_01883	GCA_001579885.2_01980	GCA_001579885.2_02036	GCA_001579885.2_01935	GCA_001579885.2_00044	GCA_001579885.2_01912
110	GCA_001579925.1	MB66		2	1	2372202	2198	12	51	1	52.0978	GCA_001579925.1_00037	GCA_001579925.1_00154	GCA_001579925.1_00431	GCA_001579925.1_00442	GCA_001579925.1_00532	GCA_001579925.1_00533	GCA_001579925.1_00577	GCA_001579925.1_00602	GCA_001579925.1_00606	GCA_001579925.1_01130	GCA_001579925.1_01041	GCA_001579925.1_02043	GCA_001579925.1_00726		GCA_001579925.1_01624	GCA_001579925.1_01567	GCA_001579925.1_00923	GCA_001579925.1_00045	GCA_001579925.1_00948
111	GCA_001866985.1	34		2	1	2403454	2190	12	49	1	52.0782	GCA_001866985.1_00035	GCA_001866985.1_00152	GCA_001866985.1_00479	GCA_001866985.1_00490	GCA_001866985.1_00579	GCA_001866985.1_00580	GCA_001866985.1_00625	GCA_001866985.1_00650	GCA_001866985.1_00654	GCA_001866985.1_00689	GCA_001866985.1_00775	GCA_001866985.1_01186	GCA_001866985.1_01730	GCA_001866985.1_01935	GCA_001866985.1_02034	GCA_001866985.1_02090	GCA_001866985.1_01989	GCA_001866985.1_00042	GCA_001866985.1_01966	GCA_001866985.1_00203
112	GCA_001867005.1	32		2	1	2403533	2187	12	52	1	52.0806	GCA_001867005.1_00035	GCA_001867005.1_00203	GCA_001867005.1_00477	GCA_001867005.1_00488	GCA_001867005.1_00577	GCA_001867005.1_00578	GCA_001867005.1_00622	GCA_001867005.1_00647	GCA_001867005.1_00651	GCA_001867005.1_00686	GCA_001867005.1_00772	GCA_001867005.1_01183	GCA_001867005.1_01730	GCA_001867005.1_01936	GCA_001867005.1_02034	GCA_001867005.1_02090	GCA_001867005.1_01990	GCA_001867005.1_00042	GCA_001867005.1_01967	GCA_001867005.1_00196
113	GCA_001867025.1	33		2	1	2403550	2188	12	52	1	52.0806	GCA_001867025.1_00035	GCA_001867025.1_00203	GCA_001867025.1_00477	GCA_001867025.1_00488	GCA_001867025.1_00577	GCA_001867025.1_00578	GCA_001867025.1_00622	GCA_001867025.1_00647	GCA_001867025.1_00651	GCA_001867025.1_00687	GCA_001867025.1_00773	GCA_001867025.1_01184	GCA_001867025.1_01731	GCA_001867025.1_01937	GCA_001867025.1_02035	GCA_001867025.1_02091	GCA_001867025.1_01991	GCA_001867025.1_00042	GCA_001867025.1_01968	GCA_001867025.1_00196
114	GCA_001867045.1	35		2	1	2403502	2191	12	52	1	52.0809	GCA_001867045.1_00035	GCA_001867045.1_00152	GCA_001867045.1_00477	GCA_001867045.1_00488	GCA_001867045.1_00577	GCA_001867045.1_00578	GCA_001867045.1_00623	GCA_001867045.1_00648	GCA_001867045.1_00652	GCA_001867045.1_00687	GCA_001867045.1_00773	GCA_001867045.1_01184	GCA_001867045.1_01734	GCA_001867045.1_01938	GCA_001867045.1_02037	GCA_001867045.1_02093	GCA_001867045.1_01992	GCA_001867045.1_00042	GCA_001867045.1_01969	GCA_001867045.1_00203
115	GCA_001867065.1	36		2	1	2403412	2191	12	49	1	52.0794	GCA_001867065.1_00035	GCA_001867065.1_00201	GCA_001867065.1_00478	GCA_001867065.1_00489	GCA_001867065.1_00578	GCA_001867065.1_00579	GCA_001867065.1_00623	GCA_001867065.1_00648	GCA_001867065.1_00652	GCA_001867065.1_00688	GCA_001867065.1_00774	GCA_001867065.1_01185	GCA_001867065.1_01732	GCA_001867065.1_01938	GCA_001867065.1_02036	GCA_001867065.1_02092	GCA_001867065.1_01992	GCA_001867065.1_00042	GCA_001867065.1_01969	GCA_001867065.1_00194
116	GCA_001867085.1	38		2	1	2403515	2192	12	49	1	52.0803	GCA_001867085.1_00035	GCA_001867085.1_00153	GCA_001867085.1_00479	GCA_001867085.1_00490	GCA_001867085.1_00579	GCA_001867085.1_00580	GCA_001867085.1_00624	GCA_001867085.1_00649	GCA_001867085.1_00653	GCA_001867085.1_00689	GCA_001867085.1_00775	GCA_001867085.1_01187	GCA_001867085.1_01732	GCA_001867085.1_01938	GCA_001867085.1_02036	GCA_001867085.1_02092	GCA_001867085.1_01992	GCA_001867085.1_00042	GCA_001867085.1_01969	GCA_001867085.1_00203
117	GCA_001867105.1	39		2	1	2403579	2194	12	49	1	52.08	GCA_001867105.1_00035	GCA_001867105.1_00153	GCA_001867105.1_00479	GCA_001867105.1_00490	GCA_001867105.1_00579	GCA_001867105.1_00580	GCA_001867105.1_00624	GCA_001867105.1_00649	GCA_001867105.1_00653	GCA_001867105.1_00689	GCA_001867105.1_00775	GCA_001867105.1_01187	GCA_001867105.1_01734	GCA_001867105.1_01940	GCA_001867105.1_02038	GCA_001867105.1_02094	GCA_001867105.1_01994	GCA_001867105.1_00042	GCA_001867105.1_01971	GCA_001867105.1_00204
118	GCA_001867125.1	43		2	1	2365075	2134	12	51	1	52.0981	GCA_001867125.1_00035	GCA_001867125.1_00151	GCA_001867125.1_00425	GCA_001867125.1_00436	GCA_001867125.1_00525	GCA_001867125.1_00526	GCA_001867125.1_00570	GCA_001867125.1_00595	GCA_001867125.1_00599	GCA_001867125.1_00633	GCA_001867125.1_00719	GCA_001867125.1_01128	GCA_001867125.1_01676	GCA_001867125.1_01881	GCA_001867125.1_01979	GCA_001867125.1_02035	GCA_001867125.1_01935	GCA_001867125.1_00042	GCA_001867125.1_01912
119	GCA_001867145.1	46		2	1	2366565	2136	12	48	1	52.0958	GCA_001867145.1_00035	GCA_001867145.1_00150	GCA_001867145.1_00424	GCA_001867145.1_00435	GCA_001867145.1_00524	GCA_001867145.1_00525	GCA_001867145.1_00569	GCA_001867145.1_00594	GCA_001867145.1_00598	GCA_001867145.1_00634	GCA_001867145.1_00720	GCA_001867145.1_01130	GCA_001867145.1_01676	GCA_001867145.1_01882	GCA_001867145.1_01980	GCA_001867145.1_02036	GCA_001867145.1_01936	GCA_001867145.1_00042	GCA_001867145.1_01913
120	GCA_001867165.1	48		2	1	2403301	2189	12	49	1	52.0795	GCA_001867165.1_00035	GCA_001867165.1_00202	GCA_001867165.1_00477	GCA_001867165.1_00488	GCA_001867165.1_00577	GCA_001867165.1_00578	GCA_001867165.1_00622	GCA_001867165.1_00647	GCA_001867165.1_00651	GCA_001867165.1_00687	GCA_001867165.1_00773	GCA_001867165.1_01182	GCA_001867165.1_01728	GCA_001867165.1_01934	GCA_001867165.1_02032	GCA_001867165.1_02088	GCA_001867165.1_01988	GCA_001867165.1_00042	GCA_001867165.1_01965	GCA_001867165.1_00195
121	GCA_001922265.1	MEX30		2	1	2368140	2182	11	51	1	52.1111	GCA_001922265.1_00036	GCA_001922265.1_00152	GCA_001922265.1_00430	GCA_001922265.1_00441	GCA_001922265.1_00531	GCA_001922265.1_00532	GCA_001922265.1_00580	GCA_001922265.1_00605	GCA_001922265.1_00608	GCA_001922265.1_00644	GCA_001922265.1_00732	GCA_001922265.1_01152		GCA_001922265.1_01926	GCA_001922265.1_02024	GCA_001922265.1_02083	GCA_001922265.1_01978	GCA_001922265.1_00045	GCA_001922265.1_01956
122	GCA_001922285.1	MEX31		2	1	2367880	2132	12	48	1	52.095	GCA_001922285.1_00036	GCA_001922285.1_00152	GCA_001922285.1_00423	GCA_001922285.1_00434	GCA_001922285.1_00523	GCA_001922285.1_00524	GCA_001922285.1_00567	GCA_001922285.1_00593	GCA_001922285.1_00597	GCA_001922285.1_00632	GCA_001922285.1_00718	GCA_001922285.1_01128	GCA_001922285.1_01669	GCA_001922285.1_01876	GCA_001922285.1_01975	GCA_001922285.1_02032	GCA_001922285.1_01929	GCA_001922285.1_00043	GCA_001922285.1_01906
123	GCA_001969065.1	MB122		2	3	2374681	2310	12	51	1	52.0862	GCA_001969065.1_00038	GCA_001969065.1_00157	GCA_001969065.1_00440-441	GCA_001969065.1_00452	GCA_001969065.1_00549	GCA_001969065.1_00550	GCA_001969065.1_00597	GCA_001969065.1_00626	GCA_001969065.1_00630	GCA_001969065.1_00905	GCA_001969065.1_00993	GCA_001969065.1_01438	GCA_001969065.1_02045	GCA_001969065.1_02267	GCA_001969065.1_00793	GCA_001969065.1_00735	GCA_001969065.1_00844	GCA_001969065.1_00046	GCA_001969065.1_00869
124	GCA_001969085.2	MB295		2	1	2369254	2118	12	49	1	52.0957	GCA_001969085.2_00035	GCA_001969085.2_00151	GCA_001969085.2_00422	GCA_001969085.2_00433	GCA_001969085.2_00523	GCA_001969085.2_00524	GCA_001969085.2_00569	GCA_001969085.2_00594	GCA_001969085.2_00598	GCA_001969085.2_00633	GCA_001969085.2_00718	GCA_001969085.2_01125	GCA_001969085.2_01662	GCA_001969085.2_01867	GCA_001969085.2_01963	GCA_001969085.2_02020	GCA_001969085.2_01919	GCA_001969085.2_00042	GCA_001969085.2_01896
125	GCA_001969095.2	MB154		2	1	2371210	2172	12	48	1	52.0969	GCA_001969095.2_00036	GCA_001969095.2_00155	GCA_001969095.2_00429	GCA_001969095.2_00440	GCA_001969095.2_00529	GCA_001969095.2_00530	GCA_001969095.2_00576	GCA_001969095.2_00603	GCA_001969095.2_00607	GCA_001969095.2_01131	GCA_001969095.2_01045	GCA_001969095.2_02024	GCA_001969095.2_00729	GCA_001969095.2_01378	GCA_001969095.2_01623	GCA_001969095.2_01565	GCA_001969095.2_00930	GCA_001969095.2_00044	GCA_001969095.2_00952
126	GCA_001969145.2	MB278		2	1	2369898	2133	12	48	1	52.098	GCA_001969145.2_00036	GCA_001969145.2_00153	GCA_001969145.2_00425	GCA_001969145.2_00436	GCA_001969145.2_00525	GCA_001969145.2_00526	GCA_001969145.2_00570	GCA_001969145.2_00595	GCA_001969145.2_00599		GCA_001969145.2_00719	GCA_001969145.2_01131	GCA_001969145.2_01677	GCA_001969145.2_01881	GCA_001969145.2_01975	GCA_001969145.2_02030	GCA_001969145.2_01933	GCA_001969145.2_00043	GCA_001969145.2_01910
127	GCA_001969155.1	MB336		2	8	2363713	2213	8	51	1	52.0871	GCA_001969155.1_00593	GCA_001969155.1_00710	GCA_001969155.1_00988	GCA_001969155.1_00999	GCA_001969155.1_01092	GCA_001969155.1_01093	GCA_001969155.1_01138	GCA_001969155.1_01165	GCA_001969155.1_01169	GCA_001969155.1_00179	GCA_001969155.1_00264	GCA_001969155.1_01644	GCA_001969155.1_02180	GCA_001969155.1_01315	GCA_001969155.1_00426	GCA_001969155.1_00483	GCA_001969155.1_00379	GCA_001969155.1_00600	GCA_001969155.1_00355
128	GCA_001969165.3	MB302		2	1	2369167	2138	12	51	1	52.0973	GCA_001969165.3_00036	GCA_001969165.3_00151	GCA_001969165.3_00421	GCA_001969165.3_00432	GCA_001969165.3_00521	GCA_001969165.3_00522	GCA_001969165.3_00566	GCA_001969165.3_00591	GCA_001969165.3_00595	GCA_001969165.3_00630	GCA_001969165.3_00715	GCA_001969165.3_01126	GCA_001969165.3_01671	GCA_001969165.3_01879	GCA_001969165.3_01979	GCA_001969165.3_02037	GCA_001969165.3_01932	GCA_001969165.3_00043	GCA_001969165.3_01909
129	GCA_001969175.1	MB44		2	6	2362226	2367	10	45	1	52.0913	GCA_001969175.1_00144-145	GCA_001969175.1_00006	GCA_001969175.1_00568	GCA_001969175.1_00579	GCA_001969175.1_00678	GCA_001969175.1_00679	GCA_001969175.1_00726		GCA_001969175.1_00760	GCA_001969175.1_00798	GCA_001969175.1_00892	GCA_001969175.1_01421	GCA_001969175.1_02193	GCA_001969175.1_02417		GCA_001969175.1_01924	GCA_001969175.1_01012	GCA_001969175.1_00153	GCA_001969175.1_00987
130	GCA_009762695.1	MB16		2	1	2369377	2137	12	53	1	52.0969	GCA_009762695.1_00036	GCA_009762695.1_00151	GCA_009762695.1_00421	GCA_009762695.1_00432	GCA_009762695.1_00521	GCA_009762695.1_00522	GCA_009762695.1_00566	GCA_009762695.1_00591		GCA_009762695.1_00631	GCA_009762695.1_00716	GCA_009762695.1_01125	GCA_009762695.1_01673	GCA_009762695.1_01882	GCA_009762695.1_01981	GCA_009762695.1_02038	GCA_009762695.1_01935	GCA_009762695.1_00043	GCA_009762695.1_01912
131	GCA_901482545.1	NCTC4656		2	1	2369429	2130	12	49	1	52.1035	GCA_901482545.1_00651	GCA_901482545.1_00536	GCA_901482545.1_00263	GCA_901482545.1_00251-252	GCA_901482545.1_00163	GCA_901482545.1_00162	GCA_901482545.1_00118	GCA_901482545.1_00093	GCA_901482545.1_00089	GCA_901482545.1_00054	GCA_901482545.1_02160	GCA_901482545.1_01752	GCA_901482545.1_01209	GCA_901482545.1_01002	GCA_901482545.1_00907	GCA_901482545.1_00851	GCA_901482545.1_00950	GCA_901482545.1_00644	GCA_901482545.1_00973
Note. 1.Strain PA05 has two copies of pld and pknD genes
2. blank cells reflect an absence of gene
3. potential pseudogenes where two short sequences mapped on the query are highlighted in red.
