# Supplementary material for: Multi-Omics of Corynebacterium Pseudotuberculosis 12CS0282 and an In Silico Reverse Vaccinology Approach Reveal Novel Vaccine and Drug Targets
Source: Proteomes. 2022 Nov 23;10(4):39. doi: 10.3390/proteomes10040039 (PMC9784263; doi:10.3390/proteomes10040039)
Supplement: Supplementary file 1 [file proteomes-10-00039-s001.zip › Table S2 Mass spectrometry data of 12CS0282 proteins.xlsx]

## Sheet: Cp_12CS0282_proteome
Analysis result of the proteome from C. pseudotuberculosis 12CS0282. The table shows the Protein ID, Protein name, the corresponding gene, known virulence factor. DEG 10 data base search was used to perform a prediction of essential proteins. The metabolic pathway was predicted by using a Blast Kola search. Core proteins were extracted from the genome analysis. PsortB and LipoP were used for init…
Protein ID	Protein Name	Gene	Virulence factor	Predicted essential	Pathway	Core proteins	pSortB prediction	LipoP	TMH	SignalP	TM final prediction	Secretion signal final	Final localization prediction	Vaxign	VaxiJen	Vaccine candidate	Identified	3 out of 3	Secreted mean	Secreted sd	Surface mean	Surface sd	Whole cell mean	Whole cell sd	Found in
cp12CS0282_00001	Hypothetical Protein				K02011	y	CytoplasmicMembrane	TMH	TMHs:9		TMH		Membrane	+	ANTIGEN
cp12CS0282_00002	ABC transporter ATP-binding protein YtrB						CytoplasmicMembrane						Cytoplasmic		ANTIGEN
cp12CS0282_00003	Hypothetical Protein					y	Cytoplasmic	CYT					Cytoplasmic
cp12CS0282_00004	Hypothetical Protein					y	Cytoplasmic	CYT					Cytoplasmic	+	ANTIGEN		cp12CS0282_00004	cp12CS0282_00004					0.17562	0.0758414	Whole
cp12CS0282_00005	35 kDa Protein					y	Cytoplasmic	CYT					Cytoplasmic	+	ANTIGEN		cp12CS0282_00005	cp12CS0282_00005					0.152548	0.0212573	Whole
cp12CS0282_00006	Putative Thioredoxin 2				K03671	y	Cytoplasmic	CYT					Cytoplasmic				cp12CS0282_00006	cp12CS0282_00006					0.307094	0.149432	Whole
cp12CS0282_00007	Hypothetical Protein				K07213	y	Cytoplasmic	CYT					Cytoplasmic	+	ANTIGEN		cp12CS0282_00007	cp12CS0282_00007					0.375778	0.0717011	Whole
cp12CS0282_00008	Copper-Exporting P-Type ATPase				K17686	y	CytoplasmicMembrane	CYT	TMHs:8	LIPO(Sec/SPII)		Lipo (SPII)	Secreted		ANTIGEN		cp12CS0282_00008
cp12CS0282_00009	Putative Niacin/Nicotinamide Transporter	naip			K08369	y	CytoplasmicMembrane	CYT					Cytoplasmic		ANTIGEN
cp12CS0282_00010	Hypothetical Protein				K02314	y	Cytoplasmic	CYT					Cytoplasmic	+	ANTIGEN		cp12CS0282_00010	cp12CS0282_00010					0.424742	0.1412	Whole
cp12CS0282_00011	Trehalase						Cytoplasmic	CYT					Cytoplasmic	+	ANTIGEN		cp12CS0282_00011	cp12CS0282_00011					0.322393	0.199585	Whole
cp12CS0282_00012	50S Ribosomal Protein L9				K02939	y	Cytoplasmic	CYT					Cytoplasmic		ANTIGEN		cp12CS0282_00012	cp12CS0282_00012					1.34642	0.649043	Whole
cp12CS0282_00013	Single-Stranded DNA-Binding Protein				K03111	y	Cytoplasmic	CYT					Cytoplasmic	+	ANTIGEN		cp12CS0282_00013
cp12CS0282_00014	30S Ribosomal Protein S6				K02990	y	Cytoplasmic	CYT					Cytoplasmic	+			cp12CS0282_00014	cp12CS0282_00014					0.27707	0.14058	Whole
cp12CS0282_00015	Hypothetical Protein				K12950	y	CytoplasmicMembrane	TMH	TMHs:2		TMH		Membrane		ANTIGEN
cp12CS0282_00016	Hypothetical Protein					y	CytoplasmicMembrane	CYT	TMHs:9		TMH		Membrane	+	ANTIGEN
cp12CS0282_00017	Hypothetical Protein						Unknown	CYT					Cytoplasmic	+
cp12CS0282_00018	Penicillin-Binding Protein 1A						CytoplasmicMembrane	CYT	TMHs:1		TMH		Membrane	+	ANTIGEN		cp12CS0282_00018	cp12CS0282_00018			6.2344	1.79129	0.277975	0.0585137	Surface/Whole
cp12CS0282_00019	Putative Protein					y	Cytoplasmic	CYT					Cytoplasmic
cp12CS0282_00020	Hypothetical Protein					y	Cytoplasmic	CYT					Cytoplasmic	+			cp12CS0282_00020	cp12CS0282_00020					0.234716	0.0851141	Whole
cp12CS0282_00021	Universal Stress Protein					y	Cytoplasmic	CYT					Cytoplasmic	+	ANTIGEN		cp12CS0282_00021	cp12CS0282_00021					0.422269	0.327951	Whole
cp12CS0282_00022	Putative Oxidoreductase						Cytoplasmic	CYT					Cytoplasmic		ANTIGEN		cp12CS0282_00022
cp12CS0282_00023	Hypothetical Protein						CytoplasmicMembrane	CYT	TMHs:3		TMH		Membrane	+	ANTIGEN
cp12CS0282_00024	Hypothetical Protein				K07146	y	Cytoplasmic	CYT					Cytoplasmic		ANTIGEN		cp12CS0282_00024
cp12CS0282_00025	Putative Membrane Protein				K03975		CytoplasmicMembrane	CYT	TMHs:4		TMH		Membrane	+
cp12CS0282_00026	DNA Protection During Starvation Protein				K04047		Cytoplasmic	CYT					Cytoplasmic	+			cp12CS0282_00026
cp12CS0282_00027	Endonuclease 8 1				K10563	y	Cytoplasmic	CYT					Cytoplasmic		ANTIGEN		cp12CS0282_00027	cp12CS0282_00027					0.269611	0.177678	Whole
cp12CS0282_00028	Bifunctional Nad(P)H-Hydrate Repair Enzyme	nnr			K23997	y	Cytoplasmic	CYT					Cytoplasmic				cp12CS0282_00028
cp12CS0282_00029	Hypothetical Protein					y	CytoplasmicMembrane	CYT	TMHs:4		TMH		Membrane	+
cp12CS0282_00030	Hypothetical Protein				K01421		CytoplasmicMembrane	TMH	TMHs:6		TMH		Membrane	+	ANTIGEN		cp12CS0282_00030	cp12CS0282_00030			0.108781	0.0607437			Surface
cp12CS0282_00031	Leucine--tRNA Ligase				K01869		Cytoplasmic	CYT					Cytoplasmic		ANTIGEN		cp12CS0282_00031	cp12CS0282_00031					0.531337	0.30991	Whole
cp12CS0282_00032	Hypothetical Protein						Unknown	CYT					Cytoplasmic	+	ANTIGEN
cp12CS0282_00033	Macrolide Export ATP-Binding/Permease Protein	macb			K09814		CytoplasmicMembrane	CYT					Cytoplasmic		ANTIGEN		cp12CS0282_00033
cp12CS0282_00034	Putative ABC Transporter Permease				K09813	y	CytoplasmicMembrane	TMH	TMHs:4		TMH		Membrane	+	ANTIGEN
cp12CS0282_00035	Hypothetical Protein				K01992		CytoplasmicMembrane	CYT	TMHs:1		TMH		Membrane		ANTIGEN
cp12CS0282_00036	Hypothetical Protein						Unknown	SpI		SP(Sec/SPI)		SPI	Secreted	+	ANTIGEN
cp12CS0282_00037	Hypothetical Protein						CytoplasmicMembrane	TMH	TMHs:5		TMH		Membrane	+	ANTIGEN
cp12CS0282_00038	Transcriptional Regulatory Protein	liar				y	Cytoplasmic	CYT					Cytoplasmic	+	ANTIGEN		cp12CS0282_00038	cp12CS0282_00038					0.274796	0.026667	Whole
cp12CS0282_00039	Hypothetical Protein						Unknown	SpI	TMHs:2	SP(Sec/SPI)	TMH	SPI	Secreted	+	ANTIGEN		cp12CS0282_00039	cp12CS0282_00039	0.0785936	0.068368	0.0607183	0.00633152	0.318196	0.266433	Sec/shave/Whole
cp12CS0282_00040	Hypothetical Protein						CytoplasmicMembrane	SpI	TMHs:1	SP(Sec/SPI)	TMH	SPI	Secreted		ANTIGEN
cp12CS0282_00041	Glucosamine-6-Phosphate Deaminase				K02564	y	Cytoplasmic	CYT					Cytoplasmic				cp12CS0282_00041	cp12CS0282_00041					0.375567	0.175603	Whole
cp12CS0282_00042	N-Acetylglucosamine-6-Phosphate Deacetylase				K01443	y	Cytoplasmic	CYT					Cytoplasmic		ANTIGEN		cp12CS0282_00042	cp12CS0282_00042					0.418185	0.330605	Whole
cp12CS0282_00043	Putative N-Acetylmannosamine-6-Phosphate 2-Epimerase				K01788	y	Cytoplasmic	CYT					Cytoplasmic	+	ANTIGEN		cp12CS0282_00043	cp12CS0282_00043					0.413511	0.497531	Whole
cp12CS0282_00044	N-Acetyl-D-Glucosamine Kinase				K25026	y	Cytoplasmic	CYT					Cytoplasmic	+	ANTIGEN		cp12CS0282_00044	cp12CS0282_00044					0.323359	0.102372	Whole
cp12CS0282_00045	Fatty Acid Metabolism Regulator Protein					y	Cytoplasmic	CYT					Cytoplasmic	+	ANTIGEN		cp12CS0282_00045	cp12CS0282_00045					0.469041	0.434983	Whole
cp12CS0282_00046	Hth-Type Transcriptional Regulator	sgrr		n	K02035	y	Cellwall	SpI		TAT(Tat/SPI)		TAT (SPI)	Secreted	+	ANTIGEN		cp12CS0282_00046	cp12CS0282_00046					0.383755	0.0943202	Whole
cp12CS0282_00047	Glutathione Transport System Permease Protein	gsic			K02033	y	CytoplasmicMembrane	TMH	TMHs:6		TMH		Membrane	+	ANTIGEN
cp12CS0282_00048	Vitamin B12 Import ATP-Binding Protein	btud			K02031	y	CytoplasmicMembrane	SpI	TMHs:5		TMH		Secreted		ANTIGEN		cp12CS0282_00048
cp12CS0282_00049	Oligopeptide Transport ATP-Binding Protein	oppf			K02032	y	CytoplasmicMembrane	CYT					Cytoplasmic		ANTIGEN		cp12CS0282_00049
cp12CS0282_00050	4-Hydroxy-Tetrahydrodipicolinate Synthase				K01714	y	Cytoplasmic	CYT					Cytoplasmic	+			cp12CS0282_00050	cp12CS0282_00050					0.475493	0.23175	Whole
cp12CS0282_00051	Hypothetical Protein			n	K00413	y	Unknown	SpI	TMHs:1	SP(Sec/SPI)	TMH	SPI	Secreted	+	ANTIGEN		cp12CS0282_00051	cp12CS0282_00051	13.4342	8.22943					Sec
cp12CS0282_00052	Hypothetical Protein				K06918	y	Unknown	CYT					Cytoplasmic
cp12CS0282_00053	Hypothetical Protein				K07052	y	CytoplasmicMembrane	TMH	TMHs:7		TMH		Membrane	+
cp12CS0282_00054	Hypothetical Protein				K02434		Cytoplasmic	CYT					Cytoplasmic	+	ANTIGEN
cp12CS0282_00055	Hypothetical Protein						Unknown	CYT					Cytoplasmic	+	ANTIGEN
cp12CS0282_00056	Hypothetical Protein				K01792	y	Unknown	CYT					Cytoplasmic	+	ANTIGEN
cp12CS0282_00057	Hypothetical Protein					y	Cytoplasmic	CYT					Cytoplasmic	+			cp12CS0282_00057	cp12CS0282_00057					0.549392	0.309574	Whole
cp12CS0282_00058	Hypothetical Protein					y	Cytoplasmic	CYT					Cytoplasmic	+			cp12CS0282_00058	cp12CS0282_00058					0.59002	0.396388	Whole
cp12CS0282_00059	Hypothetical Protein				K09946		Unknown	CYT					Cytoplasmic		ANTIGEN		cp12CS0282_00059
cp12CS0282_00060	Hypothetical Protein						Unknown	CYT					Cytoplasmic
cp12CS0282_00061	Hypothetical Protein				K01284		Cytoplasmic	CYT					Cytoplasmic	+			cp12CS0282_00061
cp12CS0282_00062	Putative Protein	yiax1					Cytoplasmic	CYT					Cytoplasmic	+			cp12CS0282_00062	cp12CS0282_00062					0.204431	0.145826	Whole
cp12CS0282_00063	Serine/Threonine Transporter	sstt				y	CytoplasmicMembrane	TMH					Cytoplasmic		ANTIGEN		cp12CS0282_00063
cp12CS0282_00064	Hypothetical Protein				K02291	y	Cytoplasmic	CYT					Cytoplasmic	+
cp12CS0282_00065	Zeta-Carotene-Forming Phytoene Desaturase						Unknown	SpI		LIPO(Sec/SPII)		Lipo (SPII)	Secreted	+	ANTIGEN
cp12CS0282_00066	Hypothetical Protein					y	CytoplasmicMembrane	TMH	TMHs:3		TMH		Membrane	+	ANTIGEN
cp12CS0282_00067	Anthranilate Synthase Component 1				K01657	y	Cytoplasmic	CYT					Cytoplasmic	+	ANTIGEN		cp12CS0282_00067	cp12CS0282_00067					0.410764	0.128871	Whole
cp12CS0282_00068	Anthranilate Synthase Component 2				K01658	y	Cytoplasmic	CYT					Cytoplasmic	+	ANTIGEN		cp12CS0282_00068
cp12CS0282_00069	Anthranilate Phosphoribosyltransferase				K00766	y	Unknown	CYT					Cytoplasmic	+	ANTIGEN		cp12CS0282_00069
cp12CS0282_00070	Tryptophan Biosynthesis Protein	trpcf			K13498	y	Cytoplasmic	CYT					Cytoplasmic	+	ANTIGEN		cp12CS0282_00070	cp12CS0282_00070					0.401321	0.0727607	Whole
cp12CS0282_00071	Hypothetical Protein						CytoplasmicMembrane	CYT					Cytoplasmic		ANTIGEN
cp12CS0282_00072	Tryptophan Synthase Beta Chain				K01696	y	Unknown	CYT					Cytoplasmic	+	ANTIGEN		cp12CS0282_00072
cp12CS0282_00073	Tryptophan Synthase Alpha Chain				K01695	y	Unknown	CYT					Cytoplasmic	+	ANTIGEN		cp12CS0282_00073	cp12CS0282_00073					0.529344	0.346636	Whole
cp12CS0282_00074	Hypothetical Protein					y	Unknown	SpII		LIPO(Sec/SPII)		Lipo (SPII)	Secreted	+	ANTIGEN
cp12CS0282_00075	Hypothetical Protein				K14347		CytoplasmicMembrane	TMH	TMHs:9		TMH		Membrane		ANTIGEN
cp12CS0282_00076	Hypothetical Protein					y	Cytoplasmic	CYT					Cytoplasmic		ANTIGEN		cp12CS0282_00076
cp12CS0282_00077	Hypothetical Protein					y	CytoplasmicMembrane	TMH	TMHs:4		TMH		Membrane		ANTIGEN
cp12CS0282_00078	Hypothetical Protein						CytoplasmicMembrane	TMH	TMHs:4		TMH		Membrane	+	ANTIGEN
cp12CS0282_00079	Hypothetical Protein				K07735	y	Cytoplasmic	CYT					Cytoplasmic	+	ANTIGEN		cp12CS0282_00079	cp12CS0282_00079					0.578756	0.186004	Whole
cp12CS0282_00080	Cca-Adding Enzyme				K00970	y	Cytoplasmic	CYT					Cytoplasmic	+	ANTIGEN		cp12CS0282_00080	cp12CS0282_00080					0.684197	0.127778	Whole
cp12CS0282_00081	Hypothetical Protein					y	Unknown	CYT					Cytoplasmic	+	ANTIGEN		cp12CS0282_00081
cp12CS0282_00082	Hypothetical Protein			n		y	Cellwall	CYT	TMHs:1	SP(Sec/SPI)	TMH	SPI	Membrane	+	ANTIGEN		cp12CS0282_00082	cp12CS0282_00082			0.192136	0.0354595			Surface
cp12CS0282_00083	Hypothetical Protein				K03980		CytoplasmicMembrane	CYT					Cytoplasmic	+	ANTIGEN		cp12CS0282_00083
cp12CS0282_00084	Hypothetical Protein				K03088		Cytoplasmic	CYT					Cytoplasmic	+	ANTIGEN
cp12CS0282_00085	Thioredoxin Reductase				K00384	y	Cytoplasmic	CYT					Cytoplasmic				cp12CS0282_00085	cp12CS0282_00085					0.340064	0.251717	Whole
cp12CS0282_00086	Thioredoxin				K03671	y	Cytoplasmic	CYT					Cytoplasmic				cp12CS0282_00086	cp12CS0282_00086					0.234121	0.0773065	Whole
cp12CS0282_00087	N-Acetylmuramoyl-L-Alanine Amidase	cwlm			K01448	y	Cellwall	CYT					Membrane	+			cp12CS0282_00087	cp12CS0282_00087			0.0543452	0.00673015	0.538331	0.341419	Surface/Whole
cp12CS0282_00088	Hypothetical Protein						Cytoplasmic	CYT					Cytoplasmic	+	ANTIGEN
cp12CS0282_00089	Putative Chromosome Partitioning Protein				K03497	y	Cytoplasmic	CYT					Cytoplasmic	+	ANTIGEN		cp12CS0282_00089	cp12CS0282_00089					0.578598	0.280751	Whole
cp12CS0282_00090	Iron-Sulfur Cluster Carrier Protein				K03496	y	CytoplasmicMembrane	CYT					Cytoplasmic	+	ANTIGEN		cp12CS0282_00090	cp12CS0282_00090					0.236527	0.0903097	Whole
cp12CS0282_00091	Ribosomal RNA Small Subunit Methyltransferase G				K03501	y	Cytoplasmic	CYT					Cytoplasmic	+	ANTIGEN		cp12CS0282_00091	cp12CS0282_00091					0.693393	0.378174	Whole
cp12CS0282_00092	Hypothetical Protein						Unknown	CYT					Cytoplasmic	+	ANTIGEN
cp12CS0282_00093	Membrane Protein Insertase	yidc		y	K03217	y	CytoplasmicMembrane	TMH	TMHs:5		TMH		Membrane	+	ANTIGEN	y	cp12CS0282_00093	cp12CS0282_00093					0.42617	0.26625	Whole
cp12CS0282_00094	Putative Membrane Protein Insertion Efficiency Factor				K08998	y	Unknown	CYT					Cytoplasmic
cp12CS0282_00095	Ribonuclease P Protein Component	ribo p			K03536	y	Cytoplasmic	CYT					Cytoplasmic	+	ANTIGEN
cp12CS0282_00096	50S Ribosomal Protein L34				K02914	y	Cytoplasmic	CYT					Cytoplasmic		ANTIGEN
cp12CS0282_00097	Chromosomal Replication Initiator Protein	dnaa			K02313	y	Cytoplasmic	CYT					Cytoplasmic	+	ANTIGEN		cp12CS0282_00097	cp12CS0282_00097					0.452772	0.0531186	Whole
cp12CS0282_00098	Beta Sliding Clamp				K02338		Cytoplasmic	CYT					Cytoplasmic	+	ANTIGEN		cp12CS0282_00098	cp12CS0282_00098					0.820479	0.0652886	Whole
cp12CS0282_00099	DNA Replication And Repair Protein	recf			K03629		Cytoplasmic	CYT					Cytoplasmic	+	ANTIGEN		cp12CS0282_00099
cp12CS0282_00100	Hypothetical Protein					y	Cytoplasmic	CYT					Cytoplasmic	+	ANTIGEN
cp12CS0282_00101	DNA Gyrase Subunit B				K02470	y	Cytoplasmic	CYT					Cytoplasmic		ANTIGEN		cp12CS0282_00101	cp12CS0282_00101					0.195718	0.0234106	Whole
cp12CS0282_00102	Hypothetical Protein					y	Cytoplasmic	CYT					Cytoplasmic	+	ANTIGEN		cp12CS0282_00102	cp12CS0282_00102					0.452681	0.342766	Whole
cp12CS0282_00103	Hypothetical Protein					y	Unknown	CYT					Cytoplasmic	+
cp12CS0282_00104	Hypothetical Protein						Unknown	CYT					Cytoplasmic		ANTIGEN
cp12CS0282_00105	DNA Gyrase Subunit A				K02469		Cytoplasmic	CYT					Cytoplasmic		ANTIGEN		cp12CS0282_00105	cp12CS0282_00105					0.230205	0.175056	Whole
cp12CS0282_00106	Putative Protein					y	CytoplasmicMembrane	TMH	TMHs:3		TMH		Membrane	+
cp12CS0282_00109	Hypothetical Protein						CytoplasmicMembrane	TMH	TMHs:8		TMH		Membrane	+	ANTIGEN
cp12CS0282_00110	Hypothetical Protein				K00767		Unknown	SpI	TMHs:1	SP(Sec/SPI)	TMH	SPI	Secreted	+	ANTIGEN		cp12CS0282_00110	cp12CS0282_00110	2.03265	2.86855					Sec
cp12CS0282_00112	Hypothetical Protein				K02058		Unknown	SpII		LIPO(Sec/SPII)		Lipo (SPII)	Secreted	+	ANTIGEN		cp12CS0282_00112	cp12CS0282_00112					0.201088	0.0383512	Whole
cp12CS0282_00113	Ribose Import Permease Protein	rbsc			K02057		CytoplasmicMembrane	CYT	TMHs:9		TMH		Membrane	+	ANTIGEN
cp12CS0282_00114	Fructose Import ATP-Binding Protein	frca			K02056	y	CytoplasmicMembrane	CYT					Cytoplasmic				cp12CS0282_00114	cp12CS0282_00114					0.163931	0.0294809	Whole
cp12CS0282_00115	Hypothetical Protein				K03646		Unknown	CYT	TMHs:1		TMH		Membrane	+	ANTIGEN		cp12CS0282_00115	cp12CS0282_00115					0.17229	0.0742981	Whole
cp12CS0282_00116	Peptidyl-Prolyl Cis-Trans Isomerase A				K03767	y	Cytoplasmic	CYT					Cytoplasmic		ANTIGEN		cp12CS0282_00116	cp12CS0282_00116					0.44649	0.201616	Whole
cp12CS0282_00117	Hypothetical Protein				K19225	y	CytoplasmicMembrane	TMH	TMHs:7		TMH		Membrane	+
cp12CS0282_00118	Hypothetical Protein				K00604		Unknown	CYT					Cytoplasmic	+	ANTIGEN
cp12CS0282_00119	Hypothetical Protein						Extracellular	CYT					Secreted	+	ANTIGEN
cp12CS0282_00120	Hypothetical Protein						Cytoplasmic	CYT					Cytoplasmic		ANTIGEN
cp12CS0282_00121	Hypothetical Protein				K19125	y	Cytoplasmic	CYT					Cytoplasmic		ANTIGEN
cp12CS0282_00122	Is256 Family Transposase	isgsi1			K07493	y	Cytoplasmic	CYT					Cytoplasmic	+	ANTIGEN
cp12CS0282_00123	Hypothetical Protein				K01735		Unknown	CYT					Cytoplasmic		ANTIGEN
cp12CS0282_00124	Phospholipase D	pld	Pld				Unknown	CYT					Secreted	+	ANTIGEN		cp12CS0282_00124	cp12CS0282_00124	0.478948	0.389312			0.360018	0.186022	Sec/Whole
cp12CS0282_00125	Ferric Enterobactin Transport ATP-Binding Protein	fagc	FagC			y	CytoplasmicMembrane	CYT					Cytoplasmic				cp12CS0282_00125
cp12CS0282_00126	Ferric Enterobactin Transport System Permease Protein	fagb	FagB		K02015	y	CytoplasmicMembrane	SpI	TMHs:9	SP(Sec/SPI)	TMH	SPI	Secreted	+			cp12CS0282_00126
cp12CS0282_00127	Ferric Enterobactin Transport System Permease Protein	faga	FagA		K02015		CytoplasmicMembrane	SpI	TMHs:9		TMH		Secreted	+	ANTIGEN
cp12CS0282_00128	Iron siderophore binding protein	nor	Nor	n	K02016	y	CytoplasmicMembrane	SpI	TMHs:1	LIPO(Sec/SPII)		Lipo (SPII)	Secreted	+	ANTIGEN		cp12CS0282_00128	cp12CS0282_00128					0.367678	0.286835	Whole
cp12CS0282_00129	Putative Membrane Protein					y	CytoplasmicMembrane	TMH	TMHs:2		TMH		Membrane		ANTIGEN
cp12CS0282_00130	Probable Serine/Threonine-Protein Kinase				K12132		CytoplasmicMembrane	CYT	TMHs:1		TMH		Membrane		ANTIGEN		cp12CS0282_00130	cp12CS0282_00130			0.0127044	0.0120858	0.916843	0.0441341	Surface/Whole
cp12CS0282_00131	Serine/Threonine-Protein Kinase	pknd	PknD		K12132	y	CytoplasmicMembrane	CYT					Cytoplasmic		ANTIGEN		cp12CS0282_00131	cp12CS0282_00131					0.158227	0.0390097	Whole
cp12CS0282_00132	Penicillin-Binding Protein A				K05364		CytoplasmicMembrane	SpI	TMHs:1	SP(Sec/SPI)	TMH	SPI	Secreted	+	ANTIGEN		cp12CS0282_00132	cp12CS0282_00132			0.0505142	0.0234772	0.371151	0.222878	Surface/Whole
cp12CS0282_00133	Putative Ftsw-Like Protein						CytoplasmicMembrane	TMH					Cytoplasmic	+	ANTIGEN
cp12CS0282_00134	Pp2C-Family Ser/Thr Phosphatase				K20074		Cytoplasmic	CYT	TMHs:1		TMH		Membrane	+	ANTIGEN		cp12CS0282_00134
cp12CS0282_00135	Fha Domain-Containing Protein	fhab		n		y	CytoplasmicMembrane	TMH	TMHs:1		TMH		Membrane	+	ANTIGEN		cp12CS0282_00135	cp12CS0282_00135			0.154691	0.0556027			Surface
cp12CS0282_00136	Hypothetical Protein					y	Cytoplasmic	CYT					Cytoplasmic	+	ANTIGEN		cp12CS0282_00136	cp12CS0282_00136					0.301245	0.151376	Whole
cp12CS0282_00138	Hypothetical Protein				K07052	y	CytoplasmicMembrane	TMH	TMHs:6		TMH		Membrane		ANTIGEN		cp12CS0282_00138
cp12CS0282_00139	Hypothetical Protein					y	CytoplasmicMembrane	CYT	TMHs:2		TMH		Membrane	+	ANTIGEN
cp12CS0282_00140	Hypothetical Protein					y	Unknown	CYT					Cytoplasmic				cp12CS0282_00140
cp12CS0282_00141	Hypothetical Protein				K02016	y	Cytoplasmic	SpII		LIPO(Sec/SPII)		Lipo (SPII)	Secreted	+	ANTIGEN		cp12CS0282_00141
cp12CS0282_00142	Fe(3+) Dicitrate Transport ATP-Binding Protein	fece			K02013		CytoplasmicMembrane	CYT					Cytoplasmic		ANTIGEN
cp12CS0282_00143	Vitamin B12 Import System Permease Protein	btuc			K02015		CytoplasmicMembrane	CYT	TMHs:9		TMH		Membrane	+	ANTIGEN		cp12CS0282_00143
cp12CS0282_00144	Magnesium Transporter	mgte			K06213		CytoplasmicMembrane	CYT	TMHs:5		TMH		Membrane	+	ANTIGEN
cp12CS0282_00145	Hypothetical Protein						Unknown	CYT					Cytoplasmic		ANTIGEN
cp12CS0282_00146	Oligo-1,6-Glucosidase 1				K01187	y	Cytoplasmic	CYT					Cytoplasmic		ANTIGEN		cp12CS0282_00146	cp12CS0282_00146					0.404029	0.233046	Whole
cp12CS0282_00147	Hypothetical Protein					y	Cytoplasmic	CYT					Cytoplasmic	+	ANTIGEN
cp12CS0282_00148	Hypothetical Protein				K08217		CytoplasmicMembrane	TMH					Cytoplasmic	+	ANTIGEN
cp12CS0282_00149	Hypothetical Protein				K06948		Unknown	CYT					Cytoplasmic	+
cp12CS0282_00150	Hypothetical Protein						Unknown	CYT					Cytoplasmic		ANTIGEN
cp12CS0282_00151	Hypothetical Protein						CytoplasmicMembrane	CYT	TMHs:1		TMH		Membrane	+	ANTIGEN		cp12CS0282_00151	cp12CS0282_00151			0.294177	0.222232	0.516357	0.261744	Surface/Whole
cp12CS0282_00152	Ecf RNA Polymerase Sigma Factor	sigk			K03088		CytoplasmicMembrane	CYT					Cytoplasmic	+
cp12CS0282_00153	Hypothetical Protein				K06077	y	Unknown	SpII		LIPO(Sec/SPII)		Lipo (SPII)	Secreted	+	ANTIGEN
cp12CS0282_00154	Protein	dipz					CytoplasmicMembrane	TMH	TMHs:6		TMH		Membrane		ANTIGEN		cp12CS0282_00154	cp12CS0282_00154			0.0309503	0.00512531			Surface
cp12CS0282_00155	Hypothetical Protein				K02886	y	Cytoplasmic	CYT					Cytoplasmic	+	ANTIGEN
cp12CS0282_00156	Glycine Betaine/Carnitine/Choline Transport System Permease Protein	opucb			K05846		CytoplasmicMembrane	TMH	TMHs:4		TMH		Membrane	+	ANTIGEN
cp12CS0282_00157	Carnitine Transport Permease Protein	opucd			K05846	y	CytoplasmicMembrane	TMH	TMHs:5		TMH		Membrane	+	ANTIGEN
cp12CS0282_00158	Vitamin B12 Import ATP-Binding Protein	btud			K05847	y	CytoplasmicMembrane	CYT					Cytoplasmic		ANTIGEN		cp12CS0282_00158	cp12CS0282_00158					0.391999	0.417799	Whole
cp12CS0282_00159	Antitoxin						Unknown	CYT					Cytoplasmic	+	ANTIGEN		cp12CS0282_00159
cp12CS0282_00160	Putative Succinyl-Diaminopimelate Desuccinylase						Cytoplasmic	CYT					Cytoplasmic		ANTIGEN		cp12CS0282_00160
cp12CS0282_00161	Biotin Synthase				K01012	y	Cytoplasmic	CYT					Cytoplasmic	+			cp12CS0282_00161	cp12CS0282_00161					0.749539	0.0224514	Whole
cp12CS0282_00162	Hypothetical Protein						Cytoplasmic	CYT					Cytoplasmic		ANTIGEN
cp12CS0282_00163	Hypothetical Protein					y	Unknown	CYT					Cytoplasmic	+	ANTIGEN
cp12CS0282_00164	Amp Nucleosidase				K01241	y	Cytoplasmic	CYT					Cytoplasmic	+	ANTIGEN		cp12CS0282_00164	cp12CS0282_00164					0.329083	0.134296	Whole
cp12CS0282_00165	Hypothetical Protein						Cytoplasmic	CYT					Cytoplasmic	+	ANTIGEN		cp12CS0282_00165
cp12CS0282_00166	Hypothetical Protein				K07273		Extracellular	SpI		SP(Sec/SPI)		SPI	Secreted	+	ANTIGEN		cp12CS0282_00166	cp12CS0282_00166	0.986111	0.802155			0.288158	0.148819	Sec/Whole
cp12CS0282_00167	Inositol-3-Phosphate Synthase				K01858		Cytoplasmic	SpI					Cytoplasmic	+	ANTIGEN
cp12CS0282_00168	Hypothetical Protein				K22736		CytoplasmicMembrane	CYT	TMHs:5		TMH		Membrane	+
cp12CS0282_00169	Hypothetical Protein				K01046	y	Cytoplasmic	CYT					Cytoplasmic	+	ANTIGEN		cp12CS0282_00169
cp12CS0282_00170	Nadh Dehydrogenase				K19286		Cytoplasmic	CYT					Cytoplasmic	+	ANTIGEN		cp12CS0282_00170	cp12CS0282_00170					0.376787	0.11536	Whole
cp12CS0282_00171	Protein	yrda				y	CytoplasmicMembrane	CYT					Cytoplasmic	+	ANTIGEN		cp12CS0282_00171
cp12CS0282_00172	Hypothetical Protein					y	Cytoplasmic	CYT					Cytoplasmic	+	ANTIGEN		cp12CS0282_00172	cp12CS0282_00172					0.415828	0.108138	Whole
cp12CS0282_00173	Hypothetical Protein						CytoplasmicMembrane	CYT	TMHs:5		TMH		Membrane	+	ANTIGEN		cp12CS0282_00173	cp12CS0282_00173			0.210223	0.235924	0.275557	0.100822	Surface/Whole
cp12CS0282_00174	Hypothetical Protein						Cytoplasmic	CYT					Cytoplasmic	+	ANTIGEN		cp12CS0282_00174	cp12CS0282_00174					0.302803	0.128063	Whole
cp12CS0282_00175	Hypothetical Protein						Cytoplasmic	CYT					Cytoplasmic	+			cp12CS0282_00175	cp12CS0282_00175					0.21593	0.126198	Whole
cp12CS0282_00176	Hypothetical Protein				K23775	y	Cytoplasmic	CYT					Cytoplasmic	+			cp12CS0282_00176	cp12CS0282_00176					0.398412	0.157619	Whole
cp12CS0282_00177	Hypothetical Protein				K21834	y	CytoplasmicMembrane	TMH	TMHs:4		TMH		Membrane		ANTIGEN
cp12CS0282_00178	Hypothetical Protein						Cytoplasmic	CYT	TMHs:1		TMH		Membrane	+	ANTIGEN
cp12CS0282_00179	Hypothetical Protein				K07120		CytoplasmicMembrane	TMH					Cytoplasmic	+
cp12CS0282_00180	Hypothetical Protein				K01448		Unknown	SpII		LIPO(Sec/SPII)		Lipo (SPII)	Secreted	+	ANTIGEN		cp12CS0282_00180	cp12CS0282_00180					0.173056	0.0899979	Whole
cp12CS0282_00181	Putative Membrane Transporter Protein	yfca			K07090	y	CytoplasmicMembrane	TMH	TMHs:7		TMH		Membrane	+	ANTIGEN
cp12CS0282_00182	Hypothetical Protein				K02821		Unknown	CYT					Cytoplasmic	+	ANTIGEN		cp12CS0282_00182	cp12CS0282_00182					0.379342	0.161233	Whole
cp12CS0282_00183	Hypothetical Protein				K03475		CytoplasmicMembrane	TMH					Cytoplasmic	+	ANTIGEN
cp12CS0282_00184	Hypothetical Protein				K03579		CytoplasmicMembrane	CYT					Cytoplasmic		ANTIGEN		cp12CS0282_00184	cp12CS0282_00184					0.479103	0.385044	Whole
cp12CS0282_00185	Hypothetical Protein				K03919		Cytoplasmic	CYT					Cytoplasmic	+			cp12CS0282_00185
cp12CS0282_00186	DNA-3-Methyladenine Glycosylase 1				K01246	y	Cytoplasmic	CYT					Cytoplasmic	+			cp12CS0282_00186	cp12CS0282_00186					0.15916	0.00618488	Whole
cp12CS0282_00187	Putative Oxidoreductase					y	Cytoplasmic	CYT					Cytoplasmic		ANTIGEN		cp12CS0282_00187	cp12CS0282_00187					0.392918	0.383442	Whole
cp12CS0282_00188	Hypothetical Protein					y	Cytoplasmic	CYT					Cytoplasmic	+	ANTIGEN		cp12CS0282_00188	cp12CS0282_00188					0.182834	0.116749	Whole
cp12CS0282_00189	Hypothetical Protein				K14761		Cytoplasmic	CYT					Cytoplasmic	+	ANTIGEN		cp12CS0282_00189
cp12CS0282_00190	Putative Glyoxylase	cfp32			K06996	y	Cytoplasmic	CYT					Cytoplasmic	+	ANTIGEN		cp12CS0282_00190
cp12CS0282_00191	Hypothetical Protein				K07443	y	Cytoplasmic	CYT					Cytoplasmic
cp12CS0282_00192	Hypothetical Protein				K18930	y	Unknown	CYT					Cytoplasmic	+
cp12CS0282_00193	Hypothetical Protein						Cytoplasmic	CYT					Cytoplasmic	+	ANTIGEN
cp12CS0282_00194	Glycerol Kinase				K00864		Cytoplasmic	CYT					Cytoplasmic		ANTIGEN		cp12CS0282_00194	cp12CS0282_00194					0.529015	0.35169	Whole
cp12CS0282_00195	Putative Glycerol Uptake Facilitator Protein				K02440	y	CytoplasmicMembrane	TMH	TMHs:6		TMH		Membrane		ANTIGEN
cp12CS0282_00196	Hypothetical Protein					y	CytoplasmicMembrane	CYT					Cytoplasmic	+	ANTIGEN		cp12CS0282_00196	cp12CS0282_00196					0.611368	0.42629	Whole
cp12CS0282_00197	Neutral Endopeptidase				K07386	y	Cytoplasmic	CYT					Cytoplasmic				cp12CS0282_00197	cp12CS0282_00197					0.174446	0.0064448	Whole
cp12CS0282_00198	Hypothetical Protein			n		y	Unknown	TMH	TMHs:1		TMH		Membrane	+	ANTIGEN		cp12CS0282_00198	cp12CS0282_00198			0.238308	0.209413			Surface
cp12CS0282_00199	Hypothetical Protein				K24131	y	CytoplasmicMembrane	TMH	TMHs:7		TMH		Membrane	+	ANTIGEN
cp12CS0282_00200	Glycine Betaine/Carnitine/Choline-Binding Protein	opucc			K05845	y	Unknown	SpII		LIPO(Sec/SPII)		Lipo (SPII)	Secreted	+	ANTIGEN		cp12CS0282_00200
cp12CS0282_00201	Putative Arabinosyltransferase C				K11387	y	CytoplasmicMembrane	TMH					Cytoplasmic	+	ANTIGEN		cp12CS0282_00201	cp12CS0282_00201					0.444172	0.457146	Whole
cp12CS0282_00202	Galactan 5-O-Arabinofuranosyltransferase				K13686	y	CytoplasmicMembrane	CYT					Cytoplasmic	+	ANTIGEN		cp12CS0282_00202	cp12CS0282_00202					0.201575	0.0482297	Whole
cp12CS0282_00203	Decaprenylphosphoryl-2-Keto-Beta-D-Erythro-Pentose Reductase				K16652	y	Cytoplasmic	CYT					Cytoplasmic		ANTIGEN		cp12CS0282_00203	cp12CS0282_00203					0.522504	0.214214	Whole
cp12CS0282_00204	Decaprenylphosphoryl-Beta-D-Ribose Oxidase				K16653	y	Unknown	SpI					Secreted		ANTIGEN		cp12CS0282_00204	cp12CS0282_00204					0.353557	0.097676	Whole
cp12CS0282_00205	Hypothetical Protein					y	Unknown	CYT					Cytoplasmic				cp12CS0282_00205	cp12CS0282_00205					0.506463	0.241113	Whole
cp12CS0282_00206	Hypothetical Protein					y	CytoplasmicMembrane	CYT	TMHs:2		TMH		Membrane	+			cp12CS0282_00206
cp12CS0282_00207	Hypothetical Protein				K04517	y	Cytoplasmic	CYT					Cytoplasmic	+	ANTIGEN		cp12CS0282_00207	cp12CS0282_00207					0.352381	0.0657323	Whole
cp12CS0282_00208	Hypothetical Protein						Cytoplasmic	CYT					Cytoplasmic	+	ANTIGEN
cp12CS0282_00209	Arabinogalactan Biosynthesis Recruiting Protein					y	CytoplasmicMembrane	TMH	TMHs:4		TMH		Membrane	+	ANTIGEN
cp12CS0282_00210	Galactofuranosyltransferase	glft1			K16649	y	Cytoplasmic	CYT					Cytoplasmic	+			cp12CS0282_00210
cp12CS0282_00211	Hypothetical Protein					y	CytoplasmicMembrane	SpI		LIPO(Sec/SPII)		Lipo (SPII)	Secreted
cp12CS0282_00212	Periplasmic Zinc-Binding Protein	troa			K11707		CytoplasmicMembrane	CYT					Cytoplasmic	+
cp12CS0282_00213	Putative Siderophore Transport System ATP-Binding Protein	yusv			K11710		CytoplasmicMembrane	SpI					Cytoplasmic				cp12CS0282_00213
cp12CS0282_00214	Hypothetical Protein				K11708		CytoplasmicMembrane	TMH	TMHs:6		TMH		Membrane
cp12CS0282_00215	Manganese Transport System Membrane Protein	mntb			K11709	y	CytoplasmicMembrane	TMH	TMHs:9		TMH		Membrane	+	ANTIGEN
cp12CS0282_00216	Periplasmic Zinc-Binding Protein	troa		n	K11707	y	CytoplasmicMembrane	SpI		LIPO(Sec/SPII)		Lipo (SPII)	Secreted	+	ANTIGEN		cp12CS0282_00216	cp12CS0282_00216					0.14237	0.0354738	Whole
cp12CS0282_00217	Hypothetical Protein				K19302	y	CytoplasmicMembrane	CYT	TMHs:6		TMH		Membrane		ANTIGEN
cp12CS0282_00218	Teichoic Acids Export ATP-Binding Protein	tagh			K01990		CytoplasmicMembrane	CYT					Cytoplasmic		ANTIGEN		cp12CS0282_00218
cp12CS0282_00219	Hypothetical Protein				K01992	y	CytoplasmicMembrane	CYT	TMHs:6		TMH		Membrane	+	ANTIGEN		cp12CS0282_00219
cp12CS0282_00220	Putative Protein					y	Cytoplasmic	CYT					Cytoplasmic	+	ANTIGEN		cp12CS0282_00220	cp12CS0282_00220					0.407235	0.440946	Whole
cp12CS0282_00222	Putative Phenylalanine Aminotransferase				K00817		Cytoplasmic	CYT					Cytoplasmic	+			cp12CS0282_00222	cp12CS0282_00222					0.364376	0.354464	Whole
cp12CS0282_00225	Sodium-Dependent Dicarboxylate Transporter	sdcs			K14445		CytoplasmicMembrane	CYT					Cytoplasmic		ANTIGEN
cp12CS0282_00226	Ptsghi Operon Antiterminator				K03480		Cytoplasmic	CYT					Cytoplasmic	+	ANTIGEN
cp12CS0282_00227	Pts System Glucose-Specific Eiicba Component				K02804		CytoplasmicMembrane	TMH	TMHs:9		TMH		Membrane	+	ANTIGEN
cp12CS0282_00228	Pts System Glucose-Specific Eiia Component				K02777		Cytoplasmic	TMH					Cytoplasmic	+	ANTIGEN
cp12CS0282_00229	Putative Glyoxylase	cfp32			K06996		Cytoplasmic	CYT					Cytoplasmic	+	ANTIGEN		cp12CS0282_00229	cp12CS0282_00229					0.231066	0.0580536	Whole
cp12CS0282_00230	Nitric oxide reductase		cpfrc_00128		K04561		CytoplasmicMembrane	TMH					Cytoplasmic	+	ANTIGEN		cp12CS0282_00230
cp12CS0282_00232	Hypothetical Protein			n	K00336	y	Unknown	SpI		SP(Sec/SPI)		SPI	Secreted	+	ANTIGEN		cp12CS0282_00232	cp12CS0282_00232	1.36082	2.20705			0.212668	0.0476991	Sec/Whole
cp12CS0282_00233	Hth-Type Transcriptional Regulatory Protein	gabr			K00375		Cytoplasmic	CYT					Cytoplasmic
cp12CS0282_00234	Pyridoxal 5'-Phosphate Synthase Subunit	pdxs			K06215	y	Cytoplasmic	CYT					Cytoplasmic	+			cp12CS0282_00234	cp12CS0282_00234					0.274085	0.153783	Whole
cp12CS0282_00235	Pyridoxal 5'-Phosphate Synthase Subunit	pdxt			K08681		Cytoplasmic	CYT					Cytoplasmic	+	ANTIGEN
cp12CS0282_00236	Prephenate Dehydrogenase				K04517		Cytoplasmic	CYT					Cytoplasmic	+	ANTIGEN		cp12CS0282_00236	cp12CS0282_00236					0.16283	0.0283032	Whole
cp12CS0282_00237	Hypothetical Protein					y	Cytoplasmic	CYT					Cytoplasmic	+			cp12CS0282_00237	cp12CS0282_00237					0.738532	0.113699	Whole
cp12CS0282_00238	tRNA-Specific Adenosine Deaminase				K11991	y	Cytoplasmic	CYT					Cytoplasmic		ANTIGEN
cp12CS0282_00240	Membrane Protein	ydfj			K06994		CytoplasmicMembrane	SpI		SP(Sec/SPI)		SPI	Secreted	+	ANTIGEN		cp12CS0282_00240
cp12CS0282_00241	Queuine tRNA-Ribosyltransferase				K00773	y	Cytoplasmic	CYT					Cytoplasmic		ANTIGEN		cp12CS0282_00241	cp12CS0282_00241					0.64769	0.0325585	Whole
cp12CS0282_00242	Glutamate--tRNA Ligase				K01885	y	Cytoplasmic	CYT					Cytoplasmic		ANTIGEN		cp12CS0282_00242	cp12CS0282_00242					0.404024	0.224049	Whole
cp12CS0282_00243	Gnt-Ii System L-Idonate Transporter				K03299	y	CytoplasmicMembrane	TMH					Cytoplasmic	+	ANTIGEN		cp12CS0282_00243
cp12CS0282_00244	Gluconokinase				K00851	y	Cytoplasmic	CYT					Cytoplasmic				cp12CS0282_00244
cp12CS0282_00245	L-Idonate 5-Dehydrogenase (Nad(P)(+))				K00098	y	Cytoplasmic	CYT					Cytoplasmic		ANTIGEN		cp12CS0282_00245	cp12CS0282_00245					0.246938	0.103013	Whole
cp12CS0282_00246	5-Keto-D-Gluconate 5-Reductase				K00046	y	Cytoplasmic	CYT					Cytoplasmic				cp12CS0282_00246	cp12CS0282_00246					0.712427	0.370895	Whole
cp12CS0282_00248	Putative Aminotransferase/Msmei_6121					y	Cytoplasmic	CYT					Cytoplasmic	+	ANTIGEN		cp12CS0282_00248	cp12CS0282_00248					0.249486	0.138922	Whole
cp12CS0282_00249	Hypothetical Protein					y	Unknown	CYT					Cytoplasmic	+			cp12CS0282_00249	cp12CS0282_00249					3.10139	1.28269	Whole
cp12CS0282_00250	Hypothetical Protein				K02343	y	Cytoplasmic	CYT					Cytoplasmic		ANTIGEN		cp12CS0282_00250	cp12CS0282_00250					0.132995	0.0179027	Whole
cp12CS0282_00251	Nucleoid-Associated Protein				K09747	y	Cytoplasmic	CYT					Cytoplasmic	+	ANTIGEN		cp12CS0282_00251	cp12CS0282_00251					1.03892	1.13745	Whole
cp12CS0282_00252	Recombination Protein	recr			K06187	y	Cytoplasmic	CYT					Cytoplasmic	+			cp12CS0282_00252	cp12CS0282_00252					0.242295	0.0993365	Whole
cp12CS0282_00253	Inner Membrane Permease	ygbn			K03299	y	CytoplasmicMembrane	TMH					Cytoplasmic	+	ANTIGEN
cp12CS0282_00254	L-Threonate Dehydrogenase				K00020	y	Cytoplasmic	CYT					Cytoplasmic		ANTIGEN		cp12CS0282_00254
cp12CS0282_00255	Hypothetical Protein					y	Cytoplasmic	CYT					Cytoplasmic	+
cp12CS0282_00256	Hypothetical Protein						Cytoplasmic	CYT					Cytoplasmic	+	ANTIGEN
cp12CS0282_00257	Hth-Type Transcriptional Regulator	lutr			K05799	y	Cytoplasmic	CYT					Cytoplasmic	+			cp12CS0282_00257
cp12CS0282_00258	Putative Protein	yisk			K16164		Unknown	CYT					Cytoplasmic				cp12CS0282_00258
cp12CS0282_00259	Hypothetical Protein					y	Unknown	CYT					Cytoplasmic		ANTIGEN		cp12CS0282_00259
cp12CS0282_00260	Cobyric Acid Synthase				K07009	y	Cytoplasmic	CYT					Cytoplasmic	+	ANTIGEN		cp12CS0282_00260	cp12CS0282_00260					0.130906	0.0209058	Whole
cp12CS0282_00261	Udp-N-Acetylmuramoylalanine--D-Glutamate Ligase				K23393		Cytoplasmic	CYT					Cytoplasmic	+	ANTIGEN		cp12CS0282_00261	cp12CS0282_00261					0.427566	0.213154	Whole
cp12CS0282_00262	Hypothetical Protein				K02342	y	Cytoplasmic	CYT					Cytoplasmic	+	ANTIGEN		cp12CS0282_00262	cp12CS0282_00262					0.356637	0.271691	Whole
cp12CS0282_00263	Oxygen-Insensitive Nadph Nitroreductase				K19285		Unknown	CYT					Cytoplasmic	+	ANTIGEN
cp12CS0282_00264	Fmn Reductase [Nad(P)H]						Cytoplasmic	CYT					Cytoplasmic		ANTIGEN
cp12CS0282_00265	2-Isopropylmalate Synthase				K01649		Cytoplasmic	CYT					Cytoplasmic	+	ANTIGEN		cp12CS0282_00265	cp12CS0282_00265					0.290238	0.0689491	Whole
cp12CS0282_00266	Deoxyribonucleoside Regulator				K05346	y	Cytoplasmic	CYT					Cytoplasmic	+			cp12CS0282_00266
cp12CS0282_00267	Purine Nucleoside Phosphorylase Deod-Type				K03784	y	Cytoplasmic	CYT					Cytoplasmic	+	ANTIGEN		cp12CS0282_00267	cp12CS0282_00267					0.380118	0.201181	Whole
cp12CS0282_00268	Hypothetical Protein				K08168		CytoplasmicMembrane	TMH					Cytoplasmic	+	ANTIGEN
cp12CS0282_00269	Deoxyribose-Phosphate Aldolase				K01619	y	Cytoplasmic	CYT					Cytoplasmic		ANTIGEN		cp12CS0282_00269	cp12CS0282_00269					0.35254	0.323148	Whole
cp12CS0282_00270	Putative Phosphomannomutase				K01840		Cytoplasmic	CYT					Cytoplasmic		ANTIGEN		cp12CS0282_00270	cp12CS0282_00270					0.272427	0.234048	Whole
cp12CS0282_00271	Hypothetical Protein						CytoplasmicMembrane	TMH	TMHs:1		TMH		Membrane		ANTIGEN
cp12CS0282_00272	Hypothetical Protein				K13734		Cellwall	SpI	TMHs:1	SP(Sec/SPI)	TMH	SPI	Secreted	+	ANTIGEN
cp12CS0282_00273	Hypothetical Protein				K14194		Unknown	SpI		SP(Sec/SPI)		SPI	Secreted	+	ANTIGEN		cp12CS0282_00273	cp12CS0282_00273	0.0434555	0.0380335					Sec
cp12CS0282_00274	Hypothetical Protein				K14194		Unknown	CYT	TMHs:1		TMH		Membrane	+	ANTIGEN
cp12CS0282_00275	Hypothetical Protein						CytoplasmicMembrane	TMH	TMHs:9		TMH		Membrane	+
cp12CS0282_00276	Hypothetical Protein					y	CytoplasmicMembrane	TMH	TMHs:9		TMH		Membrane	+
cp12CS0282_00277	Aspartokinase				K00928	y	Cytoplasmic	CYT					Cytoplasmic	+	ANTIGEN		cp12CS0282_00277	cp12CS0282_00277					0.430357	0.160771	Whole
cp12CS0282_00278	Hypothetical Protein						Unknown	SpI	TMHs:2	SP(Sec/SPI)	TMH	SPI	Secreted	+	ANTIGEN		cp12CS0282_00278	cp12CS0282_00278	0.109577	0.0526289	0.0281547	0.00937269	0.492561	0.040035	Sec/shave/Whole
cp12CS0282_00279	Aspartate-Semialdehyde Dehydrogenase				K00133	y	Cytoplasmic	CYT					Cytoplasmic	+	ANTIGEN		cp12CS0282_00279	cp12CS0282_00279					0.167777	0.0049242	Whole
cp12CS0282_00280	Ecf RNA Polymerase Sigma Factor	sigc			K03088	y	Cytoplasmic	CYT					Cytoplasmic	+	ANTIGEN		cp12CS0282_00280
cp12CS0282_00281	Catalase				K03781		Cytoplasmic	CYT					Cytoplasmic		ANTIGEN		cp12CS0282_00281	cp12CS0282_00281					0.24054	0.0798649	Whole
cp12CS0282_00282	Hypothetical Protein				K16150		Cytoplasmic	CYT					Cytoplasmic	+	ANTIGEN
cp12CS0282_00283	Hypothetical Protein				K01159		Unknown	CYT					Cytoplasmic		ANTIGEN
cp12CS0282_00284	Hypothetical Protein				K00287		Cytoplasmic	CYT					Cytoplasmic	+
cp12CS0282_00285	Hypothetical Protein				K01845		Cytoplasmic	CYT					Cytoplasmic	+
cp12CS0282_00286	Hypothetical Protein				K03624	y	Unknown	CYT					Cytoplasmic	+	ANTIGEN		cp12CS0282_00286	cp12CS0282_00286					0.382698	0.0939344	Whole
cp12CS0282_00287	Vitamin B12 Import ATP-Binding Protein	btud			K02010	y	CytoplasmicMembrane	CYT					Cytoplasmic
cp12CS0282_00288	Hypothetical Protein				K02011		CytoplasmicMembrane	CYT	TMHs:9		TMH		Membrane	+	ANTIGEN
cp12CS0282_00289	Hypothetical Protein				K02011		CytoplasmicMembrane	TMH	TMHs:2		TMH		Membrane
cp12CS0282_00290	Hypothetical Protein				K02012	y	Cytoplasmic	SpI	TMHs:1	SP(Sec/SPI)	TMH	SPI	Secreted	+			cp12CS0282_00290	cp12CS0282_00290			0.0405315	0.0361302			Surface
cp12CS0282_00291	Glycerol-3-Phosphate Transporter				K02445		CytoplasmicMembrane	CYT					Cytoplasmic
cp12CS0282_00292	Hypothetical Protein						CytoplasmicMembrane	CYT					Cytoplasmic		ANTIGEN
cp12CS0282_00293	Phosphate Regulon Transcriptional Regulatory Protein	phob			K07657	y	Cytoplasmic	CYT					Cytoplasmic	+	ANTIGEN		cp12CS0282_00293
cp12CS0282_00294	Sensor Protein	kdpd			K02484		CytoplasmicMembrane	SpI	TMHs:1	LIPO(Sec/SPII)		Lipo (SPII)	Secreted	+	ANTIGEN		cp12CS0282_00294
cp12CS0282_00295	Hypothetical Protein				K05571	y	CytoplasmicMembrane	TMH	TMHs:3		TMH		Membrane	+
cp12CS0282_00296	Hypothetical Protein				K05570	y	CytoplasmicMembrane	TMH	TMHs:3		TMH		Membrane
cp12CS0282_00297	Hypothetical Protein				K05569	y	Unknown	CYT					Cytoplasmic	+	ANTIGEN		cp12CS0282_00297
cp12CS0282_00298	Na(+)/H(+) Antiporter Subunit D				K05568	y	CytoplasmicMembrane	TMH					Cytoplasmic	+	ANTIGEN
cp12CS0282_00299	Hypothetical Protein				K05567	y	CytoplasmicMembrane	CYT	TMHs:3		TMH		Membrane	+	ANTIGEN		cp12CS0282_00299
cp12CS0282_00300	Nad(P)H-Quinone Oxidoreductase Subunit 2				K05565		CytoplasmicMembrane	SpI		LIPO(Sec/SPII)		Lipo (SPII)	Secreted		ANTIGEN
cp12CS0282_00301	Hypothetical Protein						CytoplasmicMembrane	SpI	TMHs:6	SP(Sec/SPI)	TMH	SPI	Secreted	+	ANTIGEN		cp12CS0282_00301	cp12CS0282_00301			0.197873	0.104502	0.180907	0.0147627	Surface/Whole
cp12CS0282_00302	Hypothetical Protein			n		y	Unknown	SpI	TMHs:1	SP(Sec/SPI)	TMH	SPI	Secreted	+	ANTIGEN		cp12CS0282_00302	cp12CS0282_00302	0.16693	0.178205	1.82239	2.12475	0.486981	0.358475	Sec/shave/Whole
cp12CS0282_00303	Hypothetical Protein				K01992		CytoplasmicMembrane	CYT	TMHs:6		TMH		Membrane	+	ANTIGEN
cp12CS0282_00304	Hypothetical Protein				K01990		Cytoplasmic	CYT					Cytoplasmic	+
cp12CS0282_00305	Ribosome-Associated ATPase				K01990		CytoplasmicMembrane	CYT					Cytoplasmic
cp12CS0282_00306	Hypothetical Protein				K03119		Unknown	CYT					Cytoplasmic	+	ANTIGEN
cp12CS0282_00307	Hypothetical Protein				K07493		Cytoplasmic	CYT					Cytoplasmic	+	ANTIGEN
cp12CS0282_00308	Hypothetical Protein						Cytoplasmic	CYT					Cytoplasmic	+	ANTIGEN
cp12CS0282_00310	Putative Protein	ypbg			K07098	y	CytoplasmicMembrane	SpI	TMHs:1	SP(Sec/SPI)	TMH	SPI	Secreted				cp12CS0282_00310
cp12CS0282_00311	Putative Protein	yqey			K09117	y	Cytoplasmic	CYT					Cytoplasmic	+	ANTIGEN		cp12CS0282_00311	cp12CS0282_00311					0.419183	0.389996	Whole
cp12CS0282_00312	Monofunctional Biosynthetic Peptidoglycan Transglycosylase			n		y	CytoplasmicMembrane	SpI	TMHs:1	SP(Sec/SPI)	TMH	SPI	Secreted	+	ANTIGEN		cp12CS0282_00312	cp12CS0282_00312	0.0264423	0.0270364	0.964181	0.438194	0.523141	0.257259	Sec/shave/Whole
cp12CS0282_00313	Transcriptional Regulator	whib4			K18955	y	CytoplasmicMembrane	CYT					Cytoplasmic				cp12CS0282_00313	cp12CS0282_00313					0.403654	0.487375	Whole
cp12CS0282_00314	Hypothetical Protein					y	Unknown	CYT					Cytoplasmic				cp12CS0282_00314
cp12CS0282_00315	Hypothetical Protein					y	Cytoplasmic	CYT					Cytoplasmic	+			cp12CS0282_00315	cp12CS0282_00315					0.171106	0.0488847	Whole
cp12CS0282_00316	Hydroxyacylglutathione Hydrolase					y	Cytoplasmic	CYT					Cytoplasmic		ANTIGEN		cp12CS0282_00316
cp12CS0282_00317	Crp-Like Camp-Activated Global Transcriptional Regulator				K10914	y	Cytoplasmic	CYT					Cytoplasmic				cp12CS0282_00317	cp12CS0282_00317					0.260099	0.0909582	Whole
cp12CS0282_00318	Hypothetical Protein				K06218	y	CytoplasmicMembrane	CYT	TMHs:1		TMH		Membrane		ANTIGEN
cp12CS0282_00319	Endonuclease Iii				K10773	y	Unknown	CYT					Cytoplasmic		ANTIGEN		cp12CS0282_00319
cp12CS0282_00320	Thiol-Disulfide Oxidoreductase	resa		n		y	CytoplasmicMembrane	SpI	TMHs:1	SP(Sec/SPI)	TMH	SPI	Secreted	+	ANTIGEN		cp12CS0282_00320	cp12CS0282_00320			0.0832619	0.0614346			Surface
cp12CS0282_00321	Putative Nudix Hydrolase	nudl					Cytoplasmic	CYT					Cytoplasmic		ANTIGEN		cp12CS0282_00321	cp12CS0282_00321					0.739518	0.429781	Whole
cp12CS0282_00322	Serine Protease					y	CytoplasmicMembrane	TMH	TMHs:3		TMH		Membrane		ANTIGEN		cp12CS0282_00322
cp12CS0282_00323	Haloalkane Dehalogenase					y	Unknown	CYT					Cytoplasmic		ANTIGEN		cp12CS0282_00323
cp12CS0282_00324	Hypothetical Protein					y	CytoplasmicMembrane	CYT	TMHs:2		TMH		Membrane	+	ANTIGEN		cp12CS0282_00324
cp12CS0282_00325	Hypothetical Protein					y	Cytoplasmic	CYT					Cytoplasmic	+	ANTIGEN		cp12CS0282_00325	cp12CS0282_00325					0.230453	0.0932047	Whole
cp12CS0282_00326	Putative Phosphatase					y	Cytoplasmic	CYT	TMHs:1		TMH		Membrane	+			cp12CS0282_00326
cp12CS0282_00327	Hypothetical Protein					y	Cytoplasmic	CYT					Cytoplasmic	+	ANTIGEN
cp12CS0282_00328	Putative Conjugal Transfer Protein				K02283		Cytoplasmic	CYT					Cytoplasmic	+	ANTIGEN
cp12CS0282_00329	Hypothetical Protein				K12510		CytoplasmicMembrane	CYT	TMHs:3		TMH		Membrane	+
cp12CS0282_00330	Hypothetical Protein					y	CytoplasmicMembrane	CYT	TMHs:1		TMH		Membrane		ANTIGEN
cp12CS0282_00331	Hypothetical Protein					y	Unknown	CYT	TMHs:1		TMH		Membrane	+
cp12CS0282_00332	Hypothetical Protein					y	CytoplasmicMembrane	SpI	TMHs:1	SP(Sec/SPI)	TMH	SPI	Secreted	+
cp12CS0282_00333	Hypothetical Protein					y	Unknown	TMH	TMHs:1		TMH		Membrane	+	ANTIGEN
cp12CS0282_00334	Hypothetical Protein				K06877		Cytoplasmic	CYT					Cytoplasmic		ANTIGEN		cp12CS0282_00334
cp12CS0282_00335	Putative Cold Shock Protein A				K03704	y	Cytoplasmic	CYT					Cytoplasmic		ANTIGEN		cp12CS0282_00335	cp12CS0282_00335					0.436519	0.264916	Whole
cp12CS0282_00336	DNA Topoisomerase 1				K03168		Cytoplasmic	CYT					Cytoplasmic		ANTIGEN		cp12CS0282_00336	cp12CS0282_00336					0.308622	0.121714	Whole
cp12CS0282_00337	Hypothetical Protein					y	CytoplasmicMembrane	TMH					Cytoplasmic	+	ANTIGEN		cp12CS0282_00337
cp12CS0282_00338	Putative Protein				K01768		CytoplasmicMembrane	TMH	TMHs:6		TMH		Membrane		ANTIGEN		cp12CS0282_00338	cp12CS0282_00338					0.163674	0.0205917	Whole
cp12CS0282_00339	Hypothetical Protein				K02341	y	Cytoplasmic	CYT					Cytoplasmic	+	ANTIGEN		cp12CS0282_00339
cp12CS0282_00341	Hypothetical Protein				K01840	y	CytoplasmicMembrane	TMH	TMHs:2		TMH		Membrane		ANTIGEN
cp12CS0282_00342	3-[(3As,4S,7As)-7A-Methyl-1,5-Dioxo-Octahydro-1H-Inden-4-Yl]Propanoyl:Coa Ligase					y	Cytoplasmic	CYT		SP(Sec/SPI)		SPI	Secreted				cp12CS0282_00342	cp12CS0282_00342					0.190311	0.0388224	Whole
cp12CS0282_00343	Secreted hydrolase			n		y	Unknown	SpI		SP(Sec/SPI)		SPI	Secreted	+	ANTIGEN		cp12CS0282_00343	cp12CS0282_00343	0.0736725	0.057688			0.408039	0.109078	Sec/Whole
cp12CS0282_00344	Glucose-1-Phosphate Thymidylyltransferase 1				K00973		Unknown	CYT					Cytoplasmic				cp12CS0282_00344
cp12CS0282_00345	Hypothetical Protein				K23987	y	Unknown	CYT					Cytoplasmic		ANTIGEN		cp12CS0282_00345
cp12CS0282_00346	Dtdp-Glucose 4				K01710	y	Cytoplasmic	CYT					Cytoplasmic		ANTIGEN		cp12CS0282_00346	cp12CS0282_00346					0.165495	0.0564718	Whole
cp12CS0282_00347	Hypothetical Protein					y	Cytoplasmic	CYT					Cytoplasmic		ANTIGEN		cp12CS0282_00347	cp12CS0282_00347					0.357221	0.168924	Whole
cp12CS0282_00348	Hypothetical Protein				K01322		Cytoplasmic	CYT					Cytoplasmic				cp12CS0282_00348	cp12CS0282_00348					0.183123	0.0547341	Whole
cp12CS0282_00349	Hypothetical Protein			n		y	Extracellular	SpI	TMHs:1	SP(Sec/SPI)	TMH	SPI	Secreted	+	ANTIGEN		cp12CS0282_00349	cp12CS0282_00349	1.18015	1.08815	32.6865	5.39869	0.798986	0.21461	Sec/shave/Whole
cp12CS0282_00350	Hypothetical Protein						CytoplasmicMembrane	CYT					Cytoplasmic
cp12CS0282_00351	Dihydrolipoyl Dehydrogenase				K00382		Cytoplasmic	CYT					Cytoplasmic		ANTIGEN		cp12CS0282_00351	cp12CS0282_00351					0.367565	0.14414	Whole
cp12CS0282_00352	Hth-Type Transcriptional Regulator	ramb			K07110	y	Cytoplasmic	CYT					Cytoplasmic	+	ANTIGEN		cp12CS0282_00352	cp12CS0282_00352					0.325767	0.186154	Whole
cp12CS0282_00353	Hypothetical Protein				K00241		CytoplasmicMembrane	CYT	TMHs:5		TMH		Membrane		ANTIGEN		cp12CS0282_00353
cp12CS0282_00354	Fumarate Reductase Flavoprotein Subunit				K00239	y	Cytoplasmic	CYT					Cytoplasmic		ANTIGEN		cp12CS0282_00354	cp12CS0282_00354					0.238429	0.0516334	Whole
cp12CS0282_00355	Fumarate Reductase Iron-Sulfur Subunit				K00240	y	Cytoplasmic	CYT					Cytoplasmic	+	ANTIGEN		cp12CS0282_00355
cp12CS0282_00356	Hypothetical Protein					y	CytoplasmicMembrane	CYT	TMHs:2		TMH		Membrane				cp12CS0282_00356	cp12CS0282_00356					0.362089	0.208444	Whole
cp12CS0282_00357	Hypothetical Protein					y	CytoplasmicMembrane	CYT	TMHs:3		TMH		Membrane	+
cp12CS0282_00358	Hypothetical Protein				K11742	y	CytoplasmicMembrane	TMH	TMHs:2		TMH		Membrane		ANTIGEN
cp12CS0282_00359	Deoxyribose-Phosphate Aldolase				K01619		Cytoplasmic	CYT					Cytoplasmic	+	ANTIGEN		cp12CS0282_00359	cp12CS0282_00359					0.289934	0.123298	Whole
cp12CS0282_00360	Hypothetical Protein			n		y	Unknown	TMH	TMHs:1		TMH		Membrane	+	ANTIGEN		cp12CS0282_00360	cp12CS0282_00360			0.457602	0.278357	0.553488	0.0822776	Surface/Whole
cp12CS0282_00361	Pyruvate Formate-Lyase 1-Activating Enzyme				K04069	y	Cytoplasmic	CYT					Cytoplasmic	+	ANTIGEN
cp12CS0282_00362	Autonomous Glycyl Radical Cofactor					y	Cytoplasmic	CYT					Cytoplasmic		ANTIGEN		cp12CS0282_00362
cp12CS0282_00363	Formate Acetyltransferase				K00656	y	Cytoplasmic	CYT					Cytoplasmic	+			cp12CS0282_00363	cp12CS0282_00363					0.363045	0.375607	Whole
cp12CS0282_00364	Hypothetical Protein					y	Cytoplasmic	CYT					Cytoplasmic	+	ANTIGEN
cp12CS0282_00365	Hypothetical Protein					y	Unknown	CYT					Cytoplasmic	+	ANTIGEN		cp12CS0282_00365	cp12CS0282_00365					0.41634	0.286767	Whole
cp12CS0282_00366	Udp-N-Acetylenolpyruvoylglucosamine Reductase				K00075	y	Cytoplasmic	CYT					Cytoplasmic	+	ANTIGEN		cp12CS0282_00366	cp12CS0282_00366					0.48226	0.458318	Whole
cp12CS0282_00367	Long-Chain-Fatty-Acid--Coa Ligase				K01897	y	Cytoplasmic	CYT					Cytoplasmic				cp12CS0282_00367	cp12CS0282_00367					0.420718	0.168801	Whole
cp12CS0282_00368	D-Inositol 3-Phosphate Glycosyltransferase				K15521		Cytoplasmic	CYT					Cytoplasmic	+	ANTIGEN		cp12CS0282_00368	cp12CS0282_00368					0.274803	0.0926594	Whole
cp12CS0282_00369	2,3-Bisphosphoglycerate-Dependent Phosphoglycerate Mutase				K01834	y	Cytoplasmic	CYT					Cytoplasmic				cp12CS0282_00369	cp12CS0282_00369					0.668625	0.0979485	Whole
cp12CS0282_00370	Signal-Transduction Histidine Kinase	senx3	Senx3	y	K07768	y	CytoplasmicMembrane	SpI	TMHs:1	SP(Sec/SPI)	TMH	SPI	Secreted	+	ANTIGEN	y	cp12CS0282_00370	cp12CS0282_00370					0.490031	0.433174	Whole
cp12CS0282_00371	Sensory Transduction Protein	regx3			K07776	y	Cytoplasmic	CYT					Cytoplasmic	+	ANTIGEN		cp12CS0282_00371
cp12CS0282_00372	Putative Protein					y	Cytoplasmic	CYT					Cytoplasmic	+	ANTIGEN		cp12CS0282_00372
cp12CS0282_00373	Exopolyphosphatase 1				K01524	y	Cytoplasmic	CYT					Cytoplasmic	+	ANTIGEN		cp12CS0282_00373
cp12CS0282_00374	Hypothetical Protein						CytoplasmicMembrane	CYT	TMHs:3		TMH		Membrane	+	ANTIGEN		cp12CS0282_00374	cp12CS0282_00374			0.0552936	0.0238764	0.223317	0.0808956	Surface/Whole
cp12CS0282_00375	Pyrroline-5-Carboxylate Reductase				K00286	y	Cytoplasmic	CYT					Cytoplasmic		ANTIGEN		cp12CS0282_00375	cp12CS0282_00375					0.403703	0.316171	Whole
cp12CS0282_00376	Putative DNA-Binding ProteinA	proteina					Cytoplasmic	CYT					Cytoplasmic				cp12CS0282_00376	cp12CS0282_00376					0.189795	0.0215957	Whole
cp12CS0282_00377	Hypothetical Protein			n		y	Cellwall	SpI	TMHs:1	SP(Sec/SPI)	TMH	SPI	Secreted	+	ANTIGEN		cp12CS0282_00377	cp12CS0282_00377			1.08577	0.0695183	0.184755	0.0556372	Surface/Whole
cp12CS0282_00378	Hypothetical Protein				K06196	y	CytoplasmicMembrane	TMH	TMHs:7		TMH		Membrane	+
cp12CS0282_00379	Hypothetical Protein					y	Cytoplasmic	CYT					Cytoplasmic	+
cp12CS0282_00380	Putative Protein					y	Cytoplasmic	CYT					Cytoplasmic		ANTIGEN
cp12CS0282_00381	Glutamyl-tRNA Reductase				K02492		Cytoplasmic	CYT					Cytoplasmic	+	ANTIGEN		cp12CS0282_00381	cp12CS0282_00381					0.503606	0.1009	Whole
cp12CS0282_00382	Porphobilinogen Deaminase				K01749	y	Cytoplasmic	CYT					Cytoplasmic		ANTIGEN		cp12CS0282_00382	cp12CS0282_00382					0.284739	0.08797	Whole
cp12CS0282_00383	Siroheme Synthase				K13542		Cytoplasmic	CYT					Cytoplasmic	+	ANTIGEN		cp12CS0282_00383	cp12CS0282_00383					0.605065	0.371626	Whole
cp12CS0282_00384	Delta-Aminolevulinic Acid Dehydratase				K01698	y	Cytoplasmic	CYT					Cytoplasmic				cp12CS0282_00384	cp12CS0282_00384					0.559216	0.135021	Whole
cp12CS0282_00385	Hypothetical Protein					y	CytoplasmicMembrane	CYT	TMHs:4		TMH		Membrane		ANTIGEN
cp12CS0282_00386	Copper-Exporting P-Type ATPase						CytoplasmicMembrane	CYT	TMHs:7		TMH		Membrane		ANTIGEN		cp12CS0282_00386	cp12CS0282_00386			0.00372732	0.000982036			Surface
cp12CS0282_00387	Uroporphyrinogen Decarboxylase				K01599	y	Cytoplasmic	SpI	TMHs:1	LIPO(Sec/SPII)		Lipo (SPII)	Secreted		ANTIGEN		cp12CS0282_00387	cp12CS0282_00387					0.309978	0.232153	Whole
cp12CS0282_00388	Protoporphyrinogen Oxidase				K00231		Cytoplasmic	CYT					Cytoplasmic				cp12CS0282_00388	cp12CS0282_00388					0.388727	0.0229041	Whole
cp12CS0282_00389	3-Hydroxyisobutyrate Dehydrogenase				K00020	y	CytoplasmicMembrane	CYT					Cytoplasmic				cp12CS0282_00389	cp12CS0282_00389					0.468839	0.416337	Whole
cp12CS0282_00390	Glutamate-1-Semialdehyde 2				K01845		Cytoplasmic	CYT					Cytoplasmic		ANTIGEN		cp12CS0282_00390	cp12CS0282_00390					0.49605	0.316776	Whole
cp12CS0282_00391	Putative Protein						Cytoplasmic	CYT					Cytoplasmic		ANTIGEN		cp12CS0282_00391	cp12CS0282_00391					0.499308	0.30932	Whole
cp12CS0282_00392	Thiol-Disulfide Oxidoreductase	resa				y	Cellwall	SpII		LIPO(Sec/SPII)		Lipo (SPII)	Secreted	+			cp12CS0282_00392	cp12CS0282_00392					0.181625	0.00419611	Whole
cp12CS0282_00393	Hypothetical Protein				K06196	y	CytoplasmicMembrane	TMH	TMHs:6	SP(Sec/SPI)	TMH	SPI	Membrane	+
cp12CS0282_00394	Cytochrome C Biogenesis Protein	ccs1		y	K07399	y	CytoplasmicMembrane	SpI	TMHs:4	SP(Sec/SPI)	TMH	SPI	Secreted	+	ANTIGEN	y	cp12CS0282_00394	cp12CS0282_00394			0.019942	0.0178073			Surface
cp12CS0282_00395	Trans-Aconitate 2-Methyltransferase				K00598	y	Unknown	CYT					Cytoplasmic	+	ANTIGEN		cp12CS0282_00395
cp12CS0282_00396	Iron(3+)-Hydroxamate Import ATP-Binding Protein	fhuc			K02013	y	CytoplasmicMembrane	CYT					Cytoplasmic		ANTIGEN
cp12CS0282_00397	Hypothetical Protein				K02016	y	Unknown	SpII		LIPO(Sec/SPII)		Lipo (SPII)	Secreted	+	ANTIGEN		cp12CS0282_00397
cp12CS0282_00398	Hemin Transport System Permease Protein	hmuu	HmuU		K02015	y	CytoplasmicMembrane	TMH	TMHs:8	SP(Sec/SPI)	TMH	SPI	Membrane	+	ANTIGEN
cp12CS0282_00399	Cytochrome C Biogenesis Protein	ccsa					CytoplasmicMembrane	CYT	TMHs:8		TMH		Membrane	+	ANTIGEN
cp12CS0282_00400	Hypothetical Protein					y	CytoplasmicMembrane	CYT	TMHs:1		TMH		Membrane		ANTIGEN
cp12CS0282_00401	Hypothetical Protein					y	CytoplasmicMembrane	TMH	TMHs:2		TMH		Membrane
cp12CS0282_00402	1,4-Dihydroxy-2-Naphthoate Octaprenyltransferase				K02548		CytoplasmicMembrane	TMH	TMHs:6		TMH		Membrane		ANTIGEN
cp12CS0282_00403	Putative 2-Succinylbenzoate--Coa Ligase				K01911		Cytoplasmic	CYT					Cytoplasmic		ANTIGEN		cp12CS0282_00403	cp12CS0282_00403					0.524462	0.366715	Whole
cp12CS0282_00404	1,4-Dihydroxy-2-Naphthoyl-Coa Synthase				K01661	y	Cytoplasmic	CYT					Cytoplasmic		ANTIGEN		cp12CS0282_00404	cp12CS0282_00404					0.290712	0.0460973	Whole
cp12CS0282_00405	Putative Cryptic C4-Dicarboxylate Transporter	dcud			K03326		CytoplasmicMembrane	CYT	TMHs:4		TMH		Membrane		ANTIGEN
cp12CS0282_00406	Putative Cryptic C4-Dicarboxylate Transporter	dcud			K03326		CytoplasmicMembrane	SpI	TMHs:6		TMH		Secreted	+	ANTIGEN
cp12CS0282_00407	O-Succinylbenzoate Synthase				K02549	y	Cytoplasmic	CYT					Cytoplasmic	+			cp12CS0282_00407	cp12CS0282_00407					0.14342	0.0280699	Whole
cp12CS0282_00408	2-Succinyl-5-Enolpyruvyl-6-Hydroxy-3-Cyclohexene-1-Carboxylate Synthase				K02551	y	Cytoplasmic	CYT					Cytoplasmic	+	ANTIGEN		cp12CS0282_00408
cp12CS0282_00409	Hypothetical Protein					y	CytoplasmicMembrane	SpII	TMHs:2	LIPO(Sec/SPII)		Lipo (SPII)	Secreted	+	ANTIGEN
cp12CS0282_00410	Gdp-Mannose-Dependent Alpha-Mannosyltransferase				K12583		Cytoplasmic	CYT					Cytoplasmic
cp12CS0282_00411	Demethylmenaquinone Methyltransferase				K03183	y	Cytoplasmic	CYT					Cytoplasmic				cp12CS0282_00411	cp12CS0282_00411					0.378617	0.0983516	Whole
cp12CS0282_00412	L-Lactate Dehydrogenase				K00016	y	Cytoplasmic	CYT		SP(Sec/SPI)		SPI	Secreted				cp12CS0282_00412	cp12CS0282_00412					0.544879	0.219666	Whole
cp12CS0282_00413	Menaquinone Reductase				K21401		Unknown	SpI					Secreted	+	ANTIGEN		cp12CS0282_00413	cp12CS0282_00413					0.187562	0.0644028	Whole
cp12CS0282_00414	Heptaprenyl Diphosphate Synthase Component 2					y	Cytoplasmic	CYT					Cytoplasmic				cp12CS0282_00414	cp12CS0282_00414					0.477633	0.307724	Whole
cp12CS0282_00419	Protein Translocase Subunit	sece			K03073	y	CytoplasmicMembrane	CYT	TMHs:1		TMH		Membrane	+	ANTIGEN		cp12CS0282_00419
cp12CS0282_00420	Putative Transcription Antitermination Protein				K02601	y	Cytoplasmic	CYT					Cytoplasmic	+	ANTIGEN		cp12CS0282_00420	cp12CS0282_00420					0.41468	0.382972	Whole
cp12CS0282_00421	50S Ribosomal Protein L11				K02867	y	Cytoplasmic	CYT					Cytoplasmic		ANTIGEN		cp12CS0282_00421	cp12CS0282_00421					0.607326	0.303263	Whole
cp12CS0282_00422	50S Ribosomal Protein L1				K02863	y	Cytoplasmic	CYT					Cytoplasmic	+	ANTIGEN		cp12CS0282_00422	cp12CS0282_00422					0.906288	1.33359	Whole
cp12CS0282_00423	Aminopeptidase E				K01372		Cytoplasmic	CYT					Cytoplasmic		ANTIGEN
cp12CS0282_00424	Aminopeptidase C				K01372		Cytoplasmic	CYT					Cytoplasmic		ANTIGEN
cp12CS0282_00425	Aminopeptidase C				K01372		Cytoplasmic	CYT					Cytoplasmic
cp12CS0282_00426	N-Ethylmaleimide Reductase				K10680		Cytoplasmic	CYT					Cytoplasmic	+	ANTIGEN		cp12CS0282_00426	cp12CS0282_00426					0.682122	0.198964	Whole
cp12CS0282_00427	50S Ribosomal Protein L10				K02864	y	Cytoplasmic	CYT					Cytoplasmic	+			cp12CS0282_00427	cp12CS0282_00427					0.316292	0.229945	Whole
cp12CS0282_00428	50S Ribosomal Protein L7/L12				K02935	y	Cytoplasmic	CYT					Cytoplasmic	+			cp12CS0282_00428	cp12CS0282_00428					0.98195	0.99878	Whole
cp12CS0282_00429	Surface-anchored membrane protein	sapd	SapD				Cellwall	SpI	TMHs:2	SP(Sec/SPI)	TMH	SPI	Secreted	+	ANTIGEN		cp12CS0282_00429
cp12CS0282_00430	Hypothetical Protein					y	CytoplasmicMembrane	SpII		LIPO(Sec/SPII)		Lipo (SPII)	Secreted	+	ANTIGEN		cp12CS0282_00430
cp12CS0282_00431	Hypothetical Protein						Unknown	SpI	TMHs:2	SP(Sec/SPI)	TMH	SPI	Secreted	+	ANTIGEN
cp12CS0282_00432	Vitamin B12 Import ATP-Binding Protein	btud			K09820	y	CytoplasmicMembrane	CYT					Cytoplasmic
cp12CS0282_00433	Manganese Transport System Membrane Protein	mntb			K09819	y	CytoplasmicMembrane	TMH	TMHs:8		TMH		Membrane	+	ANTIGEN
cp12CS0282_00434	Hypothetical Protein						Unknown	SpI	TMHs:1	SP(Sec/SPI)	TMH	SPI	Secreted	+	ANTIGEN		cp12CS0282_00434	cp12CS0282_00434			0.23188	0.0505712			Surface
cp12CS0282_00435	Hypothetical Protein						CytoplasmicMembrane	TMH	TMHs:2		TMH		Membrane	+	ANTIGEN		cp12CS0282_00435	cp12CS0282_00435			0.0378915	0.0422867			Surface
cp12CS0282_00436	DNA-Directed RNA Polymerase Subunit Beta				K03043	y	Cytoplasmic	CYT					Cytoplasmic		ANTIGEN		cp12CS0282_00436	cp12CS0282_00436					0.371683	0.359426	Whole
cp12CS0282_00437	DNA-Directed RNA Polymerase Subunit Beta				K03046		Cytoplasmic	CYT					Cytoplasmic		ANTIGEN		cp12CS0282_00437	cp12CS0282_00437					0.412491	0.494021	Whole
cp12CS0282_00438	Hypothetical Protein					y	CytoplasmicMembrane	TMH	TMHs:5		TMH		Membrane	+	ANTIGEN
cp12CS0282_00439	Transcriptional Regulatory Protein	degu					Cytoplasmic	CYT					Cytoplasmic	+			cp12CS0282_00439	cp12CS0282_00439					0.329618	0.243899	Whole
cp12CS0282_00440	Hypothetical Protein						CytoplasmicMembrane	CYT					Cytoplasmic
cp12CS0282_00441	Putative ABC Transporter ATP-Binding Protein	nosf			K01990		CytoplasmicMembrane	CYT					Cytoplasmic		ANTIGEN
cp12CS0282_00442	Vitamin B12 Import ATP-Binding Protein	btud			K01990		Cytoplasmic	CYT					Cytoplasmic		ANTIGEN
cp12CS0282_00443	Hypothetical Protein				K01992		CytoplasmicMembrane	TMH	TMHs:6		TMH		Membrane	+	ANTIGEN
cp12CS0282_00444	Hypothetical Protein				K07089	y	CytoplasmicMembrane	TMH	TMHs:3		TMH		Membrane	+	ANTIGEN		cp12CS0282_00444
cp12CS0282_00445	Putative Two-Component Membrane Permease Complex Subunit Smu_747C				K07089	y	CytoplasmicMembrane	TMH	TMHs:8		TMH		Membrane	+
cp12CS0282_00446	7-Carboxy-7-Deazaguanine Synthase				K04069	y	Cytoplasmic	CYT					Cytoplasmic	+
cp12CS0282_00447	Hypothetical Protein				K21636	y	Cytoplasmic	CYT					Cytoplasmic	+	ANTIGEN		cp12CS0282_00447
cp12CS0282_00448	Hypothetical Protein				K03829	y	Cytoplasmic	CYT					Cytoplasmic				cp12CS0282_00448
cp12CS0282_00449	30S Ribosomal Protein S12				K02950	y	Cytoplasmic	CYT					Cytoplasmic		ANTIGEN		cp12CS0282_00449	cp12CS0282_00449					0.582622	0.174616	Whole
cp12CS0282_00450	30S Ribosomal Protein S7				K02992	y	Cytoplasmic	CYT					Cytoplasmic		ANTIGEN		cp12CS0282_00450	cp12CS0282_00450					1.53464	0.771702	Whole
cp12CS0282_00451	Elongation Factor G	ef-g			K02355	y	Cytoplasmic	CYT					Cytoplasmic		ANTIGEN		cp12CS0282_00451	cp12CS0282_00451					0.826315	0.152843	Whole
cp12CS0282_00452	Elongation Factor Tu	ef-tu			K02358	y	Cytoplasmic	CYT					Cytoplasmic				cp12CS0282_00452	cp12CS0282_00452					5.47472	1.28287	Whole
cp12CS0282_00453	Hypothetical Protein					y	Cytoplasmic	CYT					Cytoplasmic	+
cp12CS0282_00454	Hypothetical Protein					y	CytoplasmicMembrane	TMH	TMHs:2		TMH		Membrane	+	ANTIGEN
cp12CS0282_00455	Hypothetical Protein					y	Unknown	TMH	TMHs:2		TMH		Membrane	+	ANTIGEN
cp12CS0282_00456	Hypothetical Protein					y	Cytoplasmic	CYT					Cytoplasmic	+	ANTIGEN
cp12CS0282_00457	Hypothetical Protein				K16053	y	CytoplasmicMembrane	TMH	TMHs:1		TMH		Membrane		ANTIGEN
cp12CS0282_00458	Hypothetical Protein					y	Cytoplasmic	CYT					Cytoplasmic	+			cp12CS0282_00458
cp12CS0282_00459	Hypothetical Protein					y	Cytoplasmic	CYT					Cytoplasmic	+	ANTIGEN		cp12CS0282_00459	cp12CS0282_00459					0.328726	0.172951	Whole
cp12CS0282_00460	30S Ribosomal Protein S10				K02946	y	Cytoplasmic	CYT					Cytoplasmic	+	ANTIGEN		cp12CS0282_00460	cp12CS0282_00460					0.609169	0.359938	Whole
cp12CS0282_00461	50S Ribosomal Protein L3				K02906	y	Cytoplasmic	CYT					Cytoplasmic		ANTIGEN		cp12CS0282_00461	cp12CS0282_00461					0.640514	0.170216	Whole
cp12CS0282_00462	50S Ribosomal Protein L4				K02926	y	Unknown	CYT					Cytoplasmic		ANTIGEN		cp12CS0282_00462	cp12CS0282_00462					0.309357	0.293348	Whole
cp12CS0282_00463	50S Ribosomal Protein L23				K02892	y	Cytoplasmic	CYT					Cytoplasmic	+	ANTIGEN		cp12CS0282_00463	cp12CS0282_00463					2.52944	0.196066	Whole
cp12CS0282_00464	50S Ribosomal Protein L2				K02886	y	Unknown	CYT					Cytoplasmic		ANTIGEN		cp12CS0282_00464	cp12CS0282_00464					0.310836	0.232691	Whole
cp12CS0282_00465	30S Ribosomal Protein S19				K02965	y	Cytoplasmic	CYT					Cytoplasmic	+	ANTIGEN		cp12CS0282_00465	cp12CS0282_00465					0.635272	0.273116	Whole
cp12CS0282_00466	50S Ribosomal Protein L22				K02890	y	Cytoplasmic	CYT					Cytoplasmic	+	ANTIGEN		cp12CS0282_00466	cp12CS0282_00466					1.46641	1.05145	Whole
cp12CS0282_00467	30S Ribosomal Protein S3				K02982	y	Cytoplasmic	CYT					Cytoplasmic	+	ANTIGEN		cp12CS0282_00467	cp12CS0282_00467					0.447306	0.164133	Whole
cp12CS0282_00468	50S Ribosomal Protein L16				K02878	y	Cytoplasmic	CYT					Cytoplasmic	+	ANTIGEN		cp12CS0282_00468	cp12CS0282_00468					0.391249	0.27461	Whole
cp12CS0282_00469	50S Ribosomal Protein L29				K02904	y	Cytoplasmic	CYT					Cytoplasmic	+	ANTIGEN		cp12CS0282_00469
cp12CS0282_00470	30S Ribosomal Protein S17				K02961	y	Cytoplasmic	CYT					Cytoplasmic	+	ANTIGEN		cp12CS0282_00470
cp12CS0282_00471	Putative Protein			n	K02035	y	Unknown	SpII		LIPO(Sec/SPII)		Lipo (SPII)	Secreted	+	ANTIGEN		cp12CS0282_00471	cp12CS0282_00471					0.598337	0.235034	Whole
cp12CS0282_00472	Putative ABC Transporter ATP-Binding Protein				K02031		CytoplasmicMembrane	CYT					Cytoplasmic		ANTIGEN
cp12CS0282_00473	Putative Peptide Transport Permease Protein				K02034		CytoplasmicMembrane	CYT	TMHs:6		TMH		Membrane	+	ANTIGEN
cp12CS0282_00474	Putative Peptide Transport Permease Protein				K02033	y	CytoplasmicMembrane	TMH	TMHs:6		TMH		Membrane	+
cp12CS0282_00475	Hypothetical Protein						Cytoplasmic	CYT					Cytoplasmic		ANTIGEN
cp12CS0282_00476	50S Ribosomal Protein L14				K02874	y	Cytoplasmic	CYT					Cytoplasmic		ANTIGEN		cp12CS0282_00476	cp12CS0282_00476					1.15211	0.960296	Whole
cp12CS0282_00477	50S Ribosomal Protein L24				K02895	y	Cytoplasmic	CYT					Cytoplasmic		ANTIGEN		cp12CS0282_00477	cp12CS0282_00477					2.59565	1.91658	Whole
cp12CS0282_00478	50S Ribosomal Protein L5				K02931	y	Cytoplasmic	CYT					Cytoplasmic	+	ANTIGEN		cp12CS0282_00478	cp12CS0282_00478					0.664096	0.410911	Whole
cp12CS0282_00479	Serine Transporter				K03837	y	CytoplasmicMembrane	CYT					Cytoplasmic	+	ANTIGEN		cp12CS0282_00479
cp12CS0282_00480	L-Serine Dehydratase 1				K01752		Cytoplasmic	CYT					Cytoplasmic	+	ANTIGEN		cp12CS0282_00480
cp12CS0282_00481	Hypothetical Protein				K01424	y	Unknown	SpI		TAT(Tat/SPI)		TAT (SPI)	Secreted	+	ANTIGEN		cp12CS0282_00481
cp12CS0282_00482	Hypothetical Protein						Unknown	SpI		SP(Sec/SPI)		SPI	Secreted	+	ANTIGEN		cp12CS0282_00482
cp12CS0282_00483	30S Ribosomal Protein S8				K02994	y	Cytoplasmic	CYT					Cytoplasmic	+	ANTIGEN		cp12CS0282_00483	cp12CS0282_00483					0.265168	0.162752	Whole
cp12CS0282_00484	50S Ribosomal Protein L6				K02933	y	Cytoplasmic	CYT					Cytoplasmic	+	ANTIGEN		cp12CS0282_00484	cp12CS0282_00484					0.735206	0.183463	Whole
cp12CS0282_00485	50S Ribosomal Protein L18				K02881	y	Cytoplasmic	CYT					Cytoplasmic	+	ANTIGEN		cp12CS0282_00485	cp12CS0282_00485					0.269727	0.166036	Whole
cp12CS0282_00486	30S Ribosomal Protein S5				K02988	y	Cytoplasmic	CYT					Cytoplasmic	+	ANTIGEN		cp12CS0282_00486	cp12CS0282_00486					1.18218	1.11637	Whole
cp12CS0282_00487	50S Ribosomal Protein L30				K02907	y	Cytoplasmic	CYT					Cytoplasmic		ANTIGEN		cp12CS0282_00487	cp12CS0282_00487					0.188504	0.066289	Whole
cp12CS0282_00488	50S Ribosomal Protein L15				K02876	y	Unknown	CYT					Cytoplasmic	+	ANTIGEN		cp12CS0282_00488	cp12CS0282_00488					0.469363	0.377981	Whole
cp12CS0282_00489	Hypothetical Protein				K01886	y	Unknown	SpI	TMHs:1	SP(Sec/SPI)	TMH	SPI	Secreted	+	ANTIGEN
cp12CS0282_00490	Maltose/Maltodextrin-Binding Protein				K15770		Unknown	SpII		LIPO(Sec/SPII)		Lipo (SPII)	Secreted	+	ANTIGEN		cp12CS0282_00490	cp12CS0282_00490	0.0660352	0.0192553			0.370721	0.32235	Sec/Whole
cp12CS0282_00491	Hypothetical Protein				K15771		CytoplasmicMembrane	CYT	TMHs:8		TMH		Membrane	+	ANTIGEN		cp12CS0282_00491
cp12CS0282_00492	Trehalose Transport System Permease Protein	sugb			K15772	y	CytoplasmicMembrane	TMH	TMHs:6		TMH		Membrane	+	ANTIGEN
cp12CS0282_00493	Hypothetical Protein					y	CytoplasmicMembrane	TMH	TMHs:7		TMH		Membrane	+	ANTIGEN		cp12CS0282_00493
cp12CS0282_00494	Nitrite Transporter	nirc					CytoplasmicMembrane	CYT	TMHs:6		TMH		Membrane	+
cp12CS0282_00495	Hypothetical Protein						Cytoplasmic	CYT					Cytoplasmic
cp12CS0282_00496	Hypothetical Protein						Cytoplasmic	CYT					Cytoplasmic	+	ANTIGEN
cp12CS0282_00497	Trehalose Import ATP-Binding Protein	sugc			K10112		CytoplasmicMembrane	CYT					Cytoplasmic		ANTIGEN		cp12CS0282_00497	cp12CS0282_00497					0.465276	0.126694	Whole
cp12CS0282_00498	Protein Translocase Subunit	secy			K03076		CytoplasmicMembrane	CYT					Cytoplasmic	+	ANTIGEN		cp12CS0282_00498
cp12CS0282_00499	Adenylate Kinase				K00939	y	Cytoplasmic	CYT					Cytoplasmic		ANTIGEN		cp12CS0282_00499	cp12CS0282_00499					0.484446	0.395239	Whole
cp12CS0282_00500	Hypothetical Protein						Unknown	CYT					Cytoplasmic	+	ANTIGEN		cp12CS0282_00500
cp12CS0282_00501	Methionine Aminopeptidase 1				K01265		Cytoplasmic	CYT					Cytoplasmic		ANTIGEN
cp12CS0282_00502	Neuraminidase	nanh	NanH		K01186		Extracellular	SpI	TMHs:1	SP(Sec/SPI)	TMH	SPI	Secreted		ANTIGEN		cp12CS0282_00502	cp12CS0282_00502			0.643974	0.0514349			Surface
cp12CS0282_00503	Hypothetical Protein					y	Unknown	SpI		TAT(Tat/SPI)		TAT (SPI)	Secreted	+			cp12CS0282_00503	cp12CS0282_00503	0.87188	0.865952			0.320681	0.144897	Sec/Whole
cp12CS0282_00504	Translation Initiation Factor If-1	if-1			K02518	y	Cytoplasmic	CYT					Cytoplasmic	+	ANTIGEN		cp12CS0282_00504	cp12CS0282_00504					0.514001	0.41961	Whole
cp12CS0282_00505	30S Ribosomal Protein S13				K02952	y	Cytoplasmic	CYT					Cytoplasmic	+	ANTIGEN		cp12CS0282_00505	cp12CS0282_00505					0.334382	0.344213	Whole
cp12CS0282_00506	30S Ribosomal Protein S11				K02948	y	Cytoplasmic	CYT					Cytoplasmic		ANTIGEN		cp12CS0282_00506	cp12CS0282_00506					0.202218	0.121731	Whole
cp12CS0282_00507	30S Ribosomal Protein S4				K02986	y	Cytoplasmic	CYT					Cytoplasmic	+	ANTIGEN		cp12CS0282_00507	cp12CS0282_00507					0.241649	0.0595275	Whole
cp12CS0282_00508	DNA-Directed RNA Polymerase Subunit Alpha				K03040	y	Cytoplasmic	CYT					Cytoplasmic	+	ANTIGEN		cp12CS0282_00508	cp12CS0282_00508					0.652544	0.0837366	Whole
cp12CS0282_00509	50S Ribosomal Protein L17				K02879	y	Cytoplasmic	CYT					Cytoplasmic		ANTIGEN		cp12CS0282_00509	cp12CS0282_00509					0.411224	0.357266	Whole
cp12CS0282_00510	tRNA Pseudouridine Synthase A				K06173	y	Cytoplasmic	CYT					Cytoplasmic		ANTIGEN		cp12CS0282_00510	cp12CS0282_00510					0.389429	0.166842	Whole
cp12CS0282_00511	Esx-1 Secretion System ATPase	eccb1				y	Cytoplasmic	CYT	TMHs:1		TMH		Membrane	+	ANTIGEN		cp12CS0282_00511
cp12CS0282_00512	Hypothetical Protein					y	CytoplasmicMembrane	TMH	TMHs:3		TMH		Membrane		ANTIGEN
cp12CS0282_00513	Subtilisin-like serine protease (cpfrc_00397-like protein)		cpfrc_00397		K14743		CytoplasmicMembrane	SpI	TMHs:1	SP(Sec/SPI)	TMH	SPI	Secreted		ANTIGEN		cp12CS0282_00513
cp12CS0282_00514	Hypothetical Protein						CytoplasmicMembrane	CYT	TMHs:9		TMH		Membrane	+	ANTIGEN
cp12CS0282_00515	Esx Secretion System Protein	eccc			K03466		CytoplasmicMembrane	CYT	TMHs:1		TMH		Membrane	+	ANTIGEN
cp12CS0282_00516	Hypothetical Protein					y	Cytoplasmic	CYT	TMHs:1		TMH		Membrane	+	ANTIGEN
cp12CS0282_00517	Conserved Hypothetical Cfp-10-Like Protein						Unknown	CYT					Cytoplasmic	+	ANTIGEN
cp12CS0282_00518	Conserved Hypothetical Esat-6-Like Protein					y	Extracellular	CYT					Secreted	+	ANTIGEN
cp12CS0282_00519	Hypothetical Protein				K03600		CytoplasmicMembrane	CYT					Cytoplasmic		ANTIGEN
cp12CS0282_00520	50S Ribosomal Protein L13				K02871	y	Cytoplasmic	CYT					Cytoplasmic		ANTIGEN		cp12CS0282_00520	cp12CS0282_00520					0.54566	0.371887	Whole
cp12CS0282_00521	30S Ribosomal Protein S9				K02996	y	Cytoplasmic	CYT					Cytoplasmic		ANTIGEN		cp12CS0282_00521	cp12CS0282_00521					0.619925	0.51757	Whole
cp12CS0282_00522	Phosphoglucosamine Mutase				K03431	y	Cytoplasmic	CYT					Cytoplasmic		ANTIGEN		cp12CS0282_00522	cp12CS0282_00522					0.238615	0.0393326	Whole
cp12CS0282_00523	Hypothetical Protein				K04757	y	Cytoplasmic	CYT					Cytoplasmic	+	ANTIGEN
cp12CS0282_00524	Hypothetical Protein				K03569		CytoplasmicMembrane	CYT					Cytoplasmic	+	ANTIGEN
cp12CS0282_00525	Hypothetical Protein				K07486	y	Cytoplasmic	CYT					Cytoplasmic	+	ANTIGEN
cp12CS0282_00526	Hypothetical Protein						Unknown	CYT					Cytoplasmic	+	ANTIGEN		cp12CS0282_00526
cp12CS0282_00527	Alanine Racemase				K01775		Cytoplasmic	CYT					Cytoplasmic	+	ANTIGEN		cp12CS0282_00527
cp12CS0282_00528	tRNA Threonylcarbamoyladenosine Biosynthesis Protein	tsae			K06925	y	Cytoplasmic	CYT					Cytoplasmic	+	ANTIGEN		cp12CS0282_00528
cp12CS0282_00529	Aspartate/Alanine Antiporter				K07085		CytoplasmicMembrane	TMH	TMHs:9		TMH		Membrane	+	ANTIGEN
cp12CS0282_00530	Hypothetical Protein					y	Unknown	SpI	TMHs:1	SP(Sec/SPI)	TMH	SPI	Secreted	+	ANTIGEN
cp12CS0282_00531	Putative Protein					y	CytoplasmicMembrane	CYT					Cytoplasmic	+	ANTIGEN		cp12CS0282_00531	cp12CS0282_00531					0.369689	0.266163	Whole
cp12CS0282_00532	N-Alpha-Acetyltransferase	rimi			K03789	y	Cytoplasmic	CYT					Cytoplasmic	+	ANTIGEN		cp12CS0282_00532
cp12CS0282_00533	tRNA N6-Adenosine Threonylcarbamoyltransferase				K01409	y	Cytoplasmic	CYT					Cytoplasmic		ANTIGEN		cp12CS0282_00533	cp12CS0282_00533					0.292984	0.108502	Whole
cp12CS0282_00534	10 kDa Chaperonin				K04078	y	Cytoplasmic	CYT					Cytoplasmic		ANTIGEN		cp12CS0282_00534	cp12CS0282_00534					0.273269	0.192588	Whole
cp12CS0282_00535	60 kDa Chaperonin 2				K04077		Cytoplasmic	CYT					Cytoplasmic		ANTIGEN		cp12CS0282_00535	cp12CS0282_00535					1.24591	0.276127	Whole
cp12CS0282_00536	Ecf RNA Polymerase Sigma Factor	sigd			K03088	y	Cytoplasmic	CYT					Cytoplasmic	+
cp12CS0282_00537	Hypothetical Protein			n		y	Unknown	CYT	TMHs:1		TMH		Membrane	+	ANTIGEN		cp12CS0282_00537	cp12CS0282_00537					0.142215	0.0265404	Whole
cp12CS0282_00538	Hypothetical Protein						Unknown	CYT					Cytoplasmic		ANTIGEN
cp12CS0282_00539	Hypothetical Protein						Unknown	CYT					Cytoplasmic	+
cp12CS0282_00540	Inosine-5'-Monophosphate Dehydrogenase				K00088		Cytoplasmic	CYT					Cytoplasmic		ANTIGEN		cp12CS0282_00540	cp12CS0282_00540					0.464453	0.18886	Whole
cp12CS0282_00541	Putative Oxidoreductase/Msmei_1564				K00088	y	Cytoplasmic	CYT					Cytoplasmic	+	ANTIGEN		cp12CS0282_00541	cp12CS0282_00541					0.410091	0.384936	Whole
cp12CS0282_00542	Hypothetical Protein						CytoplasmicMembrane	TMH					Cytoplasmic	+	ANTIGEN
cp12CS0282_00543	Gmp Synthase [Glutamine-Hydrolyzing]				K01951	y	Cytoplasmic	CYT					Cytoplasmic		ANTIGEN		cp12CS0282_00543	cp12CS0282_00543					0.644233	0.156265	Whole
cp12CS0282_00544	Hypothetical Protein					y	Cytoplasmic	CYT					Cytoplasmic	+	ANTIGEN		cp12CS0282_00544	cp12CS0282_00544					0.292531	0.299871	Whole
cp12CS0282_00545	Hypothetical Protein						CytoplasmicMembrane	CYT	TMHs:3		TMH		Membrane	+	ANTIGEN
cp12CS0282_00546	Hypothetical Protein					y	CytoplasmicMembrane	TMH	TMHs:5		TMH		Membrane	+	ANTIGEN
cp12CS0282_00547	Oxygen Regulatory Protein	nrec				y	Cytoplasmic	CYT					Cytoplasmic	+	ANTIGEN		cp12CS0282_00547
cp12CS0282_00548	Hypothetical Protein					y	Unknown	SpII		LIPO(Sec/SPII)		Lipo (SPII)	Secreted	+	ANTIGEN		cp12CS0282_00548
cp12CS0282_00549	Hypothetical Protein					y	Cytoplasmic	CYT					Cytoplasmic	+	ANTIGEN		cp12CS0282_00549
cp12CS0282_00550	Methionine Import System Permease Protein	metp			K02072	y	CytoplasmicMembrane	TMH	TMHs:5		TMH		Membrane	+
cp12CS0282_00551	Methionine Import ATP-Binding Protein	metn 2			K02071	y	CytoplasmicMembrane	CYT					Cytoplasmic				cp12CS0282_00551
cp12CS0282_00552	D-Methionine-Binding Lipoprotein	metq			K02073	y	CytoplasmicMembrane	SpII		LIPO(Sec/SPII)		Lipo (SPII)	Secreted	+	ANTIGEN		cp12CS0282_00552
cp12CS0282_00553	Hypothetical Protein				K02073	y	CytoplasmicMembrane	CYT					Cytoplasmic	+	ANTIGEN		cp12CS0282_00553
cp12CS0282_00554	Hypothetical Protein						Unknown	CYT					Cytoplasmic
cp12CS0282_00555	Hypothetical Protein				K04771		Unknown	CYT	TMHs:1		TMH		Membrane	+	ANTIGEN
cp12CS0282_00556	Hypothetical Protein				K07040		CytoplasmicMembrane	SpI	TMHs:1	SP(Sec/SPI)	TMH	SPI	Secreted	+	ANTIGEN		cp12CS0282_00556
cp12CS0282_00557	Putative Metal ABC Transporter Substrate-Binding Protein	hpf			K02077	y	CytoplasmicMembrane	SpII		LIPO(Sec/SPII)		Lipo (SPII)	Secreted	+	ANTIGEN		cp12CS0282_00557
cp12CS0282_00558	Zinc Import ATP-Binding Protein	znuc			K02074	y	CytoplasmicMembrane	CYT					Cytoplasmic
cp12CS0282_00559	Hypothetical Protein				K02075	y	CytoplasmicMembrane	TMH	TMHs:7		TMH		Membrane	+	ANTIGEN
cp12CS0282_00560	Hypothetical Protein				K02075	y	CytoplasmicMembrane	TMH	TMHs:8		TMH		Membrane	+	ANTIGEN
cp12CS0282_00561	Iron-Dependent Repressor	ider			K03709	y	Cytoplasmic	CYT					Cytoplasmic	+			cp12CS0282_00561	cp12CS0282_00561					0.629466	0.390624	Whole
cp12CS0282_00562	tRNA (Cytidine(34)-2'-O)-Methyltransferase				K03216	y	Cytoplasmic	CYT					Cytoplasmic	+	ANTIGEN		cp12CS0282_00562	cp12CS0282_00562					0.451908	0.35738	Whole
cp12CS0282_00563	Bifunctional Protein Fold Protein				K01491		Cytoplasmic	CYT					Cytoplasmic				cp12CS0282_00563	cp12CS0282_00563					0.628843	0.316912	Whole
cp12CS0282_00564	Hypothetical Protein						CytoplasmicMembrane	CYT	TMHs:3		TMH		Membrane		ANTIGEN
cp12CS0282_00565	Hypothetical Protein					y	Unknown	CYT					Cytoplasmic	+	ANTIGEN		cp12CS0282_00565
cp12CS0282_00566	Homoserine O-Acetyltransferase				K00641		Cytoplasmic	CYT					Cytoplasmic	+	ANTIGEN
cp12CS0282_00567	Homoserine O-Acetyltransferase				K00641		Cytoplasmic	CYT					Cytoplasmic	+	ANTIGEN
cp12CS0282_00568	Hypothetical Protein				K03282		CytoplasmicMembrane	CYT	TMHs:3		TMH		Membrane		ANTIGEN
cp12CS0282_00569	Hypothetical Protein						Unknown	SpI	TMHs:2	SP(Sec/SPI)	TMH	SPI	Secreted	+	ANTIGEN		cp12CS0282_00569	cp12CS0282_00569	0.100458	0.095692					Sec
cp12CS0282_00570	Hemin-binding periplasmic protein	hmut	HmuT		K02016	y	Unknown	SpII		LIPO(Sec/SPII)		Lipo (SPII)	Secreted	+	ANTIGEN		cp12CS0282_00570
cp12CS0282_00571	Hemin Transport System Permease Protein	hmuu	HmuU		K02015	y	CytoplasmicMembrane	TMH	TMHs:8		TMH		Membrane	+
cp12CS0282_00572	Iron-Related Transport System ATP-Binding Protein	hmuv	HmuV		K02013	y	CytoplasmicMembrane	CYT					Cytoplasmic		ANTIGEN		cp12CS0282_00572
cp12CS0282_00573	Hypothetical Protein						Unknown	SpI	TMHs:1	SP(Sec/SPI)	TMH	SPI	Secreted	+	ANTIGEN
cp12CS0282_00574	L-Methionine Gamma-Lyase				K01740		Cytoplasmic	CYT					Cytoplasmic		ANTIGEN		cp12CS0282_00574
cp12CS0282_00575	L-Methionine Gamma-Lyase				K01740		Cytoplasmic	CYT					Cytoplasmic		ANTIGEN
cp12CS0282_00576	Isocitrate Dehydrogenase	nadp			K00031	y	Cytoplasmic	CYT					Cytoplasmic	+	ANTIGEN		cp12CS0282_00576	cp12CS0282_00576					0.598063	0.146124	Whole
cp12CS0282_00577	Inner Membrane Transport Protein	ydhp			K19577	y	CytoplasmicMembrane	TMH					Cytoplasmic	+	ANTIGEN
cp12CS0282_00578	Transcriptional Activator				K21744	y	Cytoplasmic	CYT					Cytoplasmic	+
cp12CS0282_00579	Exodeoxyribonuclease				K01142	y	Cytoplasmic	CYT					Cytoplasmic		ANTIGEN		cp12CS0282_00579	cp12CS0282_00579					0.308837	0.168331	Whole
cp12CS0282_00580	Hypothetical Protein				K08972	y	CytoplasmicMembrane	TMH	TMHs:2		TMH		Membrane		ANTIGEN
cp12CS0282_00581	Tryptophan--tRNA Ligase				K01867	y	Cytoplasmic	CYT					Cytoplasmic		ANTIGEN		cp12CS0282_00581	cp12CS0282_00581					0.208696	0.0542422	Whole
cp12CS0282_00582	Hypothetical Protein				K07058	y	CytoplasmicMembrane	CYT	TMHs:7		TMH		Membrane	+	ANTIGEN		cp12CS0282_00582
cp12CS0282_00583	Hypothetical Protein			n	K07258	y	Unknown	SpI	TMHs:1	SP(Sec/SPI)	TMH	SPI	Secreted	+	ANTIGEN		cp12CS0282_00583	cp12CS0282_00583			0.0626744	0.0631007			Surface
cp12CS0282_00584	Hypothetical Protein				K01488	y	Cytoplasmic	CYT					Cytoplasmic	+	ANTIGEN		cp12CS0282_00584	cp12CS0282_00584					0.466716	0.273414	Whole
cp12CS0282_00585	Hypothetical Protein						CytoplasmicMembrane	CYT					Cytoplasmic	+			cp12CS0282_00585	cp12CS0282_00585					0.344973	0.0462998	Whole
cp12CS0282_00586	Hypothetical Protein						Extracellular	CYT					Secreted	+	ANTIGEN
cp12CS0282_00587	Hypothetical Protein				K00720	y	Cytoplasmic	CYT					Cytoplasmic	+
cp12CS0282_00588	Uracil Phosphoribosyltransferase				K00761	y	Cytoplasmic	CYT					Cytoplasmic		ANTIGEN		cp12CS0282_00588	cp12CS0282_00588					0.29803	0.152535	Whole
cp12CS0282_00589	Hypothetical Protein				K23779	y	Unknown	CYT					Cytoplasmic	+	ANTIGEN
cp12CS0282_00590	Putative Phosphomannomutase				K01840	y	Unknown	CYT					Cytoplasmic		ANTIGEN		cp12CS0282_00590	cp12CS0282_00590					0.159884	0.0326064	Whole
cp12CS0282_00591	Putative Hydrolase	yxep				y	Cytoplasmic	CYT					Cytoplasmic	+	ANTIGEN		cp12CS0282_00591	cp12CS0282_00591					0.374959	0.392041	Whole
cp12CS0282_00592	Nad(P)H Dehydrogenase (Quinone)				K23842	y	Cytoplasmic	CYT					Cytoplasmic		ANTIGEN		cp12CS0282_00592	cp12CS0282_00592					0.266177	0.0523457	Whole
cp12CS0282_00593	N5-Carboxyaminoimidazole Ribonucleotide Synthase				K01958	y	Cytoplasmic	CYT					Cytoplasmic		ANTIGEN		cp12CS0282_00593	cp12CS0282_00593					0.853221	0.101056	Whole
cp12CS0282_00594	Putative Multidrug Resistance Protein	emry			K18926		CytoplasmicMembrane	TMH					Cytoplasmic	+	ANTIGEN
cp12CS0282_00595	Hypothetical Protein					y	Cytoplasmic	CYT					Cytoplasmic	+	ANTIGEN
cp12CS0282_00596	Hypothetical Protein				K11263		Cytoplasmic	CYT					Cytoplasmic		ANTIGEN		cp12CS0282_00596	cp12CS0282_00596					0.41331	0.0624152	Whole
cp12CS0282_00597	Putative Thiosulfate Sulfurtransferase	ssea			K01011	y	Cytoplasmic	CYT					Cytoplasmic				cp12CS0282_00597	cp12CS0282_00597					0.20366	0.0685035	Whole
cp12CS0282_00598	Hypothetical Protein					y	Unknown	CYT					Cytoplasmic	+
cp12CS0282_00599	Hypothetical Protein						Cytoplasmic	CYT					Cytoplasmic	+	ANTIGEN		cp12CS0282_00599	cp12CS0282_00599					0.677238	0.159555	Whole
cp12CS0282_00600	Hypothetical Protein						CytoplasmicMembrane	TMH	TMHs:9		TMH		Membrane	+	ANTIGEN
cp12CS0282_00601	Hypothetical Protein					y	Unknown	CYT					Cytoplasmic				cp12CS0282_00601	cp12CS0282_00601					0.215829	0.0529341	Whole
cp12CS0282_00602	Maf-Like Protein				K06287	y	Cytoplasmic	CYT					Cytoplasmic		ANTIGEN		cp12CS0282_00602
cp12CS0282_00603	Ribokinase				K00852	y	Cytoplasmic	CYT					Cytoplasmic		ANTIGEN		cp12CS0282_00603	cp12CS0282_00603					0.656296	0.371089	Whole
cp12CS0282_00604	Catabolite Control Protein A				K02529	y	Cytoplasmic	CYT					Cytoplasmic	+	ANTIGEN		cp12CS0282_00604	cp12CS0282_00604					0.291927	0.257457	Whole
cp12CS0282_00605	Hypothetical Protein					y	Unknown	CYT					Cytoplasmic	+	ANTIGEN		cp12CS0282_00605
cp12CS0282_00606	Putative Propionyl-Coa Carboxylase Beta Chain 5	dtsr2	DtsR2		K01966	y	Cytoplasmic	CYT	TMHs:1		TMH		Membrane		ANTIGEN		cp12CS0282_00606	cp12CS0282_00606					0.546734	0.341364	Whole
cp12CS0282_00607	Putative Propionyl-Coa Carboxylase Beta Chain 5	dtsr1	DtsR1		K01966		Cytoplasmic	CYT					Cytoplasmic		ANTIGEN		cp12CS0282_00607	cp12CS0282_00607					0.427792	0.228821	Whole
cp12CS0282_00608	Bifunctional Ligase/Repressor	bira			K03524	y	Cytoplasmic	CYT					Cytoplasmic		ANTIGEN		cp12CS0282_00608	cp12CS0282_00608					0.303826	0.0535913	Whole
cp12CS0282_00609	Hypothetical Protein					y	CytoplasmicMembrane	TMH	TMHs:2		TMH		Membrane	+
cp12CS0282_00610	N5-Carboxyaminoimidazole Ribonucleotide Synthase				K01589	y	CytoplasmicMembrane	CYT					Cytoplasmic	+	ANTIGEN		cp12CS0282_00610	cp12CS0282_00610					0.721395	0.3228	Whole
cp12CS0282_00611	N5-Carboxyaminoimidazole Ribonucleotide Mutase				K01588	y	CytoplasmicMembrane	CYT					Cytoplasmic	+	ANTIGEN		cp12CS0282_00611
cp12CS0282_00612	Hypothetical Protein					y	Unknown	CYT					Cytoplasmic	+	ANTIGEN
cp12CS0282_00613	Hypothetical Protein				K07058	y	CytoplasmicMembrane	TMH	TMHs:2		TMH		Membrane		ANTIGEN
cp12CS0282_00614	Trehalose Transport System Permease Protein	sugb			K10238		CytoplasmicMembrane	TMH	TMHs:6		TMH		Membrane
cp12CS0282_00615	Trehalose Transport System Permease Protein	suga			K10237		CytoplasmicMembrane	CYT	TMHs:6		TMH		Membrane	+	ANTIGEN
cp12CS0282_00616	Hypothetical Protein				K10236		Unknown	SpII		LIPO(Sec/SPII)		Lipo (SPII)	Secreted	+	ANTIGEN		cp12CS0282_00616
cp12CS0282_00617	Hypothetical Protein					y	Cytoplasmic	CYT					Cytoplasmic	+	ANTIGEN		cp12CS0282_00617	cp12CS0282_00617					0.513404	0.228895	Whole
cp12CS0282_00618	Cell Wall Biosynthesis Protein	lcpa					CytoplasmicMembrane	CYT	TMHs:1		TMH		Membrane	+	ANTIGEN		cp12CS0282_00618	cp12CS0282_00618			0.417308	0.426217	0.407231	0.266898	Surface/Whole
cp12CS0282_00619	N-Acetylglucosaminyl-Diphospho-Decaprenol L-Rhamnosyltransferase				K16870		Unknown	CYT					Cytoplasmic	+	ANTIGEN		cp12CS0282_00619	cp12CS0282_00619					0.37493	0.419265	Whole
cp12CS0282_00620	Glucose-1-Phosphate Adenylyltransferase				K00966		Cytoplasmic	CYT					Cytoplasmic		ANTIGEN		cp12CS0282_00620	cp12CS0282_00620					0.475827	0.263699	Whole
cp12CS0282_00621	Putative Regulatory Protein				K18955	y	Cytoplasmic	CYT					Cytoplasmic		ANTIGEN		cp12CS0282_00621
cp12CS0282_00622	Hypothetical Protein					y	Cytoplasmic	CYT					Cytoplasmic	+			cp12CS0282_00622	cp12CS0282_00622					0.325235	0.205616	Whole
cp12CS0282_00623	Phosphomannomutase/Phosphoglucomutase				K01840		Cytoplasmic	CYT					Cytoplasmic	+	ANTIGEN		cp12CS0282_00623	cp12CS0282_00623					0.291691	0.152944	Whole
cp12CS0282_00624	Hypothetical Protein					y	Cytoplasmic	CYT					Cytoplasmic	+	ANTIGEN		cp12CS0282_00624	cp12CS0282_00624					0.216534	0.0655141	Whole
cp12CS0282_00625	Mannose-6-Phosphate Isomerase				K01809		Cytoplasmic	CYT					Cytoplasmic		ANTIGEN		cp12CS0282_00625	cp12CS0282_00625					0.297027	0.0727468	Whole
cp12CS0282_00626	Hypothetical Protein					y	CytoplasmicMembrane	SpI	TMHs:1	TAT(Tat/SPI)	TMH	TAT (SPI)	Secreted	+	ANTIGEN		cp12CS0282_00626
cp12CS0282_00627	Hypothetical Protein					y	Cytoplasmic	CYT					Cytoplasmic	+			cp12CS0282_00627	cp12CS0282_00627					0.224009	0.0967451	Whole
cp12CS0282_00628	Adenosylhomocysteinase				K01251		Cytoplasmic	CYT					Cytoplasmic		ANTIGEN		cp12CS0282_00628	cp12CS0282_00628					0.143167	0.0423598	Whole
cp12CS0282_00629	Thymidylate Kinase				K00943	y	Cytoplasmic	CYT					Cytoplasmic		ANTIGEN		cp12CS0282_00629	cp12CS0282_00629					0.22614	0.196209	Whole
cp12CS0282_00630	DNA-Binding Response Regulator	mtra			K07670	y	Cytoplasmic	CYT					Cytoplasmic	+	ANTIGEN		cp12CS0282_00630	cp12CS0282_00630					0.461878	0.349343	Whole
cp12CS0282_00631	Sensor Histidine Kinase	mtrb			K07654	y	CytoplasmicMembrane	CYT	TMHs:1		TMH		Membrane	+	ANTIGEN		cp12CS0282_00631
cp12CS0282_00632	Putative Secreted Protein						Unknown	SpII	TMHs:1	LIPO(Sec/SPII)		Lipo (SPII)	Secreted	+	ANTIGEN		cp12CS0282_00632
cp12CS0282_00633	Hypothetical Protein					y	Cytoplasmic	CYT					Cytoplasmic	+	ANTIGEN
cp12CS0282_00634	Ribosome HibeRNAtion Promotion Factor						Cytoplasmic	CYT					Cytoplasmic	+	ANTIGEN		cp12CS0282_00634	cp12CS0282_00634					0.380543	0.129565	Whole
cp12CS0282_00635	Protein Translocase Subunit	seca 1			K03070		Cytoplasmic	CYT					Cytoplasmic	+	ANTIGEN		cp12CS0282_00635	cp12CS0282_00635					0.459562	0.0409224	Whole
cp12CS0282_00636	Hypothetical Protein				K24967	y	Unknown	CYT					Cytoplasmic	+
cp12CS0282_00637	Hypothetical Protein					y	Cytoplasmic	CYT					Cytoplasmic	+			cp12CS0282_00637	cp12CS0282_00637					0.373132	0.126793	Whole
cp12CS0282_00638	Hypothetical Protein						Cytoplasmic	CYT					Cytoplasmic	+	ANTIGEN		cp12CS0282_00638	cp12CS0282_00638					0.194186	0.0898144	Whole
cp12CS0282_00639	Nadph Oxidoreductase				K22770		Cytoplasmic	CYT					Cytoplasmic	+	ANTIGEN		cp12CS0282_00639	cp12CS0282_00639					0.172469	0.0402563	Whole
cp12CS0282_00640	Nadph-Dependent Stearoyl-Coa 9-Desaturase				K22769	y	Cytoplasmic	CYT					Cytoplasmic				cp12CS0282_00640
cp12CS0282_00641	Small Ribosomal Subunit Biogenesis Gtpase	rsga			K06949	y	Cytoplasmic	CYT					Cytoplasmic	+	ANTIGEN		cp12CS0282_00641	cp12CS0282_00641					0.299907	0.203281	Whole
cp12CS0282_00642	3-Phosphoshikimate 1-Carboxyvinyltransferase				K00800	y	Unknown	CYT					Cytoplasmic	+	ANTIGEN		cp12CS0282_00642	cp12CS0282_00642					0.403203	0.0463823	Whole
cp12CS0282_00643	Putative Sos Response-Associated Peptidase	yedk					Unknown	CYT					Cytoplasmic				cp12CS0282_00643	cp12CS0282_00643					0.495659	0.16883	Whole
cp12CS0282_00644	Cys-tRNA(Pro)/Cys-tRNA(Cys) Deacylase	ybak		n	K03976	y	Unknown	SpI					Secreted	+	ANTIGEN		cp12CS0282_00644	cp12CS0282_00644					0.516977	0.340557	Whole
cp12CS0282_00645	Ecf RNA Polymerase Sigma Factor	sigh			K03088	y	Cytoplasmic	CYT					Cytoplasmic	+	ANTIGEN		cp12CS0282_00645	cp12CS0282_00645					0.651237	0.232378	Whole
cp12CS0282_00646	Anti-Sigma Factor	rsra				y	Cytoplasmic	CYT					Cytoplasmic		ANTIGEN
cp12CS0282_00647	Transcriptional Regulator	whib3	WhiB3		K18955	y	Unknown	CYT					Cytoplasmic	+	ANTIGEN		cp12CS0282_00647	cp12CS0282_00647					0.491777	0.411256	Whole
cp12CS0282_00648	Hypothetical Protein						CytoplasmicMembrane	TMH	TMHs:4		TMH		Membrane
cp12CS0282_00649	Secreted hydrolase		cpfrc_00536	n		y	Unknown	SpI	TMHs:1	SP(Sec/SPI)	TMH	SPI	Secreted	+	ANTIGEN		cp12CS0282_00649	cp12CS0282_00649			6.34912	1.41675	0.191735	0.0647008	Surface/Whole
cp12CS0282_00650	Hypothetical Protein			n		y	Unknown	SpI	TMHs:1	SP(Sec/SPI)	TMH	SPI	Secreted	+	ANTIGEN		cp12CS0282_00650	cp12CS0282_00650			0.0644089	0.0667457			Surface
cp12CS0282_00651	ATP-Dependent RNA Helicase	csha					Cytoplasmic	CYT					Cytoplasmic		ANTIGEN		cp12CS0282_00651	cp12CS0282_00651					0.232326	0.00430998	Whole
cp12CS0282_00652	Hypothetical Protein					y	Unknown	CYT					Cytoplasmic	+	ANTIGEN		cp12CS0282_00652	cp12CS0282_00652					0.255515	0.181512	Whole
cp12CS0282_00653	Hypothetical Protein					y	Unknown	CYT	TMHs:1		TMH		Membrane	+	ANTIGEN		cp12CS0282_00653
cp12CS0282_00654	Hypothetical Protein					y	Cytoplasmic	CYT					Cytoplasmic	+	ANTIGEN		cp12CS0282_00654
cp12CS0282_00655	ATP-Dependent DNA Helicase	rep					Cytoplasmic	CYT					Cytoplasmic	+	ANTIGEN		cp12CS0282_00655	cp12CS0282_00655					0.22867	0.0748817	Whole
cp12CS0282_00656	ATP-Dependent Helicase/Nuclease Subunit A				K03657		Cytoplasmic	CYT					Cytoplasmic	+	ANTIGEN		cp12CS0282_00656	cp12CS0282_00656					0.503733	0.0496967	Whole
cp12CS0282_00657	Glutathione-Regulated Potassium-Efflux System Protein	kefc			K10716	y	CytoplasmicMembrane	CYT	TMHs:2		TMH		Membrane				cp12CS0282_00657	cp12CS0282_00657			0.00453696	0.00263972	0.248835	0.119233	Surface/Whole
cp12CS0282_00658	Nadh Pyrophosphatase				K03426	y	Unknown	CYT					Cytoplasmic
cp12CS0282_00659	ATP-Dependent DNA Helicase	uvrd2			K03657		Cytoplasmic	CYT					Cytoplasmic	+	ANTIGEN		cp12CS0282_00659	cp12CS0282_00659					0.181278	0.0430306	Whole
cp12CS0282_00660	Hypothetical Protein						Unknown	CYT					Cytoplasmic	+
cp12CS0282_00661	Hypothetical Protein					y	Cytoplasmic	CYT					Cytoplasmic	+	ANTIGEN
cp12CS0282_00662	Hypothetical Protein					y	Unknown	CYT					Cytoplasmic	+	ANTIGEN		cp12CS0282_00662	cp12CS0282_00662					0.523136	0.285327	Whole
cp12CS0282_00663	Putative Protein Ylbl			n	K07177	y	CytoplasmicMembrane	SpI		SP(Sec/SPI)		SPI	Secreted	+	ANTIGEN		cp12CS0282_00663	cp12CS0282_00663					0.445124	0.088471	Whole
cp12CS0282_00664	Hypothetical Protein					y	Unknown	SpII		LIPO(Sec/SPII)		Lipo (SPII)	Secreted	+	ANTIGEN
cp12CS0282_00665	Hypothetical Protein					y	Cytoplasmic	CYT					Cytoplasmic	+	ANTIGEN		cp12CS0282_00665
cp12CS0282_00666	Hypothetical Protein			y	K09118	y	CytoplasmicMembrane	TMH	TMHs:7		TMH		Membrane	+	ANTIGEN	y	cp12CS0282_00666	cp12CS0282_00666			0.0479345	0.0239871	0.415685	0.0159493	Surface/Whole
cp12CS0282_00668	Hypothetical Protein				K07729		Cytoplasmic	CYT					Cytoplasmic		ANTIGEN
cp12CS0282_00669	Hypothetical Protein						Cytoplasmic	CYT					Cytoplasmic	+
cp12CS0282_00670	Hypothetical Protein				K16203		Cytoplasmic	CYT					Cytoplasmic	+
cp12CS0282_00671	Hypothetical Protein				K02470		CytoplasmicMembrane	TMH	TMHs:4	SP(Sec/SPI)	TMH	SPI	Membrane	+	ANTIGEN
cp12CS0282_00672	Hypothetical Protein						Unknown	CYT					Cytoplasmic		ANTIGEN
cp12CS0282_00673	Hypothetical Protein						Cytoplasmic	CYT					Cytoplasmic	+	ANTIGEN
cp12CS0282_00674	Hypothetical Protein						Unknown	CYT					Cytoplasmic	+	ANTIGEN		cp12CS0282_00674
cp12CS0282_00675	Hypothetical Protein						Cytoplasmic	CYT					Cytoplasmic	+	ANTIGEN		cp12CS0282_00675
cp12CS0282_00676	Hypothetical Protein					y	CytoplasmicMembrane	TMH					Cytoplasmic	+	ANTIGEN
cp12CS0282_00677	Hypothetical Protein				K00368		CytoplasmicMembrane	TMH					Cytoplasmic	+	ANTIGEN		cp12CS0282_00677
cp12CS0282_00678	Trypsin-like serine protease (cpfrc_00562-like protein)		cpfrc_00562		K18547	y	Unknown	SpI	TMHs:1	SP(Sec/SPI)	TMH	SPI	Secreted	+	ANTIGEN
cp12CS0282_00679	Hypothetical Protein						Unknown	CYT					Cytoplasmic	+	ANTIGEN
cp12CS0282_00680	Hypothetical Protein				K12537	y	Unknown	CYT					Cytoplasmic	+	ANTIGEN		cp12CS0282_00680
cp12CS0282_00681	Hypothetical Protein					y	CytoplasmicMembrane	CYT					Cytoplasmic	+	ANTIGEN
cp12CS0282_00682	Non-Ribosomal peptide synthetase 1	nrps1	NrpS1				CytoplasmicMembrane	CYT	TMHs:7		TMH		Membrane		ANTIGEN		cp12CS0282_00682
cp12CS0282_00683	Hypothetical Protein				K06006		Unknown	SpI		SP(Sec/SPI)		SPI	Secreted	+	ANTIGEN
cp12CS0282_00684	L-Asparagine Permease 2				K11738	y	CytoplasmicMembrane	TMH					Cytoplasmic	+	ANTIGEN
cp12CS0282_00685	Methylmalonyl-Coa Carboxyltransferase 5S Subunit				K03416	y	Cytoplasmic	CYT					Cytoplasmic		ANTIGEN		cp12CS0282_00685	cp12CS0282_00685					0.179033	0.0618563	Whole
cp12CS0282_00686	Propanoate metabolism				K17489		Cytoplasmic	CYT					Cytoplasmic		ANTIGEN		cp12CS0282_00686	cp12CS0282_00686					0.51185	0.0660867	Whole
cp12CS0282_00687	Hypothetical Protein				K17489	y	Cytoplasmic	CYT					Cytoplasmic		ANTIGEN
cp12CS0282_00688	Methylmalonyl-Coa Carboxyltransferase 1.3S Subunit				K17490	y	Unknown	CYT					Cytoplasmic		ANTIGEN		cp12CS0282_00688
cp12CS0282_00689	Hypothetical Protein						Unknown	SpI		TAT(Tat/SPI)		TAT (SPI)	Secreted	+	ANTIGEN		cp12CS0282_00689	cp12CS0282_00689	0.226088	0.0924454			0.443496	0.252045	Sec/Whole
cp12CS0282_00690	Histidinol-Phosphatase				K05602		Cytoplasmic	CYT					Cytoplasmic		ANTIGEN		cp12CS0282_00690	cp12CS0282_00690					0.40093	0.223988	Whole
cp12CS0282_00691	Hypothetical Protein					y	Cytoplasmic	CYT					Cytoplasmic		ANTIGEN		cp12CS0282_00691	cp12CS0282_00691					0.697811	0.320605	Whole
cp12CS0282_00692	Peptide Chain Release Factor 2				K02836		Cytoplasmic	CYT					Cytoplasmic		ANTIGEN		cp12CS0282_00692	cp12CS0282_00692					0.529641	0.124256	Whole
cp12CS0282_00693	Hypothetical Protein					y	Cytoplasmic	CYT					Cytoplasmic	+	ANTIGEN
cp12CS0282_00694	P-Aminobenzoyl-Glutamate Transport Protein				K12942		CytoplasmicMembrane	TMH		SP(Sec/SPI)		SPI	Secreted	+	ANTIGEN
cp12CS0282_00695	Cell Division ATP-Binding Protein	ftse			K09812	y	CytoplasmicMembrane	CYT					Cytoplasmic		ANTIGEN		cp12CS0282_00695	cp12CS0282_00695					0.267398	0.0460929	Whole
cp12CS0282_00696	Cell Division Protein	ftsx			K09811	y	CytoplasmicMembrane	CYT	TMHs:4		TMH		Membrane	+			cp12CS0282_00696	cp12CS0282_00696					0.460743	0.306262	Whole
cp12CS0282_00697	Ssra-Binding Protein				K03664	y	Cytoplasmic	CYT					Cytoplasmic	+	ANTIGEN		cp12CS0282_00697	cp12CS0282_00697					0.500739	0.27427	Whole
cp12CS0282_00699	Carbonic Anhydrase 1				K01673	y	Unknown	SpII		TAT(Tat/SPI)		TAT (SPI)	Secreted	+	ANTIGEN		cp12CS0282_00699
cp12CS0282_00700	Putative ABC Transporter Solute-Binding Protein	yclq		n	K02016	y	Unknown	SpII		LIPO(Sec/SPII)		Lipo (SPII)	Secreted	+	ANTIGEN		cp12CS0282_00700	cp12CS0282_00700					0.387166	0.424402	Whole
cp12CS0282_00701	Ferric-Anguibactin Transport System Permease Protein	fatd			K02015		CytoplasmicMembrane	TMH	TMHs:8		TMH		Membrane	+
cp12CS0282_00702	Vitamin B12 Import System Permease Protein	btuc			K02015	y	CytoplasmicMembrane	TMH					Cytoplasmic	+
cp12CS0282_00703	Iron(3+)-Hydroxamate Import ATP-Binding Protein	fhuc			K02013	y	CytoplasmicMembrane	CYT					Cytoplasmic
cp12CS0282_00707	Hypothetical Protein				K06177	y	Cytoplasmic	CYT					Cytoplasmic		ANTIGEN		cp12CS0282_00707
cp12CS0282_00708	Universal Stress Protein					y	Cytoplasmic	CYT					Cytoplasmic	+	ANTIGEN		cp12CS0282_00708	cp12CS0282_00708					0.411504	0.245897	Whole
cp12CS0282_00709	Hypothetical Protein					y	CytoplasmicMembrane	TMH	TMHs:3		TMH		Membrane		ANTIGEN
cp12CS0282_00710	Hypothetical Protein				K09125	y	CytoplasmicMembrane	CYT	TMHs:6		TMH		Membrane	+	ANTIGEN
cp12CS0282_00711	Hypothetical Protein					y	Cytoplasmic	CYT					Cytoplasmic	+			cp12CS0282_00711
cp12CS0282_00712	Membrane Protein Insertase	yidc			K03217	y	CytoplasmicMembrane	TMH	TMHs:5		TMH		Membrane	+	ANTIGEN
cp12CS0282_00713	Sortase	srtb	SrtB		K07284	y	Unknown	CYT	TMHs:1		TMH		Membrane	+	ANTIGEN		cp12CS0282_00713
cp12CS0282_00714	Hypothetical Protein					y	CytoplasmicMembrane	TMH	TMHs:1		TMH		Membrane		ANTIGEN
cp12CS0282_00715	Hypothetical Protein				K07146	y	Unknown	SpI					Secreted	+	ANTIGEN		cp12CS0282_00715
cp12CS0282_00716	Hypothetical Protein					y	CytoplasmicMembrane	CYT	TMHs:5		TMH		Membrane	+	ANTIGEN
cp12CS0282_00717	Transcriptional Regulatory Protein	liar				y	Cytoplasmic	CYT					Cytoplasmic	+	ANTIGEN		cp12CS0282_00717	cp12CS0282_00717					0.351868	0.232025	Whole
cp12CS0282_00718	Hypothetical Protein					y	Cytoplasmic	CYT					Cytoplasmic	+	ANTIGEN		cp12CS0282_00718	cp12CS0282_00718					0.287304	0.247963	Whole
cp12CS0282_00719	Hypothetical Protein					y	Cytoplasmic	CYT					Cytoplasmic	+	ANTIGEN		cp12CS0282_00719	cp12CS0282_00719					0.29035	0.121979	Whole
cp12CS0282_00720	Hypothetical Protein						Cytoplasmic	CYT					Cytoplasmic	+	ANTIGEN		cp12CS0282_00720
cp12CS0282_00721	Hypothetical Protein				K13671		CytoplasmicMembrane	CYT					Cytoplasmic	+	ANTIGEN
cp12CS0282_00722	Hypothetical Protein				K09384	y	Cytoplasmic	CYT					Cytoplasmic	+
cp12CS0282_00723	Hexose-6-Phosphate:Phosphate Antiporter				K07784		CytoplasmicMembrane	CYT	TMHs:6		TMH		Membrane	+	ANTIGEN		cp12CS0282_00723
cp12CS0282_00724	Hexose-6-Phosphate:Phosphate Antiporter				K07784		CytoplasmicMembrane	TMH	TMHs:4		TMH		Membrane	+	ANTIGEN
cp12CS0282_00725	Hypothetical Protein						Cytoplasmic	CYT					Cytoplasmic	+			cp12CS0282_00725
cp12CS0282_00726	Inner Membrane Transport Protein	ynfm			K08224		CytoplasmicMembrane	TMH					Cytoplasmic	+	ANTIGEN		cp12CS0282_00726
cp12CS0282_00727	Quinone Reductase				K19784	y	Unknown	CYT					Cytoplasmic	+			cp12CS0282_00727	cp12CS0282_00727					0.391804	0.108814	Whole
cp12CS0282_00728	Superoxide Dismutase [Mn]				K04564	y	Extracellular	CYT					Secreted		ANTIGEN		cp12CS0282_00728	cp12CS0282_00728					0.992404	1.01282	Whole
cp12CS0282_00729	Peptide Methionine Sulfoxide Reductase A				K07304	y	Unknown	CYT					Cytoplasmic		ANTIGEN		cp12CS0282_00729	cp12CS0282_00729					0.309467	0.153343	Whole
cp12CS0282_00730	L-Lactate Dehydrogenase 1				K00016	y	Cytoplasmic	CYT					Cytoplasmic		ANTIGEN		cp12CS0282_00730	cp12CS0282_00730					0.310142	0.220362	Whole
cp12CS0282_00731	Thymidine Phosphorylase				K00758		Cytoplasmic	CYT					Cytoplasmic		ANTIGEN		cp12CS0282_00731	cp12CS0282_00731					0.185177	0.0502244	Whole
cp12CS0282_00732	Cytidine Deaminase				K01489	y	Cytoplasmic	CYT					Cytoplasmic		ANTIGEN		cp12CS0282_00732
cp12CS0282_00733	Putative Nucleoside Permease	nupx			K03317		CytoplasmicMembrane	CYT	TMHs:8		TMH		Membrane
cp12CS0282_00734	Putative Glycerophosphodiester Phosphodiesterase 1				K01126	y	Cytoplasmic	CYT					Cytoplasmic	+	ANTIGEN
cp12CS0282_00735	Hypothetical Protein					y	Cytoplasmic	CYT					Cytoplasmic	+	ANTIGEN		cp12CS0282_00735	cp12CS0282_00735					0.671424	0.159017	Whole
cp12CS0282_00736	Sodium/Proton-Dependent Alanine Carrier Protein				K03310		CytoplasmicMembrane	TMH	TMHs:7		TMH		Membrane	+	ANTIGEN
cp12CS0282_00737	Sodium/Proton-Dependent Alanine Carrier Protein				K03310		CytoplasmicMembrane	TMH	TMHs:3		TMH		Membrane	+	ANTIGEN
cp12CS0282_00738	Hypothetical Protein						Unknown	SpI	TMHs:1	SP(Sec/SPI)	TMH	SPI	Secreted	+	ANTIGEN		cp12CS0282_00738	cp12CS0282_00738			0.058377	0.0131585			Surface
cp12CS0282_00739	Hypothetical Protein				K10953		Unknown	SpI	TMHs:1	SP(Sec/SPI)	TMH	SPI	Secreted	+	ANTIGEN		cp12CS0282_00739	cp12CS0282_00739			0.123278	0.186188			Surface
cp12CS0282_00740	Putative Cell Wall Biosynthesis Protein	lcpb		y		y	CytoplasmicMembrane	CYT	TMHs:1		TMH		Membrane	+	ANTIGEN	y	cp12CS0282_00740	cp12CS0282_00740			0.0126846	0.00999158			Surface
cp12CS0282_00741	Hypothetical Protein				K07052		CytoplasmicMembrane	TMH	TMHs:6		TMH		Membrane	+	ANTIGEN
cp12CS0282_00742	Glutamyl-tRNA(Gln) Amidotransferase Subunit A						Cytoplasmic	CYT					Cytoplasmic				cp12CS0282_00742
cp12CS0282_00743	Prephenate Dehydratase				K04518	y	Cytoplasmic	CYT					Cytoplasmic	+	ANTIGEN
cp12CS0282_00744	2,3-Bisphosphoglycerate-Dependent Phosphoglycerate Mutase						Cytoplasmic	CYT					Cytoplasmic	+			cp12CS0282_00744
cp12CS0282_00745	Hypothetical Protein					y	Cytoplasmic	CYT					Cytoplasmic	+			cp12CS0282_00745	cp12CS0282_00745					0.216259	0.103151	Whole
cp12CS0282_00746	Putative Membrane Protein						Unknown	SpI	TMHs:1	SP(Sec/SPI)	TMH	SPI	Secreted	+	ANTIGEN		cp12CS0282_00746	cp12CS0282_00746			0.554815	0.495098	0.314074	0.237975	Surface/Whole
cp12CS0282_00747	Hth-Type Transcriptional Repressor	dasr			K24967	y	Cytoplasmic	CYT					Cytoplasmic	+			cp12CS0282_00747
cp12CS0282_00748	Hypothetical Protein					y	Unknown	CYT					Cytoplasmic		ANTIGEN
cp12CS0282_00749	Serine--tRNA Ligase				K01875	y	Cytoplasmic	CYT					Cytoplasmic		ANTIGEN		cp12CS0282_00749	cp12CS0282_00749					0.430616	0.2515	Whole
cp12CS0282_00750	Hypothetical Protein						CytoplasmicMembrane	CYT					Cytoplasmic	+	ANTIGEN		cp12CS0282_00750
cp12CS0282_00751	5-Amino-6-(5-Phospho-D-Ribitylamino)Uracil Phosphatase	yitu				y	Cytoplasmic	CYT					Cytoplasmic	+	ANTIGEN		cp12CS0282_00751	cp12CS0282_00751					0.352823	0.163377	Whole
cp12CS0282_00752	Hypothetical Protein					y	Unknown	SpI	TMHs:1	SP(Sec/SPI)	TMH	SPI	Secreted		ANTIGEN		cp12CS0282_00752	cp12CS0282_00752	0.301314	0.373019	1.19892	0.763707	0.384248	0.308299	Sec/shave/Whole
cp12CS0282_00753	Vitamin B12-Binding Protein				K25034	y	Unknown	SpII	TMHs:1	LIPO(Sec/SPII)		Lipo (SPII)	Secreted	+	ANTIGEN		cp12CS0282_00753
cp12CS0282_00754	Hemin Transport System Permease Protein	hmuu	HmuU		K25027		CytoplasmicMembrane	TMH	TMHs:9	LIPO(Sec/SPII)	TMH	Lipo (SPII)	Membrane	+	ANTIGEN
cp12CS0282_00755	Iron-Related Transport System ATP-Binding Protein				K25028	y	CytoplasmicMembrane	CYT					Cytoplasmic
cp12CS0282_00756	Udp-Galactopyranose Mutase				K01854	y	Cytoplasmic	CYT					Cytoplasmic	+			cp12CS0282_00756	cp12CS0282_00756					0.412269	0.476993	Whole
cp12CS0282_00757	Glycerol-3-Phosphate Transporter				K02445	y	CytoplasmicMembrane	CYT					Cytoplasmic		ANTIGEN
cp12CS0282_00758	Glycerophosphodiester Phosphodiesterase				K01126	y	Cytoplasmic	SpII		LIPO(Sec/SPII)		Lipo (SPII)	Secreted		ANTIGEN		cp12CS0282_00758
cp12CS0282_00759	Hypothetical Protein					y	Extracellular	SpI	TMHs:2	SP(Sec/SPI)	TMH	SPI	Secreted	+	ANTIGEN
cp12CS0282_00760	Putative Undecaprenyl-Diphosphatase	ybjg			K19302		CytoplasmicMembrane	TMH	TMHs:4		TMH		Membrane		ANTIGEN		cp12CS0282_00760
cp12CS0282_00761	Hypothetical Protein						Unknown	SpI	TMHs:2	SP(Sec/SPI)	TMH	SPI	Secreted	+	ANTIGEN		cp12CS0282_00761
cp12CS0282_00762	Galactofuranosyltransferase	glft2			K16650	y	Cytoplasmic	CYT					Cytoplasmic	+	ANTIGEN		cp12CS0282_00762	cp12CS0282_00762					0.63118	0.365083	Whole
cp12CS0282_00763	Putative Decaprenylphosphoryl-5-Phosphoribose Phosphatase					y	CytoplasmicMembrane	CYT					Cytoplasmic	+			cp12CS0282_00763	cp12CS0282_00763					0.236863	0.068558	Whole
cp12CS0282_00764	Decaprenyl-Phosphate Phosphoribosyltransferase				K14136	y	CytoplasmicMembrane	CYT	TMHs:8		TMH		Membrane	+	ANTIGEN		cp12CS0282_00764
cp12CS0282_00765	Terminal Beta-(1-2)-Arabinofuranosyltransferase				K13687		CytoplasmicMembrane	TMH					Cytoplasmic	+	ANTIGEN		cp12CS0282_00765
cp12CS0282_00766	Diacylglycerol Acyltransferase/Mycolyltransferase	ag85c		y	K18851	y	Extracellular	SpI		SP(Sec/SPI)		SPI	Secreted	+	ANTIGEN	y	cp12CS0282_00766	cp12CS0282_00766	0.113796	0.078603			0.221793	0.0433202	Sec/Whole
cp12CS0282_00767	Hypothetical Protein				K13671		CytoplasmicMembrane	TMH	TMHs:9		TMH		Membrane	+
cp12CS0282_00768	Hypothetical Protein						Extracellular	SpI	TMHs:1	SP(Sec/SPI)	TMH	SPI	Secreted	+	ANTIGEN		cp12CS0282_00768	cp12CS0282_00768	0.606442	0.405774	9.70442	1.3066	0.451552	0.407543	Sec/shave/Whole
cp12CS0282_00769	Hypothetical Protein					y	Unknown	SpII	TMHs:1	LIPO(Sec/SPII)		Lipo (SPII)	Secreted	+	ANTIGEN		cp12CS0282_00769
cp12CS0282_00770	Hypothetical Protein			y		y	Unknown	SpI	TMHs:1	SP(Sec/SPI)	TMH	SPI	Secreted	+	ANTIGEN	y	cp12CS0282_00770	cp12CS0282_00770			0.0239428	0.013536			Surface
cp12CS0282_00771	Long-Chain-Fatty-Acid--Amp Ligase	fadd32			K12428	y	Cytoplasmic	CYT					Cytoplasmic		ANTIGEN		cp12CS0282_00771	cp12CS0282_00771					0.557554	0.334786	Whole
cp12CS0282_00772	Hypothetical Protein				K12437		CytoplasmicMembrane	CYT					Cytoplasmic		ANTIGEN		cp12CS0282_00772	cp12CS0282_00772					0.473716	0.0302388	Whole
cp12CS0282_00773	Putative Propionyl-Coa Carboxylase Beta Chain 5	accd3	AccD3		K01966		Cytoplasmic	CYT					Cytoplasmic		ANTIGEN		cp12CS0282_00773	cp12CS0282_00773					0.559795	0.403439	Whole
cp12CS0282_00774	Putative Membrane Protein					y	CytoplasmicMembrane	TMH	TMHs:5		TMH		Membrane	+
cp12CS0282_00775	Hypothetical Protein				K16052		Unknown	SpI	TMHs:1	SP(Sec/SPI)	TMH	SPI	Secreted	+	ANTIGEN
cp12CS0282_00776	Hypothetical Protein					y	CytoplasmicMembrane	TMH	TMHs:3		TMH		Membrane		ANTIGEN
cp12CS0282_00777	Hypothetical Protein				K20468	y	CytoplasmicMembrane	CYT	TMHs:7		TMH		Membrane	+
cp12CS0282_00778	Trehalose Monomycolate Exporter	mmpl3			K20470		CytoplasmicMembrane	TMH					Cytoplasmic	+	ANTIGEN		cp12CS0282_00778
cp12CS0282_00779	Hypothetical Protein				K06860	y	CytoplasmicMembrane	CYT					Cytoplasmic	+			cp12CS0282_00779	cp12CS0282_00779					0.508011	0.31025	Whole
cp12CS0282_00780	tRNA (Guanine-N(7)-)-Methyltransferase				K03439		Cytoplasmic	CYT					Cytoplasmic	+			cp12CS0282_00780	cp12CS0282_00780					0.445488	0.358143	Whole
cp12CS0282_00781	Phosphoenolpyruvate Carboxykinase [Gtp]				K01596		Cytoplasmic	CYT					Cytoplasmic				cp12CS0282_00781	cp12CS0282_00781					0.31918	0.1518	Whole
cp12CS0282_00782	Putative Methyltransferase					y	Unknown	CYT					Cytoplasmic	+			cp12CS0282_00782
cp12CS0282_00783	D-Inositol-3-Phosphate Glycosyltransferase					y	Cytoplasmic	CYT					Cytoplasmic	+
cp12CS0282_00784	Hypothetical Protein					y	CytoplasmicMembrane	TMH	TMHs:8		TMH		Membrane	+	ANTIGEN
cp12CS0282_00785	Porin	pora		n		y	Cytoplasmic	CYT	TMHs:2		TMH		Membrane	+	ANTIGEN		cp12CS0282_00785	cp12CS0282_00785			0.0426247	0.0313848			Surface
cp12CS0282_00786	Hypothetical Protein					y	CytoplasmicMembrane	CYT	TMHs:9		TMH		Membrane	+	ANTIGEN
cp12CS0282_00787	Hypothetical Protein				K16648		CytoplasmicMembrane	SpI	TMHs:8		TMH		Secreted	+	ANTIGEN		cp12CS0282_00787
cp12CS0282_00788	Hypothetical Protein					y	Unknown	TMH	TMHs:1		TMH		Membrane	+	ANTIGEN
cp12CS0282_00789	Beta-Hexosaminidase				K01207	y	CytoplasmicMembrane	SpII		LIPO(Sec/SPII)		Lipo (SPII)	Secreted	+	ANTIGEN		cp12CS0282_00789
cp12CS0282_00790	Hypothetical Protein			n		y	Unknown	SpII	TMHs:1	LIPO(Sec/SPII)		Lipo (SPII)	Secreted	+	ANTIGEN		cp12CS0282_00790	cp12CS0282_00790	0.0606649	0.0552224			0.248508	0.0659794	Sec/Whole
cp12CS0282_00791	Succinate-Semialdehyde Dehydrogenase [Nadp(+)] 1				K00135		Cytoplasmic	CYT					Cytoplasmic				cp12CS0282_00791	cp12CS0282_00791					0.303326	0.114091	Whole
cp12CS0282_00793	Dctp Deaminase				K01494	y	Cytoplasmic	CYT					Cytoplasmic	+	ANTIGEN		cp12CS0282_00793	cp12CS0282_00793					0.341212	0.188635	Whole
cp12CS0282_00794	Udp-Glucose 6-Dehydrogenase				K00012		Cytoplasmic	CYT					Cytoplasmic		ANTIGEN		cp12CS0282_00794
cp12CS0282_00795	Hypothetical Protein				K01560		Unknown	CYT					Cytoplasmic		ANTIGEN
cp12CS0282_00796	Hypothetical Protein					y	CytoplasmicMembrane	TMH	TMHs:6		TMH		Membrane	+
cp12CS0282_00797	Hypothetical Protein				K01175		Cytoplasmic	CYT					Cytoplasmic	+			cp12CS0282_00797	cp12CS0282_00797					0.747972	0.185679	Whole
cp12CS0282_00798	Lysylphosphatidylglycerol Biosynthesis Bifunctional Protein	lysx			K04567		Cytoplasmic	TMH	TMHs:7		TMH		Membrane		ANTIGEN		cp12CS0282_00798	cp12CS0282_00798			0.0699941	0.0227509	0.421686	0.338264	Surface/Whole
cp12CS0282_00799	Hypothetical Protein					y	CytoplasmicMembrane	CYT	TMHs:8		TMH		Membrane	+	ANTIGEN
cp12CS0282_00800	Putative Aspartate Aminotransferase				K14260	y	Cytoplasmic	CYT					Cytoplasmic				cp12CS0282_00800	cp12CS0282_00800					0.464753	0.318813	Whole
cp12CS0282_00801	Hypothetical Protein					y	CytoplasmicMembrane	CYT					Cytoplasmic	+	ANTIGEN
cp12CS0282_00802	Urease Subunit Gamma				K01430		Cytoplasmic	CYT					Cytoplasmic	+			cp12CS0282_00802	cp12CS0282_00802					0.476695	0.234358	Whole
cp12CS0282_00803	Urease Subunit Beta				K01429	y	Cytoplasmic	CYT					Cytoplasmic	+	ANTIGEN		cp12CS0282_00803	cp12CS0282_00803					0.403601	0.333399	Whole
cp12CS0282_00804	Urease Subunit Alpha				K01428		Cytoplasmic	CYT					Cytoplasmic	+	ANTIGEN		cp12CS0282_00804	cp12CS0282_00804					0.413384	0.268643	Whole
cp12CS0282_00805	Urease Accessory Protein	uree			K03187	y	Cytoplasmic	CYT					Cytoplasmic	+	ANTIGEN		cp12CS0282_00805	cp12CS0282_00805					0.145682	0.0222651	Whole
cp12CS0282_00806	Urease Accessory Protein	uref			K03188		Cytoplasmic	CYT					Cytoplasmic	+	ANTIGEN		cp12CS0282_00806	cp12CS0282_00806					0.36702	0.148375	Whole
cp12CS0282_00807	Urease Accessory Protein	ureg			K03189	y	Cytoplasmic	CYT					Cytoplasmic	+	ANTIGEN		cp12CS0282_00807	cp12CS0282_00807					0.414957	0.328253	Whole
cp12CS0282_00808	Urease Accessory Protein	ured			K03190	y	Cytoplasmic	CYT					Cytoplasmic	+	ANTIGEN		cp12CS0282_00808	cp12CS0282_00808					0.397068	0.344341	Whole
cp12CS0282_00809	Hypothetical Protein				K02016	y	Unknown	SpII		LIPO(Sec/SPII)		Lipo (SPII)	Secreted	+	ANTIGEN		cp12CS0282_00809
cp12CS0282_00810	Vitamin B12 Import System Permease Protein	btuc			K02015	y	CytoplasmicMembrane	TMH					Cytoplasmic	+			cp12CS0282_00810
cp12CS0282_00811	Fe(3+) Dicitrate Transport ATP-Binding Protein	fece			K02013	y	CytoplasmicMembrane	CYT					Cytoplasmic
cp12CS0282_00812	Hypothetical Protein				K21903	y	Cytoplasmic	CYT					Cytoplasmic		ANTIGEN		cp12CS0282_00812	cp12CS0282_00812					0.364355	0.344586	Whole
cp12CS0282_00813	Hypothetical Protein			n		y	CytoplasmicMembrane	CYT	TMHs:1		TMH		Membrane	+	ANTIGEN		cp12CS0282_00813	cp12CS0282_00813			0.0471467	0.0204487	0.269653	0.148538	Surface/Whole
cp12CS0282_00814	Hypothetical Protein					y	CytoplasmicMembrane	TMH	TMHs:6		TMH		Membrane	+	ANTIGEN
cp12CS0282_00815	Hypothetical Protein				K00528	y	Unknown	CYT					Cytoplasmic	+			cp12CS0282_00815
cp12CS0282_00816	Hypothetical Protein				K03306	y	CytoplasmicMembrane	TMH					Cytoplasmic		ANTIGEN		cp12CS0282_00816
cp12CS0282_00817	Hypothetical Protein						Unknown	SpI		LIPO(Sec/SPII)		Lipo (SPII)	Secreted		ANTIGEN		cp12CS0282_00817
cp12CS0282_00818	Oligopeptide-Binding Protein	appa			K02035	y	Cytoplasmic	CYT					Cytoplasmic	+	ANTIGEN
cp12CS0282_00819	Nickel Transport System Permease Protein	nikb			K02033		CytoplasmicMembrane	TMH	TMHs:6		TMH		Membrane	+	ANTIGEN
cp12CS0282_00820	Vitamin B12 Import ATP-Binding Protein	btud			K02031		CytoplasmicMembrane	TMH	TMHs:3		TMH		Membrane		ANTIGEN
cp12CS0282_00821	Nickel Import ATP-Binding Protein	nike			K02032	y	CytoplasmicMembrane	CYT					Cytoplasmic		ANTIGEN		cp12CS0282_00821
cp12CS0282_00822	Hypothetical Protein					y	CytoplasmicMembrane	CYT	TMHs:8		TMH		Membrane	+			cp12CS0282_00822	cp12CS0282_00822					0.472793	0.250411	Whole
cp12CS0282_00823	Sortase	srta	SrtA	n	K07284	y	Unknown	TMH	TMHs:2	SP(Sec/SPI)	TMH	SPI	Membrane	+	ANTIGEN		cp12CS0282_00823	cp12CS0282_00823			1.31416	1.07994	0.558108	0.0924246	Surface/Whole
cp12CS0282_00824	Surface-anchored membrane protein	spabc	SpaB	n		y	CytoplasmicMembrane	SpI	TMHs:1	SP(Sec/SPI)	TMH	SPI	Secreted	+	ANTIGEN		cp12CS0282_00824	cp12CS0282_00824			0.437374	0.461151			Surface
cp12CS0282_00825	Surface-anchored membrane protein	spabc					Unknown	TMH					Membrane	+	ANTIGEN
cp12CS0282_00826	Surface-anchored membrane protein	spabc	SpaD		K20276		Unknown	SpI		SP(Sec/SPI)		SPI	Secreted	+	ANTIGEN
cp12CS0282_00827	Surface-anchored membrane protein	spabc	SpaD		K20276		Unknown	CYT					Membrane	+	ANTIGEN
cp12CS0282_00828	Surface-anchored membrane protein	spabc	SpaD		K20276		Cellwall	CYT	TMHs:1		TMH		Membrane	+	ANTIGEN		cp12CS0282_00828
cp12CS0282_00829	Chaperone Protein	dank			K04043	y	Cytoplasmic	CYT					Cytoplasmic		ANTIGEN		cp12CS0282_00829	cp12CS0282_00829					0.388955	0.0745593	Whole
cp12CS0282_00830	Chaperone Protein Cofactor	grpe			K03687	y	Cytoplasmic	CYT					Cytoplasmic	+	ANTIGEN		cp12CS0282_00830	cp12CS0282_00830					0.419964	0.174311	Whole
cp12CS0282_00831	Chaperone Protein	dnaj 1			K03686	y	Cytoplasmic	CYT					Cytoplasmic		ANTIGEN		cp12CS0282_00831	cp12CS0282_00831					0.532377	0.395491	Whole
cp12CS0282_00832	Putative Chaperone Locus Transcriptional Regulator	hspr			K13640	y	Cytoplasmic	CYT					Cytoplasmic	+	ANTIGEN
cp12CS0282_00833	Protease Cp40	cpp	Cpp	n	K12373	y	Unknown	SpI	TMHs:1	SP(Sec/SPI)	TMH	SPI	Secreted	+	ANTIGEN		cp12CS0282_00833	cp12CS0282_00833			0.19422	0.0687473			Surface
cp12CS0282_00834	Hypothetical Protein			n	K11901	y	Unknown	SpI	TMHs:1	SP(Sec/SPI)	TMH	SPI	Secreted	+	ANTIGEN		cp12CS0282_00834	cp12CS0282_00834			0.0742612	0.0268203			Surface
cp12CS0282_00835	Long-Chain-Aldehyde Dehydrogenase				K00138		Cytoplasmic	CYT					Cytoplasmic		ANTIGEN		cp12CS0282_00835	cp12CS0282_00835					0.307665	0.0325164	Whole
cp12CS0282_00836	Aldehyde Dehydrogenase B				K00138		Unknown	CYT					Cytoplasmic
cp12CS0282_00837	Alcohol Dehydrogenase				K13953		Cytoplasmic	CYT					Cytoplasmic		ANTIGEN		cp12CS0282_00837
cp12CS0282_00838	Hypothetical Protein					y	Unknown	SpI					Secreted	+
cp12CS0282_00839	Hydrolase				K11206	y	Cytoplasmic	CYT					Cytoplasmic		ANTIGEN		cp12CS0282_00839	cp12CS0282_00839					0.222751	0.119245	Whole
cp12CS0282_00840	Hypothetical Protein				K02005		Unknown	SpI	TMHs:1	SP(Sec/SPI)	TMH	SPI	Secreted	+	ANTIGEN		cp12CS0282_00840	cp12CS0282_00840	0.277452	0.106148	5.78248	0.911007	0.25484	0.0891494	Sec/shave/Whole
cp12CS0282_00841	Putative ABC Transporter ATP-Binding Protein	ykny			K02003	y	CytoplasmicMembrane	CYT					Cytoplasmic		ANTIGEN		cp12CS0282_00841	cp12CS0282_00841					0.38373	0.122234	Whole
cp12CS0282_00842	Macrolide Export ATP-Binding/Permease Protein	macb		n	K02004	y	CytoplasmicMembrane	CYT	TMHs:4		TMH		Membrane	+	ANTIGEN		cp12CS0282_00842	cp12CS0282_00842			0.0276153	0.0177581			Surface
cp12CS0282_00843	Hypothetical Protein				K01953		CytoplasmicMembrane	CYT	TMHs:1		TMH		Membrane		ANTIGEN
cp12CS0282_00844	Hypothetical Protein						CytoplasmicMembrane	TMH	TMHs:2		TMH		Membrane	+	ANTIGEN
cp12CS0282_00845	Hypothetical Protein				K00059		Cytoplasmic	CYT					Cytoplasmic	+	ANTIGEN
cp12CS0282_00846	Hypothetical Protein				K07045		Unknown	CYT					Cytoplasmic	+	ANTIGEN
cp12CS0282_00847	Hypothetical Protein				K00641		CytoplasmicMembrane	TMH	TMHs:4		TMH		Membrane	+	ANTIGEN
cp12CS0282_00848	Hypothetical Protein					y	Cytoplasmic	CYT					Cytoplasmic	+			cp12CS0282_00848	cp12CS0282_00848					0.331099	0.128295	Whole
cp12CS0282_00849	Hypothetical Protein					y	CytoplasmicMembrane	CYT	TMHs:1	SP(Sec/SPI)	TMH	SPI	Membrane	+	ANTIGEN
cp12CS0282_00850	Hypothetical Protein				K03312	y	CytoplasmicMembrane	TMH					Cytoplasmic	+	ANTIGEN
cp12CS0282_00851	Putative Chromosome Partition Protein				K03529		CytoplasmicMembrane	SpI	TMHs:1	SP(Sec/SPI)	TMH	SPI	Secreted	+	ANTIGEN		cp12CS0282_00851	cp12CS0282_00851			0.0227953	0.0238805			Surface
cp12CS0282_00852	Hypothetical Protein				K01992		CytoplasmicMembrane	TMH					Cytoplasmic	+
cp12CS0282_00853	Daunorubicin/Doxorubicin Resistance ATP-Binding Protein	drra			K01990	y	CytoplasmicMembrane	CYT					Cytoplasmic				cp12CS0282_00853	cp12CS0282_00853					0.436136	0.466735	Whole
cp12CS0282_00854	Putative ATP-Dependent Protease Regulatory Subunit	clpb			K03695	y	Cytoplasmic	CYT					Cytoplasmic		ANTIGEN		cp12CS0282_00854	cp12CS0282_00854					0.331521	0.170049	Whole
cp12CS0282_00855	Surface-anchored membrane protein	spadef			K07284		CytoplasmicMembrane	TMH	TMHs:2		TMH		Membrane	+	ANTIGEN		cp12CS0282_00855
cp12CS0282_00856	Fimbrial Subunit Type 1	spadef					Cellwall	SpI	TMHs:2	SP(Sec/SPI)	TMH	SPI	Secreted	+	ANTIGEN		cp12CS0282_00856	cp12CS0282_00856			0.0202326	0.0253828			Surface
cp12CS0282_00857	Sortase	srtc	SrtC		K07284		CytoplasmicMembrane	SpI	TMHs:2		TMH		Secreted	+	ANTIGEN		cp12CS0282_00857
cp12CS0282_00858	Surface-anchored membrane protein	spadef	SpaE		K01207	y	CytoplasmicMembrane	TMH	TMHs:2	TAT(Tat/SPI)	TMH	TAT (SPI)	Membrane	+	ANTIGEN
cp12CS0282_00859	Surface-anchored membrane protein	spa	SpaC				CytoplasmicMembrane	SpI	TMHs:1	SP(Sec/SPI)	TMH	SPI	Secreted	+	ANTIGEN
cp12CS0282_00860	Surface-anchored membrane protein	spadef	SpaC		K20276		Unknown	CYT					Membrane	+	ANTIGEN
cp12CS0282_00861	Glycerol-3-Phosphate Dehydrogenase 2				K00111		CytoplasmicMembrane	CYT					Cytoplasmic		ANTIGEN		cp12CS0282_00861	cp12CS0282_00861					0.498212	0.172403	Whole
cp12CS0282_00862	Putative Thiosulfate Sulfurtransferase	sseb			K01011		Cytoplasmic	CYT					Cytoplasmic		ANTIGEN		cp12CS0282_00862	cp12CS0282_00862					0.410927	0.208988	Whole
cp12CS0282_00863	Hypothetical Protein					y	Cytoplasmic	CYT	TMHs:1	SP(Sec/SPI)	TMH	SPI	Membrane	+	ANTIGEN
cp12CS0282_00864	Orotate Phosphoribosyltransferase				K00762	y	Cytoplasmic	CYT					Cytoplasmic	+	ANTIGEN		cp12CS0282_00864	cp12CS0282_00864					0.149987	0.00141415	Whole
cp12CS0282_00865	tRNA (Cytidine(34)-2'-O)-Methyltransferase					y	Cytoplasmic	CYT					Cytoplasmic	+			cp12CS0282_00865	cp12CS0282_00865					0.479974	0.442064	Whole
cp12CS0282_00866	Hypothetical Protein						Cytoplasmic	CYT					Cytoplasmic	+	ANTIGEN		cp12CS0282_00866	cp12CS0282_00866					0.415713	0.464747	Whole
cp12CS0282_00867	Fructose-Bisphosphate Aldolase				K01624	y	Unknown	CYT					Cytoplasmic	+	ANTIGEN		cp12CS0282_00867	cp12CS0282_00867					0.367488	0.221937	Whole
cp12CS0282_00868	Hypothetical Protein				K14194		Cellwall	SpI	TMHs:1	SP(Sec/SPI)	TMH	SPI	Secreted	+	ANTIGEN		cp12CS0282_00868	cp12CS0282_00868			0.243263	0.061937			Surface
cp12CS0282_00869	Hypothetical Protein				K10947	y	Cytoplasmic	CYT					Cytoplasmic	+
cp12CS0282_00870	Hypothetical Protein				K02233		CytoplasmicMembrane	CYT					Cytoplasmic	+	ANTIGEN
cp12CS0282_00871	Hypothetical Protein				K06131		CytoplasmicMembrane	TMH	TMHs:2		TMH		Membrane		ANTIGEN
cp12CS0282_00872	Putative ABC Transporter ATP-Binding Protein	yxlf			K01990		CytoplasmicMembrane	CYT					Cytoplasmic				cp12CS0282_00872
cp12CS0282_00873	Hypothetical Protein				K01992	y	CytoplasmicMembrane	SpI	TMHs:6	SP(Sec/SPI)	TMH	SPI	Secreted	+
cp12CS0282_00874	Hypothetical Protein						CytoplasmicMembrane	TMH	TMHs:4		TMH		Membrane	+
cp12CS0282_00875	Putative trypsin-like serine protease (Vsp2)		cp12CS0282_00875	n		y	Unknown	SpI		SP(Sec/SPI)		SPI	Secreted	+	ANTIGEN		cp12CS0282_00875	cp12CS0282_00875	69.8901	3.13601			0.650209	0.216132	Sec/Whole
cp12CS0282_00876	Hypothetical Protein						CytoplasmicMembrane	TMH	TMHs:3		TMH		Membrane	+
cp12CS0282_00877	Hypothetical Protein						Cytoplasmic	CYT					Cytoplasmic	+	ANTIGEN		cp12CS0282_00877	cp12CS0282_00877					0.354002	0.10503	Whole
cp12CS0282_00878	Adenylosuccinate Synthetase				K01939	y	Cytoplasmic	CYT					Cytoplasmic		ANTIGEN		cp12CS0282_00878	cp12CS0282_00878					0.495173	0.428581	Whole
cp12CS0282_00879	Cytochrome C-Type Protein	nrfh			K15876	y	Unknown	TMH	TMHs:1		TMH		Membrane	+	ANTIGEN
cp12CS0282_00880	Cytochrome C-552				K03385	y	Unknown	SpI	TMHs:1		TMH		Membrane	+	ANTIGEN		cp12CS0282_00880
cp12CS0282_00881	Hypothetical Protein				K09667	y	Cytoplasmic	CYT	TMHs:1		TMH		Membrane	+	ANTIGEN
cp12CS0282_00882	Cytochrome C Biogenesis Protein	ccs1			K07399	y	CytoplasmicMembrane	CYT	TMHs:4		TMH		Membrane	+	ANTIGEN
cp12CS0282_00883	Cytochrome C Biogenesis Protein	ccsa				y	CytoplasmicMembrane	TMH	TMHs:8		TMH		Membrane	+	ANTIGEN
cp12CS0282_00884	Thiol-Disulfide Oxidoreductase	resa			K02199	y	Cellwall	SpI	TMHs:1	SP(Sec/SPI)	TMH	SPI	Secreted	+	ANTIGEN		cp12CS0282_00884
cp12CS0282_00885	Hypothetical Protein				K04093	y	Cytoplasmic	CYT					Cytoplasmic	+	ANTIGEN		cp12CS0282_00885
cp12CS0282_00886	Hypothetical Protein						CytoplasmicMembrane	CYT					Cytoplasmic	+			cp12CS0282_00886
cp12CS0282_00887	Hypothetical Protein				K03781	y	Unknown	CYT					Cytoplasmic	+	ANTIGEN		cp12CS0282_00887
cp12CS0282_00888	Hypothetical Protein				K07301	y	CytoplasmicMembrane	CYT	TMHs:2		TMH		Membrane		ANTIGEN
cp12CS0282_00889	Hypothetical Protein			n		y	CytoplasmicMembrane	TMH	TMHs:5		TMH		Membrane	+	ANTIGEN		cp12CS0282_00889	cp12CS0282_00889			0.172966	0.0633853			Surface
cp12CS0282_00890	Xanthine Phosphoribosyltransferase				K07101	y	Cytoplasmic	CYT					Cytoplasmic	+	ANTIGEN		cp12CS0282_00890
cp12CS0282_00891	Formate-Dependent Phosphoribosylglycinamide Formyltransferase				K08289	y	CytoplasmicMembrane	CYT					Cytoplasmic	+			cp12CS0282_00891	cp12CS0282_00891					0.31409	0.0402319	Whole
cp12CS0282_00892	Hypothetical Protein						Cytoplasmic	CYT					Cytoplasmic	+	ANTIGEN
cp12CS0282_00893	Hypothetical Protein				K02348		Cytoplasmic	CYT					Cytoplasmic	+			cp12CS0282_00893	cp12CS0282_00893					0.207819	0.0254107	Whole
cp12CS0282_00894	Nadph-Ferredoxin Reductase	fpra			K00528		Cytoplasmic	CYT					Cytoplasmic		ANTIGEN		cp12CS0282_00894	cp12CS0282_00894					0.290337	0.147344	Whole
cp12CS0282_00895	Hypothetical Protein				K13788		Cytoplasmic	CYT					Cytoplasmic	+	ANTIGEN		cp12CS0282_00895	cp12CS0282_00895					0.124914	0.0178381	Whole
cp12CS0282_00896	Acetate Kinase				K00925	y	Cytoplasmic	CYT					Cytoplasmic	+	ANTIGEN		cp12CS0282_00896	cp12CS0282_00896					1.07819	0.595548	Whole
cp12CS0282_00897	Serine/Threonine-Protein Kinase	pkng	PknG		K14949		Cytoplasmic	CYT					Cytoplasmic				cp12CS0282_00897
cp12CS0282_00898	Membrane-Bound Lytic Murein Transglycosylase F				K02030		Unknown	SpII		LIPO(Sec/SPII)		Lipo (SPII)	Secreted	+			cp12CS0282_00898
cp12CS0282_00899	Hypothetical Protein					y	CytoplasmicMembrane	CYT	TMHs:4		TMH		Membrane	+			cp12CS0282_00899
cp12CS0282_00900	Putative 8-Oxo-Dgtp Diphosphatase 3				K03574	y	Unknown	CYT					Cytoplasmic	+			cp12CS0282_00900	cp12CS0282_00900					0.369866	0.164317	Whole
cp12CS0282_00901	Vitamin B12 Import ATP-Binding Protein	btud			K01990	y	CytoplasmicMembrane	CYT					Cytoplasmic		ANTIGEN		cp12CS0282_00901	cp12CS0282_00901					0.307059	0.24634	Whole
cp12CS0282_00902	Hypothetical Protein				K01992	y	CytoplasmicMembrane	TMH	TMHs:6		TMH		Membrane	+	ANTIGEN
cp12CS0282_00903	Putative Cardiolipin Synthase	ywie			K06131	y	CytoplasmicMembrane	CYT	TMHs:2		TMH		Membrane	+	ANTIGEN		cp12CS0282_00903
cp12CS0282_00904	Exodeoxyribonuclease III				K01142	y	Cytoplasmic	CYT					Cytoplasmic		ANTIGEN		cp12CS0282_00904
cp12CS0282_00905	Hypothetical Protein				K22476	y	Cytoplasmic	CYT					Cytoplasmic	+	ANTIGEN		cp12CS0282_00905	cp12CS0282_00905					0.521758	0.245579	Whole
cp12CS0282_00906	Peptide Deformylase				K01462	y	Unknown	CYT					Cytoplasmic				cp12CS0282_00906
cp12CS0282_00907	Hypothetical Protein					y	Cytoplasmic	CYT					Cytoplasmic	+	ANTIGEN		cp12CS0282_00907	cp12CS0282_00907					0.2784	0.136063	Whole
cp12CS0282_00908	Hypothetical Protein			n		y	Unknown	SpI	TMHs:1		TMH		Membrane	+	ANTIGEN		cp12CS0282_00908	cp12CS0282_00908			0.703885	0.391891			Surface
cp12CS0282_00909	Putative Glutamate--Cysteine Ligase 2				K06048	y	Cytoplasmic	CYT					Cytoplasmic	+	ANTIGEN		cp12CS0282_00909	cp12CS0282_00909					0.235603	0.0975255	Whole
cp12CS0282_00910	Hypothetical Protein					y	CytoplasmicMembrane	CYT	TMHs:9		TMH		Membrane	+	ANTIGEN
cp12CS0282_00911	Na(+)/H(+) Antiporter Subunit G				K05571	y	CytoplasmicMembrane	TMH	TMHs:3		TMH		Membrane	+	ANTIGEN
cp12CS0282_00912	Hypothetical Protein				K05570	y	CytoplasmicMembrane	TMH	TMHs:3		TMH		Membrane		ANTIGEN
cp12CS0282_00913	Hypothetical Protein				K05569		CytoplasmicMembrane	TMH	TMHs:1		TMH		Membrane	+	ANTIGEN
cp12CS0282_00914	Na(+)/H(+) Antiporter Subunit D				K05568	y	CytoplasmicMembrane	TMH					Cytoplasmic		ANTIGEN
cp12CS0282_00915	Hypothetical Protein				K05567	y	CytoplasmicMembrane	TMH	TMHs:3		TMH		Membrane	+	ANTIGEN
cp12CS0282_00916	Nad(P)H-Quinone Oxidoreductase Subunit 2				K05565		CytoplasmicMembrane	TMH					Cytoplasmic		ANTIGEN
cp12CS0282_00917	Hypothetical Protein						Cytoplasmic	SpI	TMHs:1	SP(Sec/SPI)	TMH	SPI	Secreted	+	ANTIGEN		cp12CS0282_00917
cp12CS0282_00918	Hypothetical Protein				K20276		Unknown	CYT	TMHs:1		TMH		Membrane	+	ANTIGEN
cp12CS0282_00919	Hypothetical Protein					y	Unknown	CYT					Cytoplasmic		ANTIGEN
cp12CS0282_00920	Succinyl-Diaminopimelate Desuccinylase				K23980	y	Cytoplasmic	CYT					Cytoplasmic		ANTIGEN		cp12CS0282_00920	cp12CS0282_00920					0.328001	0.100049	Whole
cp12CS0282_00921	60 kDa Chaperonin 1				K04077	y	Cytoplasmic	CYT					Cytoplasmic		ANTIGEN		cp12CS0282_00921	cp12CS0282_00921					0.971199	0.842877	Whole
cp12CS0282_00922	Hypothetical Protein				K13821		Unknown	CYT					Cytoplasmic	+			cp12CS0282_00922	cp12CS0282_00922					0.603819	0.234815	Whole
cp12CS0282_00923	Hypothetical Protein				K00886		CytoplasmicMembrane	CYT					Cytoplasmic	+			cp12CS0282_00923
cp12CS0282_00924	Polyphosphate Kinase	ppk2b			K22468		Cytoplasmic	CYT					Cytoplasmic	+	ANTIGEN		cp12CS0282_00924	cp12CS0282_00924					0.277868	0.0443463	Whole
cp12CS0282_00925	Hypothetical Protein				K03101		CytoplasmicMembrane	CYT					Cytoplasmic	+			cp12CS0282_00925
cp12CS0282_00926	Non-Ribosomal peptide synthetase 1	nrps1	NrpS1				CytoplasmicMembrane	CYT	TMHs:5		TMH		Membrane		ANTIGEN		cp12CS0282_00926
cp12CS0282_00927	Transcriptional Regulator	slya			K06075	y	Cytoplasmic	CYT					Cytoplasmic	+	ANTIGEN		cp12CS0282_00927	cp12CS0282_00927					0.348232	0.22697	Whole
cp12CS0282_00928	Putative Inactive Lipase						CytoplasmicMembrane	SpI		SP(Sec/SPI)		SPI	Secreted	+			cp12CS0282_00928	cp12CS0282_00928					0.69216	0.29165	Whole
cp12CS0282_00929	Aerobic C4-Dicarboxylate Transport Protein				K11103	y	CytoplasmicMembrane	CYT	TMHs:7		TMH		Membrane		ANTIGEN
cp12CS0282_00930	Sulfurtransferase					y	Cytoplasmic	CYT					Cytoplasmic	+	ANTIGEN		cp12CS0282_00930
cp12CS0282_00931	Inorganic Pyrophosphatase				K01507	y	Cytoplasmic	CYT					Cytoplasmic	+	ANTIGEN		cp12CS0282_00931	cp12CS0282_00931					0.556018	0.0235968	Whole
cp12CS0282_00932	Hypothetical Protein			y	K07259	y	Extracellular	SpI	TMHs:1	SP(Sec/SPI)	TMH	SPI	Secreted	+	ANTIGEN	y	cp12CS0282_00932	cp12CS0282_00932			0.292113	0.0631265			Surface
cp12CS0282_00933	tRNA(Ile)-Lysidine Synthase				K04075	y	Cytoplasmic	CYT					Cytoplasmic	+			cp12CS0282_00933
cp12CS0282_00934	Hypoxanthine-Guanine Phosphoribosyltransferase				K00760	y	Cytoplasmic	CYT					Cytoplasmic		ANTIGEN		cp12CS0282_00934	cp12CS0282_00934					0.451232	0.407634	Whole
cp12CS0282_00935	Cell Division Protein				K03798	y	CytoplasmicMembrane	SpI	TMHs:2	SP(Sec/SPI)	TMH	SPI	Secreted		ANTIGEN		cp12CS0282_00935	cp12CS0282_00935			0.0292907	0.0173817	0.427281	0.156277	Surface/Whole
cp12CS0282_00936	Gtp Cyclohydrolase 1				K01495	y	Cytoplasmic	CYT					Cytoplasmic				cp12CS0282_00936	cp12CS0282_00936					0.495418	0.196412	Whole
cp12CS0282_00937	Dihydropteroate Synthase				K00796	y	Unknown	CYT					Cytoplasmic	+	ANTIGEN		cp12CS0282_00937
cp12CS0282_00938	Dihydroneopterin Aldolase				K01633	y	Cytoplasmic	CYT					Cytoplasmic
cp12CS0282_00939	2-Amino-4-Hydroxy-6-Hydroxymethyldihydropteridine Pyrophosphokinase				K00950	y	Cytoplasmic	CYT					Cytoplasmic	+	ANTIGEN
cp12CS0282_00940	Hypothetical Protein					y	CytoplasmicMembrane	TMH	TMHs:4		TMH		Membrane
cp12CS0282_00941	Hypothetical Protein					y	CytoplasmicMembrane	TMH	TMHs:2		TMH		Membrane	+	ANTIGEN		cp12CS0282_00941
cp12CS0282_00942	Hypothetical Protein				K02316	y	Cytoplasmic	CYT					Cytoplasmic
cp12CS0282_00943	Pantothenate Synthetase				K01918	y	Cytoplasmic	CYT					Cytoplasmic	+			cp12CS0282_00943
cp12CS0282_00944	Oxygen-Dependent Choline Dehydrogenase				K00108	y	CytoplasmicMembrane	CYT					Cytoplasmic		ANTIGEN		cp12CS0282_00944
cp12CS0282_00945	Hypothetical Protein				K02168		CytoplasmicMembrane	CYT	TMHs:3		TMH		Membrane	+	ANTIGEN
cp12CS0282_00946	High-Affinity Choline Transport Protein				K02168		CytoplasmicMembrane	TMH	TMHs:9		TMH		Membrane	+	ANTIGEN		cp12CS0282_00946
cp12CS0282_00947	Betaine Aldehyde Dehydrogenase				K00130	y	Cytoplasmic	CYT					Cytoplasmic		ANTIGEN		cp12CS0282_00947	cp12CS0282_00947					0.679014	0.490999	Whole
cp12CS0282_00948	Proton/Glutamate-Aspartate Symporter						CytoplasmicMembrane	TMH	TMHs:8		TMH		Membrane		ANTIGEN		cp12CS0282_00948	cp12CS0282_00948					0.158154	0.0498574	Whole
cp12CS0282_00949	Hypothetical Protein					y	Cytoplasmic	CYT					Cytoplasmic
cp12CS0282_00950	Hypothetical Protein						Cytoplasmic	CYT	TMHs:2		TMH		Membrane	+	ANTIGEN
cp12CS0282_00951	Lysine--tRNA Ligase 1				K04567		Cytoplasmic	CYT					Cytoplasmic		ANTIGEN		cp12CS0282_00951	cp12CS0282_00951					0.568582	0.372417	Whole
cp12CS0282_00952	Hypothetical Protein				K07052	y	CytoplasmicMembrane	TMH	TMHs:7		TMH		Membrane	+	ANTIGEN
cp12CS0282_00953	Monoacylglycerol Lipase					y	CytoplasmicMembrane	CYT					Cytoplasmic		ANTIGEN		cp12CS0282_00953	cp12CS0282_00953					0.136144	0.0349856	Whole
cp12CS0282_00954	Pyrimidine-Specific Ribonucleoside Hydrolase	riha			K01239	y	Cytoplasmic	CYT					Cytoplasmic	+	ANTIGEN		cp12CS0282_00954	cp12CS0282_00954					0.444226	0.2824	Whole
cp12CS0282_00955	Multidrug Resistance Protein	stp				y	CytoplasmicMembrane	TMH					Cytoplasmic		ANTIGEN
cp12CS0282_00956	Hypothetical Protein					y	CytoplasmicMembrane	TMH	TMHs:6		TMH		Membrane	+
cp12CS0282_00957	ATP-Dependent Clp Protease ATP-Binding Subunit	clpc1			K03696	y	Cytoplasmic	CYT					Cytoplasmic		ANTIGEN		cp12CS0282_00957	cp12CS0282_00957					0.347703	0.0631145	Whole
cp12CS0282_00958	Hypothetical Protein						Unknown	TMH					Membrane		ANTIGEN
cp12CS0282_00959	Hypothetical Protein						CytoplasmicMembrane	CYT					Cytoplasmic	+
cp12CS0282_00960	Adenine DNA Glycosylase				K03575	y	CytoplasmicMembrane	CYT					Cytoplasmic
cp12CS0282_00961	Carbonic Anhydrase				K01673	y	Cytoplasmic	CYT					Cytoplasmic		ANTIGEN		cp12CS0282_00961	cp12CS0282_00961					0.449246	0.338281	Whole
cp12CS0282_00962	Hypothetical Protein					y	Unknown	SpI		SP(Sec/SPI)		SPI	Secreted	+	ANTIGEN		cp12CS0282_00962
cp12CS0282_00963	DNA Repair Protein	rada/sms			K04485		CytoplasmicMembrane	CYT					Cytoplasmic	+	ANTIGEN		cp12CS0282_00963	cp12CS0282_00963					0.404132	0.0627583	Whole
cp12CS0282_00964	Hypothetical Protein				K16092		Cytoplasmic	SpI		SP(Sec/SPI)		SPI	Secreted	+	ANTIGEN		cp12CS0282_00964
cp12CS0282_00965	Hypothetical Protein				K03547	y	Cytoplasmic	CYT	TMHs:1		TMH		Membrane	+	ANTIGEN
cp12CS0282_00966	Hypothetical Protein			n		y	Unknown	CYT	TMHs:1	LIPO(Sec/SPII)		Lipo (SPII)	Secreted	+	ANTIGEN		cp12CS0282_00966	cp12CS0282_00966	0.551324	0.631004			0.467995	0.451339	Sec/Whole
cp12CS0282_00967	RNA Polymerase-Binding Transcription Factor Card				K07736	y	Cytoplasmic	CYT					Cytoplasmic	+	ANTIGEN		cp12CS0282_00967	cp12CS0282_00967					0.657562	0.288663	Whole
cp12CS0282_00968	2-C-Methyl-D-Erythritol 4-Phosphate Cytidylyltransferase				K00991	y	Cytoplasmic	CYT					Cytoplasmic				cp12CS0282_00968
cp12CS0282_00969	2-C-Methyl-D-Erythritol 2				K01770	y	Cytoplasmic	CYT					Cytoplasmic	+	ANTIGEN		cp12CS0282_00969	cp12CS0282_00969					0.608024	0.366927	Whole
cp12CS0282_00970	Cysteine--tRNA Ligase				K01883	y	Cytoplasmic	CYT					Cytoplasmic		ANTIGEN		cp12CS0282_00970	cp12CS0282_00970					0.750777	0.0510162	Whole
cp12CS0282_00971	Putative tRNA/RRNA Methyltransferase				K03218	y	Cytoplasmic	CYT					Cytoplasmic		ANTIGEN		cp12CS0282_00971	cp12CS0282_00971					0.295525	0.0947915	Whole
cp12CS0282_00972	Hypothetical Protein				K03932	y	CytoplasmicMembrane	CYT					Cytoplasmic	+			cp12CS0282_00972	cp12CS0282_00972					0.632862	0.454395	Whole
cp12CS0282_00973	Hth-Type Transcriptional Regulator	ipsa				y	Cytoplasmic	CYT					Cytoplasmic	+			cp12CS0282_00973	cp12CS0282_00973					0.20707	0.0414496	Whole
cp12CS0282_00974	Trehalose-6-Phosphate Phosphatase				K01087		Cytoplasmic	CYT					Cytoplasmic	+			cp12CS0282_00974	cp12CS0282_00974					0.277334	0.132091	Whole
cp12CS0282_00975	Hypothetical Protein					y	Unknown	SpII		LIPO(Sec/SPII)		Lipo (SPII)	Secreted	+	ANTIGEN
cp12CS0282_00976	Trehalose-6-Phosphate Synthase				K00697	y	Cytoplasmic	CYT					Cytoplasmic	+	ANTIGEN		cp12CS0282_00976	cp12CS0282_00976					0.165191	0.0580574	Whole
cp12CS0282_00977	Hypothetical Protein					y	Unknown	CYT					Cytoplasmic	+	ANTIGEN		cp12CS0282_00977
cp12CS0282_00978	Hypothetical Protein						CytoplasmicMembrane	TMH	TMHs:8		TMH		Membrane	+	ANTIGEN
cp12CS0282_00979	Hypothetical Protein						Unknown	CYT					Cytoplasmic		ANTIGEN
cp12CS0282_00981	Hypothetical Protein					y	CytoplasmicMembrane	CYT	TMHs:9		TMH		Membrane	+
cp12CS0282_00982	Pyruvate Dehydrogenase [Ubiquinone]				K00156	y	CytoplasmicMembrane	CYT					Cytoplasmic				cp12CS0282_00982	cp12CS0282_00982					0.182033	0.0905846	Whole
cp12CS0282_00983	Hypothetical Protein						Cytoplasmic	CYT					Cytoplasmic	+
cp12CS0282_00984	Hypothetical Protein						Cytoplasmic	CYT					Cytoplasmic	+	ANTIGEN		cp12CS0282_00984
cp12CS0282_00985	Uric Acid Transporter	uact			K24206		CytoplasmicMembrane	CYT					Cytoplasmic
cp12CS0282_00986	Hypothetical Protein				K18851	y	Extracellular	SpI		SP(Sec/SPI)		SPI	Secreted	+			cp12CS0282_00986	cp12CS0282_00986	0.0554637	0.0376421			0.559253	0.312032	Sec/Whole
cp12CS0282_00987	Hypothetical Protein					y	Unknown	CYT					Cytoplasmic	+	ANTIGEN
cp12CS0282_00988	Hypothetical Protein				K08167		CytoplasmicMembrane	TMH	TMHs:7		TMH		Membrane	+
cp12CS0282_00989	Methyl Viologen Resistance Protein	smva			K08167		CytoplasmicMembrane	CYT	TMHs:4		TMH		Membrane		ANTIGEN
cp12CS0282_00990	Putative Transcriptional Regulatory Protein	tcrx			K02483		Cytoplasmic	CYT					Cytoplasmic	+	ANTIGEN		cp12CS0282_00990	cp12CS0282_00990					0.378725	0.0356864	Whole
cp12CS0282_00991	Adaptive-Response Sensory-Kinase	sasa		y	K02484	y	CytoplasmicMembrane	CYT	TMHs:2		TMH		Membrane	+	ANTIGEN	y	cp12CS0282_00991	cp12CS0282_00991			0.0046945	0.00644494			Surface
cp12CS0282_00992	Hypothetical Protein				K01046		Unknown	CYT					Cytoplasmic	+
cp12CS0282_00993	Hypothetical Protein					y	Cytoplasmic	CYT					Cytoplasmic	+	ANTIGEN		cp12CS0282_00993	cp12CS0282_00993					0.565279	0.34943	Whole
cp12CS0282_00994	Phosphoribosylamine--Glycine Ligase				K01945	y	Cytoplasmic	CYT					Cytoplasmic		ANTIGEN		cp12CS0282_00994	cp12CS0282_00994					0.368872	0.0982467	Whole
cp12CS0282_00995	Ktr System Potassium Uptake Protein B				K03498		CytoplasmicMembrane	TMH	TMHs:9	SP(Sec/SPI)	TMH	SPI	Membrane	+	ANTIGEN
cp12CS0282_00996	Ktr System Potassium Uptake Protein A				K03499	y	Cytoplasmic	SpI					Cytoplasmic	+			cp12CS0282_00996
cp12CS0282_00997	Adenylosuccinate Lyase				K01756	y	Cytoplasmic	CYT					Cytoplasmic				cp12CS0282_00997	cp12CS0282_00997					0.269372	0.161624	Whole
cp12CS0282_00998	Phosphoribosylaminoimidazole-Succinocarboxamide Synthase				K01923		Cytoplasmic	CYT					Cytoplasmic	+			cp12CS0282_00998	cp12CS0282_00998					0.278297	0.151352	Whole
cp12CS0282_00999	Hypothetical Protein					y	Unknown	CYT					Cytoplasmic
cp12CS0282_01000	Dipeptidyl Aminopeptidase Bi				K01354		Cytoplasmic	CYT					Cytoplasmic		ANTIGEN		cp12CS0282_01000	cp12CS0282_01000					0.316014	0.318959	Whole
cp12CS0282_01001	Thioredoxin/Glutathione Peroxidase	btue			K00432		Cytoplasmic	CYT					Cytoplasmic		ANTIGEN		cp12CS0282_01001	cp12CS0282_01001					0.463533	0.295477	Whole
cp12CS0282_01002	Phosphoribosylformylglycinamidine Synthase Subunit	purs			K23264	y	Cytoplasmic	CYT					Cytoplasmic	+	ANTIGEN		cp12CS0282_01002	cp12CS0282_01002					0.290664	0.248569	Whole
cp12CS0282_01003	Phosphoribosylformylglycinamidine Synthase Subunit	purq			K23265		Cytoplasmic	CYT					Cytoplasmic				cp12CS0282_01003
cp12CS0282_01004	Phosphoribosylformylglycinamidine Synthase Subunit	purl			K23269	y	Cytoplasmic	CYT					Cytoplasmic		ANTIGEN		cp12CS0282_01004	cp12CS0282_01004					0.386232	0.455128	Whole
cp12CS0282_01005	Hypothetical Protein				K11068	y	CytoplasmicMembrane	TMH	TMHs:7		TMH		Membrane	+
cp12CS0282_01006	Ribonucleoside-Diphosphate Reductase Subunit Beta	nrdf2			K00526		Cytoplasmic	CYT					Cytoplasmic	+	ANTIGEN
cp12CS0282_01007	Nrdi				K03647	y	Cytoplasmic	CYT					Cytoplasmic	+
cp12CS0282_01008	Hypothetical Protein						Cytoplasmic	CYT					Cytoplasmic	+	ANTIGEN		cp12CS0282_01008
cp12CS0282_01009	Amidophosphoribosyltransferase				K00764	y	Cytoplasmic	CYT					Cytoplasmic		ANTIGEN		cp12CS0282_01009	cp12CS0282_01009					0.809494	0.126521	Whole
cp12CS0282_01010	Phosphoribosylformylglycinamidine Cyclo-Ligase				K01933	y	Cytoplasmic	CYT					Cytoplasmic		ANTIGEN		cp12CS0282_01010	cp12CS0282_01010					0.390635	0.151767	Whole
cp12CS0282_01011	Hypothetical Protein					y	Unknown	CYT					Cytoplasmic	+	ANTIGEN		cp12CS0282_01011
cp12CS0282_01012	tRNA-Modifying Protein	ygfz			K06980		CytoplasmicMembrane	CYT					Cytoplasmic	+			cp12CS0282_01012	cp12CS0282_01012					0.55589	0.371432	Whole
cp12CS0282_01013	Hypothetical Protein				K02619	y	Cytoplasmic	CYT					Cytoplasmic	+	ANTIGEN		cp12CS0282_01013	cp12CS0282_01013					0.513191	0.33196	Whole
cp12CS0282_01014	Hypothetical Protein					y	Unknown	CYT					Cytoplasmic	+	ANTIGEN		cp12CS0282_01014	cp12CS0282_01014					0.423236	0.0537139	Whole
cp12CS0282_01015	Diacylglycerol Kinase					y	CytoplasmicMembrane	CYT					Cytoplasmic		ANTIGEN
cp12CS0282_01016	Hypothetical Protein						Unknown	CYT					Cytoplasmic	+	ANTIGEN		cp12CS0282_01016
cp12CS0282_01017	Mycothiol Acetyltransferase				K15520	y	Cytoplasmic	CYT					Cytoplasmic	+			cp12CS0282_01017	cp12CS0282_01017					0.332157	0.0473064	Whole
cp12CS0282_01018	Phosphate-Binding Protein	psts3			K02040		Unknown	SpII		LIPO(Sec/SPII)		Lipo (SPII)	Secreted	+	ANTIGEN		cp12CS0282_01018
cp12CS0282_01019	Phosphate Transport System Permease Protein	pstc 2			K02037	y	CytoplasmicMembrane	CYT	TMHs:6		TMH		Membrane	+
cp12CS0282_01020	Hypothetical Protein				K02038		CytoplasmicMembrane	TMH	TMHs:4		TMH		Membrane	+	ANTIGEN
cp12CS0282_01021	Phosphate Import ATP-Binding Protein	pstb 1			K02036	y	CytoplasmicMembrane	CYT					Cytoplasmic		ANTIGEN
cp12CS0282_01022	Hypothetical Protein				K07069	y	Unknown	CYT					Cytoplasmic	+			cp12CS0282_01022
cp12CS0282_01023	Phosphate-Specific Transport System Accessory Protein	phou			K02039	y	Cytoplasmic	CYT					Cytoplasmic	+			cp12CS0282_01023	cp12CS0282_01023					0.567048	0.403876	Whole
cp12CS0282_01024	Putative tRNA-Dihydrouridine Synthase					y	Cytoplasmic	CYT					Cytoplasmic		ANTIGEN		cp12CS0282_01024	cp12CS0282_01024					0.677925	0.437736	Whole
cp12CS0282_01025	Succinyl-Coa:Acetate Coa-Transferase				K18118	y	Cytoplasmic	CYT					Cytoplasmic	+	ANTIGEN		cp12CS0282_01025	cp12CS0282_01025					0.586451	0.370596	Whole
cp12CS0282_01026	Putative ABC Transporter ATP-Binding Protein				K16012		CytoplasmicMembrane	TMH	TMHs:5		TMH		Membrane		ANTIGEN		cp12CS0282_01026
cp12CS0282_01027	Vitamin B12 Import ATP-Binding Protein	btud			K16013	y	CytoplasmicMembrane	CYT	TMHs:5		TMH		Membrane		ANTIGEN
cp12CS0282_01028	Cytochrome Bd-I Ubiquinol Oxidase Subunit 2				K00426	y	CytoplasmicMembrane	TMH	TMHs:8		TMH		Membrane	+	ANTIGEN
cp12CS0282_01029	Cytochrome Bd Ubiquinol Oxidase Subunit 1				K00425	y	CytoplasmicMembrane	TMH	TMHs:9		TMH		Membrane	+	ANTIGEN
cp12CS0282_01033	Glycerol Dehydrogenase					y	Cytoplasmic	CYT					Cytoplasmic	+	ANTIGEN		cp12CS0282_01033
cp12CS0282_01036	Hypothetical Protein				K06975	y	Unknown	CYT					Cytoplasmic				cp12CS0282_01036	cp12CS0282_01036					0.2522	0.164334	Whole
cp12CS0282_01037	Serine Acetyltransferase				K00640	y	Cytoplasmic	CYT					Cytoplasmic	+	ANTIGEN		cp12CS0282_01037	cp12CS0282_01037					0.522816	0.341241	Whole
cp12CS0282_01038	O-Acetylserine Sulfhydrylase				K01738	y	Cytoplasmic	CYT					Cytoplasmic		ANTIGEN		cp12CS0282_01038	cp12CS0282_01038					1.68454	0.78117	Whole
cp12CS0282_01039	Hypothetical Protein				K02030		CytoplasmicMembrane	CYT	TMHs:1		TMH		Membrane	+
cp12CS0282_01040	Hth-Type Transcriptional Activator	rama			K21685	y	Cytoplasmic	CYT					Cytoplasmic	+	ANTIGEN		cp12CS0282_01040	cp12CS0282_01040					0.505771	0.370593	Whole
cp12CS0282_01041	Cob(I)Yrinic Acid A				K00798	y	CytoplasmicMembrane	CYT					Cytoplasmic				cp12CS0282_01041	cp12CS0282_01041					0.627528	0.422683	Whole
cp12CS0282_01042	Udp-N-Acetylglucosamine 1-Carboxyvinyltransferase				K00790	y	Cytoplasmic	CYT					Cytoplasmic	+	ANTIGEN		cp12CS0282_01042	cp12CS0282_01042					0.408633	0.220855	Whole
cp12CS0282_01044	Hypothetical Protein					y	Cytoplasmic	CYT					Cytoplasmic	+	ANTIGEN		cp12CS0282_01044	cp12CS0282_01044					0.588958	0.276265	Whole
cp12CS0282_01045	D,L-Glycerol 3-Phosphate Phosphatase				K06117	y	Cytoplasmic	CYT					Cytoplasmic				cp12CS0282_01045	cp12CS0282_01045					0.4168	0.130822	Whole
cp12CS0282_01046	Hypothetical Protein				K03665	y	Cytoplasmic	CYT					Cytoplasmic	+	ANTIGEN		cp12CS0282_01046
cp12CS0282_01047	16S/23S RRNA (Cytidine-2'-O)-Methyltransferase	tlya			K06442	y	Cytoplasmic	CYT					Cytoplasmic	+	ANTIGEN		cp12CS0282_01047	cp12CS0282_01047					0.357294	0.294873	Whole
cp12CS0282_01048	Nad Kinase				K00858	y	Cytoplasmic	CYT					Cytoplasmic		ANTIGEN		cp12CS0282_01048	cp12CS0282_01048					0.414456	0.285402	Whole
cp12CS0282_01049	DNA Repair Protein				K03631	y	Cytoplasmic	CYT					Cytoplasmic	+	ANTIGEN		cp12CS0282_01049	cp12CS0282_01049					0.437638	0.307174	Whole
cp12CS0282_01050	Hypothetical Protein					y	Unknown	CYT	TMHs:1		TMH		Membrane	+	ANTIGEN		cp12CS0282_01050
cp12CS0282_01051	Copper Transporter	mctb					Unknown	CYT	TMHs:1		TMH		Membrane	+	ANTIGEN		cp12CS0282_01051	cp12CS0282_01051			0.385981	0.396424	0.142049	0.0302697	Surface/Whole
cp12CS0282_01052	Hypothetical Protein				K01554	y	Cytoplasmic	CYT					Cytoplasmic	+	ANTIGEN		cp12CS0282_01052	cp12CS0282_01052					0.523038	0.248563	Whole
cp12CS0282_01053	Integrase/Recombinase				K04763		Cytoplasmic	CYT					Cytoplasmic	+	ANTIGEN		cp12CS0282_01053
cp12CS0282_01054	Putative Protein				K03496	y	CytoplasmicMembrane	CYT					Cytoplasmic	+	ANTIGEN		cp12CS0282_01054	cp12CS0282_01054					0.542948	0.330275	Whole
cp12CS0282_01055	Segregation And Condensation Protein A				K05896	y	Cytoplasmic	CYT					Cytoplasmic	+
cp12CS0282_01056	ATP-Dependent Dethiobiotin Synthetase	biod			K01935	y	Unknown	SpI		SP(Sec/SPI)		SPI	Secreted	+	ANTIGEN
cp12CS0282_01057	Di-/Tripeptide Transporter				K03305		CytoplasmicMembrane	TMH					Cytoplasmic		ANTIGEN
cp12CS0282_01058	Adenosylmethionine-8-Amino-7-Oxononanoate Aminotransferase				K00833	y	Cytoplasmic	CYT					Cytoplasmic
cp12CS0282_01059	ATP-Dependent Dethiobiotin Synthetase	biod			K01935		Cytoplasmic	CYT		SP(Sec/SPI)		SPI	Secreted	+	ANTIGEN		cp12CS0282_01059	cp12CS0282_01059					0.398302	0.364399	Whole
cp12CS0282_01060	Segregation And Condensation Protein B				K06024	y	Cytoplasmic	CYT					Cytoplasmic	+	ANTIGEN		cp12CS0282_01060
cp12CS0282_01061	Hypothetical Protein				K06178	y	Cytoplasmic	CYT					Cytoplasmic	+	ANTIGEN		cp12CS0282_01061	cp12CS0282_01061					0.172585	0.0948745	Whole
cp12CS0282_01062	Cytidylate Kinase				K00945	y	Cytoplasmic	CYT					Cytoplasmic	+	ANTIGEN		cp12CS0282_01062	cp12CS0282_01062					0.303521	0.163329	Whole
cp12CS0282_01063	Gtpase	der			K03977		CytoplasmicMembrane	CYT					Cytoplasmic		ANTIGEN		cp12CS0282_01063	cp12CS0282_01063					0.209921	0.0416102	Whole
cp12CS0282_01064	Anaerobic C4-Dicarboxylate Transporter	dcub			K07792		CytoplasmicMembrane	TMH					Cytoplasmic	+	ANTIGEN
cp12CS0282_01065	Putative Methyltransferase						Cytoplasmic	CYT					Cytoplasmic	+	ANTIGEN		cp12CS0282_01065
cp12CS0282_01066	Hypothetical Protein			n		y	CytoplasmicMembrane	TMH	TMHs:4		TMH		Membrane	+	ANTIGEN		cp12CS0282_01066	cp12CS0282_01066			0.212343	0.126843			Surface
cp12CS0282_01067	Hypothetical Protein				K14205		CytoplasmicMembrane	CYT					Cytoplasmic	+	ANTIGEN		cp12CS0282_01067
cp12CS0282_01068	Fe(3+)-Citrate-Binding Protein	ciua	CiuA		K02016		Cytoplasmic	SpI		LIPO(Sec/SPII)		Lipo (SPII)	Secreted	+	ANTIGEN		cp12CS0282_01068
cp12CS0282_01069	Iron-Uptake System Permease Protein	ciub	CiuB		K02015		CytoplasmicMembrane	TMH	TMHs:8		TMH		Membrane	+	ANTIGEN
cp12CS0282_01070	Fe(3+) Dicitrate Transport System Permease Protein	fecd			K02015	y	CytoplasmicMembrane	SpI	TMHs:9		TMH		Secreted	+
cp12CS0282_01071	Fe(3+) Dicitrate Transport ATP-Binding Protein	ciud	CiuD		K02013	y	CytoplasmicMembrane	CYT					Cytoplasmic				cp12CS0282_01071
cp12CS0282_01072	Siderophore biosynthesis related protein	ciue	CiuE		K23446		Cytoplasmic	CYT					Cytoplasmic	+			cp12CS0282_01072	cp12CS0282_01072					0.190042	0.0496001	Whole
cp12CS0282_01073	Hypothetical Protein				K23448	y	CytoplasmicMembrane	CYT	TMHs:9		TMH		Membrane	+	ANTIGEN
cp12CS0282_01074	Hypothetical Protein				K14192		Unknown	TMH	TMHs:1	SP(Sec/SPI)	TMH	SPI	Membrane	+	ANTIGEN		cp12CS0282_01074
cp12CS0282_01075	Hypothetical Protein				K20276		Cytoplasmic	CYT	TMHs:1		TMH		Membrane	+	ANTIGEN
cp12CS0282_01076	Hypothetical Protein						Unknown	CYT					Cytoplasmic		ANTIGEN
cp12CS0282_01077	Hypothetical Protein				K01239		Unknown	CYT					Cytoplasmic	+	ANTIGEN
cp12CS0282_01079	Hypothetical Protein				K09858	y	Unknown	CYT					Cytoplasmic	+	ANTIGEN
cp12CS0282_01080	Hypothetical Protein					y	Unknown	CYT					Cytoplasmic		ANTIGEN		cp12CS0282_01080	cp12CS0282_01080					0.436181	0.153065	Whole
cp12CS0282_01081	Protein Translocase Subunit	seca 2			K03070		Cytoplasmic	CYT					Cytoplasmic	+	ANTIGEN		cp12CS0282_01081	cp12CS0282_01081					0.318791	0.0635138	Whole
cp12CS0282_01082	Oxoglutarate Dehydrogenase Inhibitor					y	Unknown	CYT					Cytoplasmic	+	ANTIGEN		cp12CS0282_01082	cp12CS0282_01082					0.217934	0.0296906	Whole
cp12CS0282_01083	Putative Hth-Type Transcriptional Regulator					y	Cytoplasmic	CYT					Cytoplasmic	+	ANTIGEN		cp12CS0282_01083
cp12CS0282_01084	Hypothetical Protein				K08999	y	Cytoplasmic	CYT					Cytoplasmic		ANTIGEN		cp12CS0282_01084	cp12CS0282_01084					0.570374	0.224306	Whole
cp12CS0282_01085	Putative Hth-Type Transcriptional Regulator					y	Cytoplasmic	CYT					Cytoplasmic	+	ANTIGEN		cp12CS0282_01085	cp12CS0282_01085					0.267531	0.0106332	Whole
cp12CS0282_01086	Hypothetical Protein			n		y	Unknown	TMH	TMHs:1		TMH		Membrane	+	ANTIGEN		cp12CS0282_01086	cp12CS0282_01086			0.234966	0.15116	0.208811	0.0880217	Surface/Whole
cp12CS0282_01087	Hypothetical Protein						Cytoplasmic	CYT					Cytoplasmic		ANTIGEN
cp12CS0282_01088	Hypothetical Protein						Unknown	CYT					Cytoplasmic	+	ANTIGEN
cp12CS0282_01089	Hypothetical Protein						Cytoplasmic	CYT					Cytoplasmic		ANTIGEN
cp12CS0282_01090	Putative Protein						CytoplasmicMembrane	SpI	TMHs:4		TMH		Secreted
cp12CS0282_01091	Hypothetical Protein						CytoplasmicMembrane	SpI	TMHs:3		TMH		Secreted				cp12CS0282_01091
cp12CS0282_01092	ATP-Dependent RNA Helicase	rhle				y	Cytoplasmic	CYT					Cytoplasmic		ANTIGEN		cp12CS0282_01092	cp12CS0282_01092					0.336401	0.340288	Whole
cp12CS0282_01093	6-Phosphogluconate Dehydrogenase				K00033	y	Cytoplasmic	CYT					Cytoplasmic				cp12CS0282_01093	cp12CS0282_01093					0.35193	0.185193	Whole
cp12CS0282_01094	1,4-Dihydroxy-2-Naphthoyl-Coa Hydrolase				K19222	y	Cytoplasmic	CYT					Cytoplasmic	+	ANTIGEN		cp12CS0282_01094	cp12CS0282_01094					0.226775	0.0895936	Whole
cp12CS0282_01095	Cobalt/Magnesium Transport Protein	cora			K03284	y	CytoplasmicMembrane	CYT	TMHs:2		TMH		Membrane	+
cp12CS0282_01096	Hypothetical Protein					y	Cytoplasmic	CYT					Cytoplasmic	+	ANTIGEN
cp12CS0282_01097	Nadh Dehydrogenase-Like Protein			y	K03885	y	CytoplasmicMembrane	CYT	TMHs:1		TMH		Membrane	+	ANTIGEN	y	cp12CS0282_01097	cp12CS0282_01097			0.0421507	0.0353744	0.766518	0.166184	Surface/Whole
cp12CS0282_01098	Tuberculostearic Acid Methyltransferase	ufaa1			K00574	y	Cytoplasmic	CYT					Cytoplasmic	+	ANTIGEN		cp12CS0282_01098	cp12CS0282_01098					0.302241	0.139795	Whole
cp12CS0282_01099	Inner Membrane Metabolite Transport Protein	yhje					CytoplasmicMembrane	CYT					Cytoplasmic	+	ANTIGEN
cp12CS0282_01100	Hypothetical Protein				K03294	y	CytoplasmicMembrane	TMH	TMHs:2		TMH		Membrane		ANTIGEN
cp12CS0282_01101	Hypothetical Protein			n		y	Unknown	SpI	TMHs:1	SP(Sec/SPI)	TMH	SPI	Secreted	+	ANTIGEN		cp12CS0282_01101	cp12CS0282_01101			0.188711	0.0840433			Surface
cp12CS0282_01102	Hypothetical Protein					y	Cytoplasmic	CYT					Cytoplasmic		ANTIGEN
cp12CS0282_01103	Conserved Hypothetical Protein					y	Cytoplasmic	CYT					Cytoplasmic	+	ANTIGEN		cp12CS0282_01103	cp12CS0282_01103					0.252753	0.0644	Whole
cp12CS0282_01104	Polyprenol Monophosphomannose Synthase				K00721	y	CytoplasmicMembrane	CYT					Cytoplasmic		ANTIGEN		cp12CS0282_01104	cp12CS0282_01104					0.476659	0.459879	Whole
cp12CS0282_01105	Apolipoprotein N-Acyltransferase				K03820	y	CytoplasmicMembrane	TMH	TMHs:8		TMH		Membrane	+	ANTIGEN		cp12CS0282_01105
cp12CS0282_01106	Hypothetical Protein				K07113	y	CytoplasmicMembrane	TMH	TMHs:2		TMH		Membrane	+	ANTIGEN
cp12CS0282_01107	Aerobic Cobaltochelatase Subunit	cobn			K02230		Cytoplasmic	CYT					Cytoplasmic	+	ANTIGEN		cp12CS0282_01107	cp12CS0282_01107					0.312888	0.0617258	Whole
cp12CS0282_01108	Hypothetical Protein				K02229	y	Cytoplasmic	CYT					Cytoplasmic	+	ANTIGEN		cp12CS0282_01108	cp12CS0282_01108					0.314917	0.2105	Whole
cp12CS0282_01109	Precorrin-8X Methylmutase				K06042	y	Cytoplasmic	CYT					Cytoplasmic	+	ANTIGEN		cp12CS0282_01109	cp12CS0282_01109					0.482219	0.414343	Whole
cp12CS0282_01110	Cobalamin Biosynthesis Protein	cobij			K13540	y	Cytoplasmic	CYT					Cytoplasmic	+	ANTIGEN		cp12CS0282_01110	cp12CS0282_01110					0.37604	0.296902	Whole
cp12CS0282_01111	Precorrin-6A Reductase				K05895	y	Cytoplasmic	CYT					Cytoplasmic	+			cp12CS0282_01111
cp12CS0282_01112	Precorrin-4 C(11)-Methyltransferase				K05936	y	Cytoplasmic	CYT					Cytoplasmic	+	ANTIGEN		cp12CS0282_01112	cp12CS0282_01112					0.394328	0.434018	Whole
cp12CS0282_01113	Precorrin-6Y C(5				K00595	y	CytoplasmicMembrane	CYT					Cytoplasmic	+	ANTIGEN		cp12CS0282_01113	cp12CS0282_01113					0.191339	0.0649085	Whole
cp12CS0282_01114	Putative Oxidoreductase					y	CytoplasmicMembrane	CYT					Cytoplasmic	+	ANTIGEN		cp12CS0282_01114
cp12CS0282_01115	Putative Dipeptidase	pepe				y	Cytoplasmic	CYT					Cytoplasmic		ANTIGEN		cp12CS0282_01115	cp12CS0282_01115					0.30958	0.111004	Whole
cp12CS0282_01116	Putative Helicase	hely			K03727		Cytoplasmic	CYT					Cytoplasmic				cp12CS0282_01116	cp12CS0282_01116					0.626752	0.286994	Whole
cp12CS0282_01117	Sec-Independent Protein Translocase Protein	tatc			K03118	y	CytoplasmicMembrane	CYT	TMHs:6		TMH		Membrane	+	ANTIGEN
cp12CS0282_01118	Sec-Independent Protein Translocase Protein	tata			K03116	y	CytoplasmicMembrane	CYT	TMHs:1		TMH		Membrane		ANTIGEN		cp12CS0282_01118
cp12CS0282_01119	Protein	pafc			K13573	y	Unknown	CYT					Cytoplasmic	+	ANTIGEN		cp12CS0282_01119	cp12CS0282_01119					0.238078	0.0991226	Whole
cp12CS0282_01120	Protein	pafv			K13572		Cytoplasmic	CYT					Cytoplasmic	+	ANTIGEN		cp12CS0282_01120	cp12CS0282_01120					0.458261	0.276533	Whole
cp12CS0282_01121	Pup--Protein Ligase				K13571		Cytoplasmic	CYT					Cytoplasmic	+	ANTIGEN		cp12CS0282_01121	cp12CS0282_01121					0.268636	0.233822	Whole
cp12CS0282_01122	Prokaryotic Ubiquitin-Like Protein	pup			K13570		Unknown	CYT					Cytoplasmic	+	ANTIGEN
cp12CS0282_01123	Pup Deamidase/Depupylase				K20814	y	Cytoplasmic	CYT					Cytoplasmic	+			cp12CS0282_01123	cp12CS0282_01123					0.423303	0.259507	Whole
cp12CS0282_01124	Proteasome-Associated ATPase				K13527		CytoplasmicMembrane	CYT					Cytoplasmic		ANTIGEN		cp12CS0282_01124	cp12CS0282_01124					0.204154	0.111755	Whole
cp12CS0282_01125	tRNA (Adenine(58)-N(1))-Methyltransferase	trmi			K07442	y	Cytoplasmic	CYT					Cytoplasmic				cp12CS0282_01125	cp12CS0282_01125					0.615287	0.252595	Whole
cp12CS0282_01126	Putative M18 Family Aminopeptidase 2				K01267	y	Unknown	CYT					Cytoplasmic		ANTIGEN		cp12CS0282_01126	cp12CS0282_01126					0.474969	0.0471035	Whole
cp12CS0282_01127	Hypothetical Protein				K07465	y	Cytoplasmic	CYT					Cytoplasmic	+	ANTIGEN		cp12CS0282_01127	cp12CS0282_01127					0.483323	0.304619	Whole
cp12CS0282_01128	Hypothetical Protein				K21498	y	Unknown	CYT					Cytoplasmic	+			cp12CS0282_01128
cp12CS0282_01129	Formate--Tetrahydrofolate Ligase				K01938		Cytoplasmic	CYT					Cytoplasmic		ANTIGEN		cp12CS0282_01129	cp12CS0282_01129					0.491474	0.182709	Whole
cp12CS0282_01130	Aspartate Ammonia-Lyase				K01744	y	Cytoplasmic	CYT					Cytoplasmic		ANTIGEN		cp12CS0282_01130	cp12CS0282_01130					0.503788	0.42898	Whole
cp12CS0282_01131	Anaerobic C4-Dicarboxylate Transporter				K07791		CytoplasmicMembrane	TMH					Cytoplasmic	+
cp12CS0282_01132	ATP Phosphoribosyltransferase				K00765		Cytoplasmic	CYT					Cytoplasmic	+	ANTIGEN		cp12CS0282_01132	cp12CS0282_01132					0.294254	0.116821	Whole
cp12CS0282_01133	Phosphoribosyl-ATP Pyrophosphatase				K01523	y	Cytoplasmic	CYT					Cytoplasmic				cp12CS0282_01133
cp12CS0282_01134	Phosphoglycolate Phosphatase					y	Cytoplasmic	CYT					Cytoplasmic		ANTIGEN
cp12CS0282_01135	Methionine Synthase				K00548		Cytoplasmic	CYT					Cytoplasmic		ANTIGEN		cp12CS0282_01135	cp12CS0282_01135					0.258319	0.0264214	Whole
cp12CS0282_01136	Hypothetical Protein				K00568	y	Unknown	CYT					Cytoplasmic	+			cp12CS0282_01136	cp12CS0282_01136					0.337726	0.179545	Whole
cp12CS0282_01137	L-Cysteine:1D-Myo-Inositol 2-Amino-2-Deoxy-Alpha-D-Glucopyranoside Ligase				K15526	y	Cytoplasmic	CYT					Cytoplasmic				cp12CS0282_01137	cp12CS0282_01137					0.420861	0.275034	Whole
cp12CS0282_01138	Undecaprenyl-Diphosphatase				K06153	y	CytoplasmicMembrane	CYT	TMHs:5		TMH		Membrane	+
cp12CS0282_01139	Aldo-Keto Reductase	iols					Cytoplasmic	CYT					Cytoplasmic				cp12CS0282_01139	cp12CS0282_01139					0.695555	0.160577	Whole
cp12CS0282_01140	Hypothetical Protein						Unknown	SpII		LIPO(Sec/SPII)		Lipo (SPII)	Secreted	+	ANTIGEN		cp12CS0282_01140	cp12CS0282_01140					0.52134	0.386668	Whole
cp12CS0282_01141	Dihydroorotate Dehydrogenase (Quinone)				K00254		CytoplasmicMembrane	CYT					Cytoplasmic		ANTIGEN		cp12CS0282_01141	cp12CS0282_01141					0.412688	0.438734	Whole
cp12CS0282_01142	Hypothetical Protein				K07238	y	CytoplasmicMembrane	TMH	TMHs:2		TMH		Membrane
cp12CS0282_01143	Hypothetical Protein					y	CytoplasmicMembrane	TMH	TMHs:4		TMH		Membrane		ANTIGEN
cp12CS0282_01144	Hypothetical Protein					y	Cytoplasmic	CYT					Cytoplasmic	+	ANTIGEN		cp12CS0282_01144	cp12CS0282_01144					0.634684	0.242298	Whole
cp12CS0282_01145	Protein-Lysine Deacetylase				K05881	y	Cytoplasmic	CYT					Cytoplasmic	+	ANTIGEN		cp12CS0282_01145
cp12CS0282_01146	Pep-Dependent Dihydroxyacetone Kinase				K05879	y	Unknown	CYT					Cytoplasmic		ANTIGEN		cp12CS0282_01146	cp12CS0282_01146					0.510165	0.307049	Whole
cp12CS0282_01147	Pep-Dependent Dihydroxyacetone Kinase				K05878	y	Cytoplasmic	CYT					Cytoplasmic				cp12CS0282_01147	cp12CS0282_01147					0.426281	0.438104	Whole
cp12CS0282_01149	Putative ABC Transporter ATP-Binding Protein						Cytoplasmic	CYT					Cytoplasmic
cp12CS0282_01150	Hypothetical Protein					y	Cytoplasmic	CYT					Cytoplasmic	+	ANTIGEN		cp12CS0282_01150
cp12CS0282_01151	Hypothetical Protein						Cytoplasmic	CYT					Cytoplasmic	+	ANTIGEN		cp12CS0282_01151
cp12CS0282_01152	Putative Gtpase				K07588	y	CytoplasmicMembrane	CYT					Cytoplasmic		ANTIGEN		cp12CS0282_01152	cp12CS0282_01152					0.64255	0.131971	Whole
cp12CS0282_01153	Putative Methylmalonyl-Coa Mutase Large Subunit				K01847	y	Cytoplasmic	CYT					Cytoplasmic		ANTIGEN		cp12CS0282_01153	cp12CS0282_01153					0.215349	0.0720646	Whole
cp12CS0282_01154	Putative Methylmalonyl-Coa Mutase Small Subunit				K01847	y	Cytoplasmic	CYT					Cytoplasmic		ANTIGEN		cp12CS0282_01154	cp12CS0282_01154					0.536913	0.0841818	Whole
cp12CS0282_01155	Hypothetical Protein						CytoplasmicMembrane	TMH	TMHs:3		TMH		Membrane
cp12CS0282_01156	Hypothetical Protein						CytoplasmicMembrane	TMH	TMHs:2		TMH		Membrane		ANTIGEN
cp12CS0282_01157	Hypothetical Protein						Unknown	CYT					Cytoplasmic	+	ANTIGEN		cp12CS0282_01157	cp12CS0282_01157					0.630474	0.395886	Whole
cp12CS0282_01158	Putative Protein					y	Cytoplasmic	CYT	TMHs:1	SP(Sec/SPI)	TMH	SPI	Membrane		ANTIGEN		cp12CS0282_01158	cp12CS0282_01158			0.00899127	0.00215766	0.739352	0.0634402	Surface/Whole
cp12CS0282_01159	Hypothetical Protein			n		y	CytoplasmicMembrane	TMH	TMHs:2		TMH		Membrane	+	ANTIGEN		cp12CS0282_01159	cp12CS0282_01159			0.10165	0.0185397			Surface
cp12CS0282_01160	Hypothetical Protein						Cytoplasmic	CYT					Cytoplasmic	+	ANTIGEN		cp12CS0282_01160	cp12CS0282_01160					0.319396	0.31465	Whole
cp12CS0282_01161	Hypothetical Protein					y	Unknown	CYT					Cytoplasmic	+			cp12CS0282_01161	cp12CS0282_01161					0.168127	0.0172455	Whole
cp12CS0282_01162	Ferrochelatase				K01772	y	Cytoplasmic	CYT					Cytoplasmic		ANTIGEN		cp12CS0282_01162	cp12CS0282_01162					0.603289	0.325368	Whole
cp12CS0282_01163	Hypothetical Protein		RpfI		K21473		Extracellular	CYT		TAT(Tat/SPI)		TAT (SPI)	Secreted		ANTIGEN		cp12CS0282_01163	cp12CS0282_01163	0.243589	0.25624			0.355286	0.373976	Sec/Whole
cp12CS0282_01164	Hypothetical Protein					y	Unknown	CYT	TMHs:1		TMH		Membrane		ANTIGEN		cp12CS0282_01164	cp12CS0282_01164			0.0743071	0.0545869	0.198776	0.0801398	Surface/Whole
cp12CS0282_01165	Aconitate Hydratase A				K01681	y	Cytoplasmic	CYT					Cytoplasmic		ANTIGEN		cp12CS0282_01165	cp12CS0282_01165					0.265692	0.108012	Whole
cp12CS0282_01166	Putative Tetr-Famlily Transcriptional Regulator				K21962	y	Cytoplasmic	CYT					Cytoplasmic	+			cp12CS0282_01166	cp12CS0282_01166					0.470025	0.299846	Whole
cp12CS0282_01167	Hypothetical Protein				K01951	y	Unknown	CYT					Cytoplasmic	+	ANTIGEN		cp12CS0282_01167	cp12CS0282_01167					0.401766	0.384416	Whole
cp12CS0282_01168	Hypothetical Protein				K07166	y	Unknown	CYT					Cytoplasmic	+	ANTIGEN		cp12CS0282_01168
cp12CS0282_01169	Hypothetical Protein				K09157	y	Cytoplasmic	CYT					Cytoplasmic	+			cp12CS0282_01169	cp12CS0282_01169					0.572144	0.37852	Whole
cp12CS0282_01170	Hypothetical Protein				K11527	y	CytoplasmicMembrane	TMH	TMHs:2		TMH		Membrane		ANTIGEN
cp12CS0282_01171	Hypothetical Protein					y	Cytoplasmic	CYT					Cytoplasmic	+	ANTIGEN		cp12CS0282_01171
cp12CS0282_01172	Hypothetical Protein						CytoplasmicMembrane	SpI	TMHs:2	SP(Sec/SPI)	TMH	SPI	Secreted	+	ANTIGEN		cp12CS0282_01172
cp12CS0282_01173	Putative ABC Transporter ATP-Binding Protein	ybit				y	Cytoplasmic	CYT					Cytoplasmic		ANTIGEN		cp12CS0282_01173	cp12CS0282_01173					0.154156	0.0393638	Whole
cp12CS0282_01174	Hypothetical Protein					y	Cytoplasmic	CYT					Cytoplasmic	+	ANTIGEN		cp12CS0282_01174
cp12CS0282_01175	Zinc-Dependent Sulfurtransferase	sufu			K04488	y	Cytoplasmic	CYT					Cytoplasmic	+	ANTIGEN		cp12CS0282_01175	cp12CS0282_01175					0.158628	0.03433	Whole
cp12CS0282_01176	Putative Cysteine Desulfurase				K11717	y	Cytoplasmic	CYT					Cytoplasmic		ANTIGEN		cp12CS0282_01176	cp12CS0282_01176					0.595018	0.175265	Whole
cp12CS0282_01177	Vegetative Protein 296				K09013	y	Cytoplasmic	CYT					Cytoplasmic		ANTIGEN		cp12CS0282_01177	cp12CS0282_01177					0.460173	0.472224	Whole
cp12CS0282_01178	Hypothetical Protein				K09015	y	Cytoplasmic	CYT					Cytoplasmic	+	ANTIGEN		cp12CS0282_01178	cp12CS0282_01178					0.201155	0.0622664	Whole
cp12CS0282_01179	Hypothetical Protein				K09014	y	Cytoplasmic	CYT					Cytoplasmic	+	ANTIGEN		cp12CS0282_01179	cp12CS0282_01179					0.303982	0.181066	Whole
cp12CS0282_01180	Hypothetical Protein					y	Cytoplasmic	CYT					Cytoplasmic	+	ANTIGEN		cp12CS0282_01180	cp12CS0282_01180					0.189259	0.0665233	Whole
cp12CS0282_01181	Hypothetical Protein				K14339	y	CytoplasmicMembrane	CYT					Cytoplasmic	+	ANTIGEN
cp12CS0282_01182	Vitamin B12 Import ATP-Binding Protein	btud			K01990	y	CytoplasmicMembrane	CYT					Cytoplasmic		ANTIGEN		cp12CS0282_01182
cp12CS0282_01183	Hypothetical Protein				K01992	y	CytoplasmicMembrane	CYT	TMHs:6		TMH		Membrane	+
cp12CS0282_01184	Heme A Synthase				K02259	y	CytoplasmicMembrane	CYT	TMHs:8	SP(Sec/SPI)	TMH	SPI	Membrane	+	ANTIGEN
cp12CS0282_01185	Protoheme Ix Farnesyltransferase				K02257	y	CytoplasmicMembrane	CYT	TMHs:9		TMH		Membrane		ANTIGEN
cp12CS0282_01186	Transketolase				K00615	y	Unknown	CYT					Cytoplasmic		ANTIGEN		cp12CS0282_01186	cp12CS0282_01186					0.173461	0.0518647	Whole
cp12CS0282_01187	Transaldolase				K00616	y	Unknown	CYT					Cytoplasmic	+	ANTIGEN		cp12CS0282_01187	cp12CS0282_01187					0.420257	0.203269	Whole
cp12CS0282_01188	Glucose-6-Phosphate 1-Dehydrogenase 2				K00036	y	Cytoplasmic	CYT					Cytoplasmic				cp12CS0282_01188	cp12CS0282_01188					0.23786	0.110126	Whole
cp12CS0282_01189	Hypothetical Protein					y	Cytoplasmic	CYT					Cytoplasmic	+	ANTIGEN		cp12CS0282_01189	cp12CS0282_01189					0.307713	0.283719	Whole
cp12CS0282_01190	6-Phosphogluconolactonase				K01057	y	Cytoplasmic	CYT					Cytoplasmic		ANTIGEN		cp12CS0282_01190	cp12CS0282_01190					0.248257	0.112355	Whole
cp12CS0282_01191	Putative Protein-Export Membrane Protein	secg			K03075	y	CytoplasmicMembrane	TMH	TMHs:2		TMH		Membrane	+	ANTIGEN
cp12CS0282_01192	Phosphoenolpyruvate Carboxylase				K01595	y	Cytoplasmic	CYT					Cytoplasmic	+	ANTIGEN		cp12CS0282_01192	cp12CS0282_01192					0.685952	0.444479	Whole
cp12CS0282_01193	Triosephosphate Isomerase				K01803	y	Cytoplasmic	CYT					Cytoplasmic		ANTIGEN		cp12CS0282_01193	cp12CS0282_01193					0.516	0.297581	Whole
cp12CS0282_01194	Phosphoglycerate Kinase				K00927	y	Cytoplasmic	CYT					Cytoplasmic				cp12CS0282_01194	cp12CS0282_01194					0.412614	0.317459	Whole
cp12CS0282_01195	Glyceraldehyde-3-Phosphate Dehydrogenase 2				K00134	y	Cytoplasmic	CYT					Cytoplasmic		ANTIGEN		cp12CS0282_01195	cp12CS0282_01195					0.394813	0.218003	Whole
cp12CS0282_01196	Conserved Hypothetical Protein				K09762	y	Cytoplasmic	CYT					Cytoplasmic	+			cp12CS0282_01196	cp12CS0282_01196					0.489723	0.290093	Whole
cp12CS0282_01197	Putative Gluconeogenesis Factor					y	Cytoplasmic	CYT					Cytoplasmic	+	ANTIGEN		cp12CS0282_01197	cp12CS0282_01197					0.316446	0.169284	Whole
cp12CS0282_01198	Nucleotide-Binding Protein				K06958	y	Cytoplasmic	SpI					Cytoplasmic	+	ANTIGEN		cp12CS0282_01198	cp12CS0282_01198					0.561789	0.385019	Whole
cp12CS0282_01199	UvrABC System Protein C				K03703	y	Cytoplasmic	CYT					Cytoplasmic	+	ANTIGEN		cp12CS0282_01199	cp12CS0282_01199					0.467721	0.416001	Whole
cp12CS0282_01200	Hypothetical Protein						CytoplasmicMembrane	CYT	TMHs:2		TMH		Membrane		ANTIGEN
cp12CS0282_01201	6,7-Dimethyl-8-Ribityllumazine Synthase				K00794	y	Cytoplasmic	CYT					Cytoplasmic	+	ANTIGEN		cp12CS0282_01201	cp12CS0282_01201					0.639819	0.30853	Whole
cp12CS0282_01202	Riboflavin Biosynthesis Protein	ribba			K14652		Cytoplasmic	CYT					Cytoplasmic	+	ANTIGEN		cp12CS0282_01202	cp12CS0282_01202					0.510742	0.0636204	Whole
cp12CS0282_01203	Riboflavin Synthase				K00793	y	Cytoplasmic	CYT					Cytoplasmic	+	ANTIGEN		cp12CS0282_01203	cp12CS0282_01203					0.334958	0.285211	Whole
cp12CS0282_01204	Riboflavin Biosynthesis Protein	ribd			K11752	y	Cytoplasmic	CYT					Cytoplasmic	+	ANTIGEN		cp12CS0282_01204	cp12CS0282_01204					0.464089	0.302081	Whole
cp12CS0282_01205	Ribulose-Phosphate 3-Epimerase				K01783	y	Cytoplasmic	CYT					Cytoplasmic		ANTIGEN		cp12CS0282_01205
cp12CS0282_01206	Putative Methyltransferase				K03500	y	Cytoplasmic	CYT					Cytoplasmic		ANTIGEN		cp12CS0282_01206	cp12CS0282_01206					0.238476	0.178688	Whole
cp12CS0282_01207	Methionyl-tRNA Formyltransferase				K00604	y	Cytoplasmic	CYT					Cytoplasmic		ANTIGEN		cp12CS0282_01207	cp12CS0282_01207					0.463071	0.175121	Whole
cp12CS0282_01208	Peptide Deformylase				K01462	y	Cytoplasmic	CYT					Cytoplasmic		ANTIGEN		cp12CS0282_01208
cp12CS0282_01209	Putative Primosomal Protein N'				K04066	y	Cytoplasmic	CYT					Cytoplasmic	+	ANTIGEN		cp12CS0282_01209	cp12CS0282_01209					0.45303	0.453096	Whole
cp12CS0282_01210	S-Adenosylmethionine Synthase				K00789	y	Cytoplasmic	CYT					Cytoplasmic		ANTIGEN		cp12CS0282_01210	cp12CS0282_01210					0.550683	0.170136	Whole
cp12CS0282_01211	Coenzyme A Biosynthesis Bifunctional Protein CoABC				K13038	y	Cytoplasmic	SpII					Cytoplasmic	+	ANTIGEN		cp12CS0282_01211	cp12CS0282_01211					0.276213	0.156038	Whole
cp12CS0282_01212	DNA-Directed RNA Polymerase Subunit Omega				K03060	y	Unknown	CYT					Cytoplasmic	+			cp12CS0282_01212
cp12CS0282_01213	Guanylate Kinase				K00942	y	Cytoplasmic	CYT					Cytoplasmic		ANTIGEN		cp12CS0282_01213	cp12CS0282_01213					0.346396	0.261368	Whole
cp12CS0282_01214	Hypothetical Protein					y	Cytoplasmic	CYT					Cytoplasmic	+	ANTIGEN		cp12CS0282_01214	cp12CS0282_01214					0.460624	0.295883	Whole
cp12CS0282_01215	Orotidine 5'-Phosphate Decarboxylase				K01591	y	Cytoplasmic	CYT					Cytoplasmic	+	ANTIGEN		cp12CS0282_01215	cp12CS0282_01215					0.308415	0.0531575	Whole
cp12CS0282_01216	Carbamoyl-Phosphate Synthase Large Chain				K01955	y	Unknown	CYT		LIPO(Sec/SPII)		Lipo (SPII)	Secreted		ANTIGEN		cp12CS0282_01216	cp12CS0282_01216					0.413191	0.0913098	Whole
cp12CS0282_01217	Carbamoyl-Phosphate Synthase Small Chain				K01956	y	Cytoplasmic	CYT					Cytoplasmic		ANTIGEN		cp12CS0282_01217	cp12CS0282_01217					0.28308	0.103754	Whole
cp12CS0282_01218	Dihydroorotase				K01465	y	Cytoplasmic	CYT					Cytoplasmic		ANTIGEN		cp12CS0282_01218	cp12CS0282_01218					0.425655	0.229093	Whole
cp12CS0282_01219	Aspartate Carbamoyltransferase				K00609	y	Cytoplasmic	CYT					Cytoplasmic		ANTIGEN		cp12CS0282_01219	cp12CS0282_01219					0.564849	0.397345	Whole
cp12CS0282_01220	Bifunctional Protein	pyrr			K02825	y	Cytoplasmic	CYT					Cytoplasmic	+			cp12CS0282_01220	cp12CS0282_01220					0.15777	0.0463129	Whole
cp12CS0282_01221	Hypothetical Protein				K07071	y	Cytoplasmic	CYT					Cytoplasmic		ANTIGEN		cp12CS0282_01221	cp12CS0282_01221					0.595694	0.407011	Whole
cp12CS0282_01222	Hypothetical Protein					y	Unknown	CYT					Cytoplasmic	+
cp12CS0282_01223	Hypothetical Protein					y	CytoplasmicMembrane	CYT					Cytoplasmic	+	ANTIGEN
cp12CS0282_01224	Hypothetical Protein				K03625	y	Unknown	CYT					Cytoplasmic	+	ANTIGEN		cp12CS0282_01224	cp12CS0282_01224					0.597184	0.409676	Whole
cp12CS0282_01225	Elongation Factor P	ef-p			K02356	y	Cytoplasmic	CYT					Cytoplasmic	+	ANTIGEN		cp12CS0282_01225	cp12CS0282_01225					0.452247	0.222294	Whole
cp12CS0282_01226	Aminopeptidase	ypdf					Cytoplasmic	CYT					Cytoplasmic		ANTIGEN		cp12CS0282_01226	cp12CS0282_01226					0.177413	0.0272971	Whole
cp12CS0282_01227	3-Dehydroquinate Dehydratase				K03786	y	Cytoplasmic	CYT					Cytoplasmic	+
cp12CS0282_01228	3-Dehydroquinate Synthase				K01735	y	Cytoplasmic	CYT					Cytoplasmic	+			cp12CS0282_01228	cp12CS0282_01228					0.438268	0.12163	Whole
cp12CS0282_01229	Shikimate Kinase				K00891	y	Cytoplasmic	CYT					Cytoplasmic	+	ANTIGEN		cp12CS0282_01229	cp12CS0282_01229					0.371373	0.163355	Whole
cp12CS0282_01230	Chorismate Synthase				K01736	y	Cytoplasmic	CYT					Cytoplasmic	+	ANTIGEN		cp12CS0282_01230	cp12CS0282_01230					0.320939	0.102157	Whole
cp12CS0282_01231	Hypothetical Protein				K02654	y	CytoplasmicMembrane	TMH	TMHs:4		TMH		Membrane	+	ANTIGEN
cp12CS0282_01232	Shikimate Dehydrogenase (Nadp(+))				K00014	y	Unknown	CYT					Cytoplasmic	+			cp12CS0282_01232
cp12CS0282_01233	Endolytic Murein Transglycosylase			y	K07082	y	Cytoplasmic	TMH	TMHs:1		TMH		Membrane	+	ANTIGEN	y	cp12CS0282_01233	cp12CS0282_01233			1.30906	0.499683	0.306213	0.187099	Surface/Whole
cp12CS0282_01234	Putative Pre-16S RRNA Nuclease				K07447	y	Cytoplasmic	CYT					Cytoplasmic	+	ANTIGEN		cp12CS0282_01234
cp12CS0282_01235	Alanine--tRNA Ligase				K01872		Cytoplasmic	CYT					Cytoplasmic		ANTIGEN		cp12CS0282_01235	cp12CS0282_01235					0.366037	0.207924	Whole
cp12CS0282_01236	Putative Aaa Domain-Containing Protein				K07478	y	Cytoplasmic	CYT					Cytoplasmic				cp12CS0282_01236
cp12CS0282_01237	Hypothetical Protein						Cytoplasmic	CYT					Cytoplasmic	+			cp12CS0282_01237	cp12CS0282_01237					0.39392	0.0803985	Whole
cp12CS0282_01238	Aspartate--tRNA(Asp/Asn) Ligase				K01876	y	Cytoplasmic	CYT					Cytoplasmic		ANTIGEN		cp12CS0282_01238	cp12CS0282_01238					0.283154	0.213017	Whole
cp12CS0282_01239	Hypothetical Protein				K07054		Unknown	CYT	TMHs:1		TMH		Membrane	+	ANTIGEN		cp12CS0282_01239	cp12CS0282_01239			0.276041	0.246587	0.380971	0.103596	Surface/Whole
cp12CS0282_01240	RNA Polymerase-Associated Protein	rapa					Cytoplasmic	CYT					Cytoplasmic				cp12CS0282_01240	cp12CS0282_01240					0.404526	0.470564	Whole
cp12CS0282_01241	Hypothetical Protein			n	K01421	y	CytoplasmicMembrane	TMH	TMHs:6		TMH		Membrane	+	ANTIGEN		cp12CS0282_01241	cp12CS0282_01241			0.00874661	0.0116953			Surface
cp12CS0282_01242	Hypothetical Protein					y	Cytoplasmic	CYT					Cytoplasmic	+
cp12CS0282_01243	Hypothetical Protein					y	Cytoplasmic	CYT					Cytoplasmic	+
cp12CS0282_01244	FMN Reductase	nadph		y	K00299	y	Unknown	SpI					Secreted	+	ANTIGEN	y	cp12CS0282_01244	cp12CS0282_01244					0.664725	0.261027	Whole
cp12CS0282_01245	L-Serine Dehydratase	tdcg			K01752		Cytoplasmic	CYT					Cytoplasmic	+	ANTIGEN		cp12CS0282_01245
cp12CS0282_01246	Citrate Lyase Subunit Beta-Like Protein					y	Cytoplasmic	CYT					Cytoplasmic	+	ANTIGEN		cp12CS0282_01246
cp12CS0282_01247	Mesaconyl-Coa Hydratase				K18290	y	Unknown	CYT					Cytoplasmic	+			cp12CS0282_01247	cp12CS0282_01247					0.671213	0.36073	Whole
cp12CS0282_01248	Acetyl-Coa:Oxalate CoA-Transferase				K18289		Cytoplasmic	CYT					Cytoplasmic		ANTIGEN		cp12CS0282_01248
cp12CS0282_01249	Histidine--tRNA Ligase				K01892	y	Cytoplasmic	CYT					Cytoplasmic		ANTIGEN		cp12CS0282_01249	cp12CS0282_01249					0.380585	0.22193	Whole
cp12CS0282_01250	Hypothetical Protein						Unknown	CYT					Cytoplasmic		ANTIGEN
cp12CS0282_01251	Putative Protein				K01069	y	Cytoplasmic	CYT					Cytoplasmic	+			cp12CS0282_01251	cp12CS0282_01251					0.67277	0.0426456	Whole
cp12CS0282_01252	Thiol Peroxidase				K11065	y	Cytoplasmic	CYT					Cytoplasmic	+	ANTIGEN		cp12CS0282_01252	cp12CS0282_01252					1.69008	0.161231	Whole
cp12CS0282_01253	Putative Peptidyl-Prolyl Cis-Trans Isomerase B				K03768	y	Cytoplasmic	TMH	TMHs:1		TMH		Membrane		ANTIGEN		cp12CS0282_01253	cp12CS0282_01253			0.0491482	0.0415732			Surface
cp12CS0282_01254	Hypothetical Protein				K01609		CytoplasmicMembrane	SpI	TMHs:2	SP(Sec/SPI)	TMH	SPI	Secreted	+			cp12CS0282_01254	cp12CS0282_01254			2.04064	1.23414			Surface
cp12CS0282_01255	Bifunctional (P)Ppgpp Synthase/Hydrolase	rela			K01139		Cytoplasmic	CYT					Cytoplasmic		ANTIGEN		cp12CS0282_01255	cp12CS0282_01255					0.22181	0.0566149	Whole
cp12CS0282_01256	Adenine Phosphoribosyltransferase				K00759	y	Cytoplasmic	CYT					Cytoplasmic		ANTIGEN		cp12CS0282_01256	cp12CS0282_01256					0.29907	0.135609	Whole
cp12CS0282_01257	Putative Lipoprotein				K02035	y	Unknown	SpII		LIPO(Sec/SPII)		Lipo (SPII)	Secreted	+	ANTIGEN		cp12CS0282_01257
cp12CS0282_01258	Protein Translocase Subunit	secf			K03074	y	CytoplasmicMembrane	TMH	TMHs:6		TMH		Membrane	+	ANTIGEN		cp12CS0282_01258
cp12CS0282_01259	Protein Translocase Subunit	secd		y	K03072	y	CytoplasmicMembrane	TMH	TMHs:6		TMH		Membrane	+	ANTIGEN	y	cp12CS0282_01259	cp12CS0282_01259			0.0933497	0.0284895			Surface
cp12CS0282_01260	Hypothetical Protein			n	K03210	y	Unknown	SpI	TMHs:1		TMH		Membrane	+	ANTIGEN		cp12CS0282_01260	cp12CS0282_01260					0.30551	0.198082	Whole
cp12CS0282_01261	Holliday Junction ATP-Dependent DNA Helicase	ruvb			K03551	y	Cytoplasmic	CYT					Cytoplasmic		ANTIGEN		cp12CS0282_01261	cp12CS0282_01261					0.597214	0.379737	Whole
cp12CS0282_01262	Holliday Junction ATP-Dependent DNA Helicase	ruva			K03550	y	Cytoplasmic	SpII					Cytoplasmic	+	ANTIGEN		cp12CS0282_01262	cp12CS0282_01262					0.331683	0.130819	Whole
cp12CS0282_01263	Crossover Junction Endodeoxyribonuclease	ruvc			K01159	y	Cytoplasmic	CYT					Cytoplasmic	+	ANTIGEN
cp12CS0282_01264	Putative Transcriptional Regulatory Protein/Msmei_2866					y	Cytoplasmic	CYT					Cytoplasmic		ANTIGEN		cp12CS0282_01264	cp12CS0282_01264					0.330389	0.302189	Whole
cp12CS0282_01265	Acyl-Coa Thioesterase 2				K10805	y	Cytoplasmic	CYT					Cytoplasmic				cp12CS0282_01265	cp12CS0282_01265					0.167692	0.0672104	Whole
cp12CS0282_01266	Hypothetical Protein					y	CytoplasmicMembrane	TMH					Cytoplasmic	+	ANTIGEN
cp12CS0282_01267	6-Carboxyhexanoate--Coa Ligase				K01906	y	Cytoplasmic	CYT					Cytoplasmic	+	ANTIGEN
cp12CS0282_01268	8-Amino-7-Oxononanoate Synthase				K00652	y	Cytoplasmic	CYT					Cytoplasmic				cp12CS0282_01268	cp12CS0282_01268					0.294903	0.179177	Whole
cp12CS0282_01269	Hypothetical Protein					y	CytoplasmicMembrane	TMH	TMHs:1		TMH		Membrane		ANTIGEN		cp12CS0282_01269
cp12CS0282_01270	Phosphatidyl-Myo-Inositol Mannosyltransferase				K08256	y	Unknown	CYT					Cytoplasmic	+	ANTIGEN		cp12CS0282_01270	cp12CS0282_01270					0.205631	0.0788708	Whole
cp12CS0282_01271	Phosphatidylinositol Mannoside Acyltransferase				K22311	y	Cytoplasmic	CYT					Cytoplasmic	+	ANTIGEN
cp12CS0282_01272	Cdp-Diacylglycerol--Inositol 3-Phosphatidyltransferase				K00995	y	CytoplasmicMembrane	CYT	TMHs:3		TMH		Membrane	+	ANTIGEN
cp12CS0282_01273	Ap-4-A Phosphorylase				K19710	y	Cytoplasmic	CYT					Cytoplasmic	+	ANTIGEN		cp12CS0282_01273	cp12CS0282_01273					0.70536	0.0682657	Whole
cp12CS0282_01274	Threonine--tRNA Ligase				K01868		Cytoplasmic	CYT					Cytoplasmic		ANTIGEN		cp12CS0282_01274	cp12CS0282_01274					0.358699	0.0297635	Whole
cp12CS0282_01275	Dye-Decolorizing Peroxidase			n	K15733	y	CytoplasmicMembrane	CYT		TAT(Tat/SPI)		TAT (SPI)	Secreted	+	ANTIGEN		cp12CS0282_01275	cp12CS0282_01275					0.627212	0.441461	Whole
cp12CS0282_01276	Hypothetical Protein				K09796	y	Unknown	SpII		LIPO(Sec/SPII)		Lipo (SPII)	Secreted	+	ANTIGEN		cp12CS0282_01276
cp12CS0282_01277	Hypothetical Protein			n	K07156	y	CytoplasmicMembrane	SpI	TMHs:2	SP(Sec/SPI)	TMH	SPI	Secreted	+	ANTIGEN		cp12CS0282_01277	cp12CS0282_01277			0.54763	0.190509			Surface
cp12CS0282_01283	Hypothetical Protein					y	CytoplasmicMembrane	CYT					Cytoplasmic	+	ANTIGEN		cp12CS0282_01283	cp12CS0282_01283					0.402044	0.318412	Whole
cp12CS0282_01284	Alpha-(1-3)-Arabinofuranosyltransferase				K16647	y	CytoplasmicMembrane	CYT					Cytoplasmic	+	ANTIGEN
cp12CS0282_01285	Peptide Methionine Sulfoxide Reductase	msrb			K07305	y	Cytoplasmic	CYT					Cytoplasmic		ANTIGEN		cp12CS0282_01285
cp12CS0282_01286	Putative Protein/Msmei_2713				K00435	y	Cytoplasmic	CYT					Cytoplasmic	+			cp12CS0282_01286	cp12CS0282_01286					0.370634	0.153696	Whole
cp12CS0282_01287	Hypothetical Protein					y	Unknown	CYT					Cytoplasmic	+	ANTIGEN		cp12CS0282_01287
cp12CS0282_01288	Ribonuclease D	ribo d			K03684	y	Cytoplasmic	CYT					Cytoplasmic	+			cp12CS0282_01288	cp12CS0282_01288					0.538369	0.188355	Whole
cp12CS0282_01289	1-Deoxy-D-Xylulose-5-Phosphate Synthase				K01662	y	Cytoplasmic	CYT					Cytoplasmic		ANTIGEN		cp12CS0282_01289	cp12CS0282_01289					0.226703	0.0629588	Whole
cp12CS0282_01290	Putative RNA Methyltransferase						Cytoplasmic	CYT					Cytoplasmic	+	ANTIGEN		cp12CS0282_01290	cp12CS0282_01290					0.254192	0.0378441	Whole
cp12CS0282_01291	Hypothetical Protein						CytoplasmicMembrane	TMH	TMHs:6		TMH		Membrane	+	ANTIGEN
cp12CS0282_01292	Hypothetical Protein					y	Unknown	CYT					Cytoplasmic	+	ANTIGEN		cp12CS0282_01292	cp12CS0282_01292					0.354305	0.32947	Whole
cp12CS0282_01293	Deoxyuridine 5'-Triphosphate Nucleotidohydrolase				K01520	y	Cytoplasmic	CYT					Cytoplasmic		ANTIGEN		cp12CS0282_01293	cp12CS0282_01293					0.268759	0.130425	Whole
cp12CS0282_01294	Hypothetical Protein					y	CytoplasmicMembrane	TMH	TMHs:2		TMH		Membrane		ANTIGEN
cp12CS0282_01295	Hypothetical Protein						Cytoplasmic	CYT					Cytoplasmic		ANTIGEN		cp12CS0282_01295
cp12CS0282_01296	Inositol-1-Monophosphatase	suhb			K01092		Cytoplasmic	CYT					Cytoplasmic		ANTIGEN
cp12CS0282_01297	Hypothetical Protein						Unknown	CYT					Cytoplasmic	+	ANTIGEN
cp12CS0282_01298	Polyphosphate Glucokinase				K00886	y	Cytoplasmic	CYT					Cytoplasmic	+	ANTIGEN		cp12CS0282_01298	cp12CS0282_01298					0.461384	0.304153	Whole
cp12CS0282_01299	RNA Polymerase Sigma Factor	siga	SigA		K03086		Cytoplasmic	CYT					Cytoplasmic	+	ANTIGEN		cp12CS0282_01299
cp12CS0282_01300	Hypothetical Protein					y	CytoplasmicMembrane	CYT	TMHs:3		TMH		Membrane	+	ANTIGEN
cp12CS0282_01301	Hypothetical Protein						Unknown	CYT					Cytoplasmic	+	ANTIGEN		cp12CS0282_01301	cp12CS0282_01301					0.19595	0.0540522	Whole
cp12CS0282_01302	Hypothetical Protein						CytoplasmicMembrane	CYT	TMHs:2		TMH		Membrane	+	ANTIGEN		cp12CS0282_01302
cp12CS0282_01303	Release Factor Glutamine Methyltransferase						Cytoplasmic	CYT					Cytoplasmic	+	ANTIGEN		cp12CS0282_01303
cp12CS0282_01304	D-Aminoacyl-tRNA Deacylase				K07560	y	Cytoplasmic	CYT					Cytoplasmic		ANTIGEN
cp12CS0282_01305	RNA Polymerase Sigma Factor	sigb			K03087		Cytoplasmic	CYT					Cytoplasmic	+			cp12CS0282_01305	cp12CS0282_01305					0.200441	0.0637449	Whole
cp12CS0282_01306	Diphtheria Toxin Repressor	dtxr	DtxR		K03709	y	Cytoplasmic	CYT					Cytoplasmic	+	ANTIGEN		cp12CS0282_01306	cp12CS0282_01306					0.495885	0.147761	Whole
cp12CS0282_01307	Udp-Glucose 4-Epimerase				K01784	y	Cytoplasmic	SpI					Cytoplasmic		ANTIGEN		cp12CS0282_01307	cp12CS0282_01307					0.445785	0.274068	Whole
cp12CS0282_01308	Hypothetical Protein					y	Cytoplasmic	CYT					Cytoplasmic	+	ANTIGEN
cp12CS0282_01309	Hypothetical Protein					y	Cytoplasmic	CYT					Cytoplasmic	+	ANTIGEN		cp12CS0282_01309	cp12CS0282_01309					0.184575	0.0622947	Whole
cp12CS0282_01310	Hypothetical Protein						Cytoplasmic	CYT					Cytoplasmic				cp12CS0282_01310
cp12CS0282_01311	Lipoyl-Dependent Peroxiredoxin Subunit D				K04756	y	Cytoplasmic	CYT					Cytoplasmic	+			cp12CS0282_01311	cp12CS0282_01311					1.94233	0.898188	Whole
cp12CS0282_01312	Alkyl Hydroperoxide Reductase C				K24126	y	Cytoplasmic	CYT					Cytoplasmic		ANTIGEN		cp12CS0282_01312	cp12CS0282_01312					2.41056	1.68048	Whole
cp12CS0282_01313	Putative Hydrogen Peroxide-Inducible Genes Activator				K04761	y	Cytoplasmic	CYT					Cytoplasmic	+	ANTIGEN		cp12CS0282_01313
cp12CS0282_01314	Hypothetical Protein					y	CytoplasmicMembrane	CYT	TMHs:5		TMH		Membrane	+	ANTIGEN		cp12CS0282_01314
cp12CS0282_01315	Hypothetical Protein				K03578		Cytoplasmic	CYT					Cytoplasmic		ANTIGEN		cp12CS0282_01315	cp12CS0282_01315					0.250762	0.130624	Whole
cp12CS0282_01316	Transcriptional Repressor	nrdr			K07738		Cytoplasmic	CYT					Cytoplasmic	+			cp12CS0282_01316
cp12CS0282_01317	Hypothetical Protein				K00793		Unknown	CYT	TMHs:1		TMH		Membrane	+	ANTIGEN
cp12CS0282_01318	LexA Repressor	lexa			K01356	y	Cytoplasmic	CYT					Cytoplasmic	+	ANTIGEN		cp12CS0282_01318	cp12CS0282_01318					0.339576	0.153232	Whole
cp12CS0282_01319	Glycerol-3-Phosphate Regulon Repressor				K03436	y	Cytoplasmic	CYT					Cytoplasmic	+	ANTIGEN		cp12CS0282_01319	cp12CS0282_01319					0.253026	0.121645	Whole
cp12CS0282_01320	Phosphoenolpyruvate-Protein Phosphotransferase				K08483		Cytoplasmic	CYT					Cytoplasmic	+	ANTIGEN		cp12CS0282_01320	cp12CS0282_01320					0.527974	0.0610022	Whole
cp12CS0282_01321	Glucitol Operon Repressor				K03436	y	CytoplasmicMembrane	CYT					Cytoplasmic	+	ANTIGEN		cp12CS0282_01321	cp12CS0282_01321					0.631361	0.430572	Whole
cp12CS0282_01322	Tagatose-6-Phosphate Kinase				K00882	y	Unknown	CYT					Cytoplasmic	+	ANTIGEN		cp12CS0282_01322	cp12CS0282_01322					0.639081	0.451682	Whole
cp12CS0282_01323	Pts System Fructose-Specific EIIABC Component				K02770		CytoplasmicMembrane	CYT	TMHs:9		TMH		Membrane	+	ANTIGEN		cp12CS0282_01323	cp12CS0282_01323			0.00166747	0.000979673			Surface
cp12CS0282_01324	Phosphocarrier Protein Hpr				K02784	y	Cytoplasmic	CYT					Cytoplasmic	+	ANTIGEN		cp12CS0282_01324	cp12CS0282_01324					0.185744	0.0678208	Whole
cp12CS0282_01325	F420-Dependent Glucose-6-Phosphate Dehydrogenase					y	CytoplasmicMembrane	CYT					Cytoplasmic	+			cp12CS0282_01325	cp12CS0282_01325					0.571404	0.242933	Whole
cp12CS0282_01326	Hypothetical Protein				K00299		Cytoplasmic	CYT		SP(Sec/SPI)		SPI	Secreted	+	ANTIGEN
cp12CS0282_01327	Putative Pyrimidine Permease	rutg				y	CytoplasmicMembrane	TMH					Cytoplasmic		ANTIGEN
cp12CS0282_01328	Gtpase Hflx				K03665	y	Cytoplasmic	CYT					Cytoplasmic		ANTIGEN		cp12CS0282_01328	cp12CS0282_01328					0.662636	0.142875	Whole
cp12CS0282_01329	Hypothetical Protein						CytoplasmicMembrane	CYT					Cytoplasmic	+	ANTIGEN		cp12CS0282_01329	cp12CS0282_01329					0.52555	0.335922	Whole
cp12CS0282_01330	Hypothetical Protein					y	Cytoplasmic	TMH	TMHs:1		TMH		Membrane		ANTIGEN
cp12CS0282_01331	Diaminopimelate Epimerase				K01778	y	Cytoplasmic	CYT					Cytoplasmic	+	ANTIGEN		cp12CS0282_01331	cp12CS0282_01331					0.474189	0.435008	Whole
cp12CS0282_01332	tRNA Dimethylallyltransferase				K00791	y	Cytoplasmic	CYT					Cytoplasmic		ANTIGEN		cp12CS0282_01332	cp12CS0282_01332					0.328526	0.155702	Whole
cp12CS0282_01333	Hypothetical Protein					y	Cytoplasmic	CYT					Cytoplasmic	+	ANTIGEN		cp12CS0282_01333	cp12CS0282_01333					0.321591	0.169776	Whole
cp12CS0282_01334	Putative Protein/Msmei_2664					y	Cytoplasmic	CYT					Cytoplasmic	+	ANTIGEN		cp12CS0282_01334	cp12CS0282_01334					0.646032	0.0842699	Whole
cp12CS0282_01335	Hypothetical Protein					y	Unknown	CYT					Cytoplasmic	+			cp12CS0282_01335
cp12CS0282_01336	Hypothetical Protein					y	CytoplasmicMembrane	CYT	TMHs:4		TMH		Membrane	+	ANTIGEN
cp12CS0282_01337	tRNA-2-Methylthio-N(6)-Dimethylallyladenosine Synthase				K06168	y	Cytoplasmic	CYT					Cytoplasmic		ANTIGEN		cp12CS0282_01337	cp12CS0282_01337					0.438631	0.39396	Whole
cp12CS0282_01338	Putative Regulatory Protein				K03565	y	Cytoplasmic	CYT					Cytoplasmic	+
cp12CS0282_01339	Protein	reca			K03553	y	Cytoplasmic	CYT					Cytoplasmic	+	ANTIGEN		cp12CS0282_01339	cp12CS0282_01339					0.384209	0.290864	Whole
cp12CS0282_01340	Hypothetical Protein					y	Unknown	CYT					Cytoplasmic				cp12CS0282_01340	cp12CS0282_01340					0.442894	0.26035	Whole
cp12CS0282_01341	Biotin Transporter	bioy			K03523	y	CytoplasmicMembrane	TMH	TMHs:6		TMH		Membrane		ANTIGEN
cp12CS0282_01342	Biotin Transport ATP-Binding Protein	biom			K16784	y	CytoplasmicMembrane	CYT					Cytoplasmic		ANTIGEN
cp12CS0282_01343	Energy-Coupling Factor Transporter Transmembrane Protein	ecft			K16783	y	CytoplasmicMembrane	TMH	TMHs:4		TMH		Membrane		ANTIGEN
cp12CS0282_01344	35 kDa Protein					y	Cytoplasmic	CYT					Cytoplasmic	+	ANTIGEN		cp12CS0282_01344	cp12CS0282_01344					0.20819	0.0678603	Whole
cp12CS0282_01345	Hypothetical Protein					y	Cytoplasmic	CYT					Cytoplasmic	+	ANTIGEN
cp12CS0282_01346	Putative Competence-Damage Inducible Protein				K03743	y	Unknown	CYT					Cytoplasmic	+	ANTIGEN
cp12CS0282_01347	Putative Cdp-Diacylglycerol--Glycerol-3-Phosphate 3-Phosphatidyl-Transferase 2				K00995	y	CytoplasmicMembrane	TMH	TMHs:4		TMH		Membrane		ANTIGEN
cp12CS0282_01348	Hypothetical Protein				K09780	y	Unknown	CYT					Cytoplasmic	+	ANTIGEN		cp12CS0282_01348	cp12CS0282_01348					0.550984	0.199738	Whole
cp12CS0282_01349	Putative Membrane Protein				K05794	y	CytoplasmicMembrane	TMH	TMHs:9		TMH		Membrane	+	ANTIGEN
cp12CS0282_01350	Hypothetical Protein				K03466		CytoplasmicMembrane	CYT	TMHs:5		TMH		Membrane	+	ANTIGEN		cp12CS0282_01350	cp12CS0282_01350			0.0230674	0.00215013	0.467431	0.384828	Surface/Whole
cp12CS0282_01351	Hypothetical Protein					y	Cytoplasmic	CYT					Cytoplasmic	+			cp12CS0282_01351
cp12CS0282_01352	Ribonuclease J	ribo j			K12574		Cytoplasmic	CYT					Cytoplasmic		ANTIGEN		cp12CS0282_01352	cp12CS0282_01352					0.389114	0.122144	Whole
cp12CS0282_01353	4-Hydroxy-Tetrahydrodipicolinate Synthase				K01714	y	Cytoplasmic	CYT					Cytoplasmic		ANTIGEN		cp12CS0282_01353	cp12CS0282_01353					0.307154	0.164926	Whole
cp12CS0282_01354	Flavin-Dependent Thymidylate Synthase				K03465	y	Cytoplasmic	CYT					Cytoplasmic	+	ANTIGEN		cp12CS0282_01354
cp12CS0282_01355	4-Hydroxy-Tetrahydrodipicolinate Reductase				K00215	y	Cytoplasmic	CYT					Cytoplasmic	+	ANTIGEN		cp12CS0282_01355	cp12CS0282_01355					0.251861	0.123124	Whole
cp12CS0282_01356	Polyribonucleotide Nucleotidyltransferase				K00962	y	Cytoplasmic	CYT					Cytoplasmic		ANTIGEN		cp12CS0282_01356	cp12CS0282_01356					0.672614	0.442395	Whole
cp12CS0282_01357	30S Ribosomal Protein S15				K02956		Cytoplasmic	CYT					Cytoplasmic	+			cp12CS0282_01357	cp12CS0282_01357					0.729421	0.117421	Whole
cp12CS0282_01358	Pyrimidine-Specific Ribonucleoside Hydrolase	riha			K01239	y	Cytoplasmic	CYT					Cytoplasmic	+	ANTIGEN		cp12CS0282_01358	cp12CS0282_01358					0.205121	0.0644725	Whole
cp12CS0282_01359	Riboflavin Biosynthesis Protein	ribf			K11753	y	Cytoplasmic	CYT					Cytoplasmic				cp12CS0282_01359	cp12CS0282_01359					0.476483	0.295144	Whole
cp12CS0282_01360	tRNA Pseudouridine Synthase B				K03177	y	Cytoplasmic	CYT					Cytoplasmic		ANTIGEN		cp12CS0282_01360	cp12CS0282_01360					0.221863	0.0592577	Whole
cp12CS0282_01361	4'-Phosphopantetheinyl Transferase	npt				y	Cytoplasmic	CYT					Cytoplasmic	+			cp12CS0282_01361	cp12CS0282_01361					0.255078	0.0488548	Whole
cp12CS0282_01362	Hypothetical Protein					y	Cytoplasmic	CYT					Cytoplasmic	+	ANTIGEN		cp12CS0282_01362	cp12CS0282_01362					0.692971	0.225563	Whole
cp12CS0282_01363	Putative Fmn/Fad Exporter	yeeo				y	CytoplasmicMembrane	TMH					Cytoplasmic	+	ANTIGEN
cp12CS0282_01364	Bifunctional Oligoribonuclease And Pap Phosphatase	nrna			K06881	y	Cytoplasmic	CYT					Cytoplasmic	+			cp12CS0282_01364	cp12CS0282_01364					0.574272	0.435629	Whole
cp12CS0282_01365	Ribosome-Binding Factor A	rbfa			K02834	y	Cytoplasmic	CYT					Cytoplasmic	+	ANTIGEN		cp12CS0282_01365	cp12CS0282_01365					0.529862	0.181421	Whole
cp12CS0282_01366	Elongation Factor 4	ef-4			K02519		Cytoplasmic	CYT					Cytoplasmic		ANTIGEN		cp12CS0282_01366	cp12CS0282_01366					0.131302	0.0106154	Whole
cp12CS0282_01367	Hypothetical Protein				K07742	y	Cytoplasmic	CYT					Cytoplasmic	+	ANTIGEN		cp12CS0282_01367
cp12CS0282_01368	Putative N Utilization Related Protein				K02600	y	Cytoplasmic	CYT					Cytoplasmic	+	ANTIGEN		cp12CS0282_01368	cp12CS0282_01368					0.40798	0.237354	Whole
cp12CS0282_01369	Ribosome Maturation Factor	rimp			K09748	y	Cytoplasmic	CYT					Cytoplasmic	+	ANTIGEN		cp12CS0282_01369
cp12CS0282_01370	Hypothetical Protein			n		y	Unknown	SpII		LIPO(Sec/SPII)		Lipo (SPII)	Secreted	+	ANTIGEN		cp12CS0282_01370	cp12CS0282_01370					0.410153	0.409443	Whole
cp12CS0282_01371	Proline--tRNA Ligase				K01881		Cytoplasmic	CYT					Cytoplasmic		ANTIGEN		cp12CS0282_01371	cp12CS0282_01371					0.599795	0.301662	Whole
cp12CS0282_01372	Hypothetical Protein				K09861		CytoplasmicMembrane	CYT					Cytoplasmic	+			cp12CS0282_01372	cp12CS0282_01372					0.278453	0.0541679	Whole
cp12CS0282_01373	Uroporphyrinogen-III C-Methyltransferase				K02303	y	Unknown	CYT					Cytoplasmic	+			cp12CS0282_01373	cp12CS0282_01373					0.547054	0.189774	Whole
cp12CS0282_01374	Hypothetical Protein				K08997	y	Cytoplasmic	CYT					Cytoplasmic		ANTIGEN
cp12CS0282_01375	Putative Metal Chaperone	ycic				y	Cytoplasmic	CYT					Cytoplasmic				cp12CS0282_01375	cp12CS0282_01375					0.495248	0.267594	Whole
cp12CS0282_01376	Methylated-DNA--Protein-Cysteine Methyltransferase				K00567	y	Unknown	CYT					Cytoplasmic		ANTIGEN
cp12CS0282_01377	Hydrogenobyrinate A				K02224	y	Cytoplasmic	CYT					Cytoplasmic	+	ANTIGEN		cp12CS0282_01377	cp12CS0282_01377					0.549743	0.334328	Whole
cp12CS0282_01378	Hypothetical Protein				K19221	y	Cytoplasmic	CYT					Cytoplasmic	+	ANTIGEN		cp12CS0282_01378	cp12CS0282_01378					0.162966	0.0265746	Whole
cp12CS0282_01379	Putative Protein				K13580	y	Cytoplasmic	CYT					Cytoplasmic	+	ANTIGEN		cp12CS0282_01379
cp12CS0282_01380	Putative Protein				K03405	y	Cytoplasmic	CYT					Cytoplasmic	+	ANTIGEN		cp12CS0282_01380
cp12CS0282_01381	Malate:Quinone Oxidoreductase			n	K00116	y	Cellwall	CYT					Membrane	+	ANTIGEN		cp12CS0282_01381	cp12CS0282_01381			0.0143102	0.010018	0.239058	0.170355	Surface/Whole
cp12CS0282_01382	Hypothetical Protein						CytoplasmicMembrane	CYT	TMHs:1		TMH		Membrane
cp12CS0282_01383	Hypothetical Protein					y	CytoplasmicMembrane	CYT					Cytoplasmic	+	ANTIGEN		cp12CS0282_01383
cp12CS0282_01384	Mycothione Reductase				K17883	y	Cytoplasmic	CYT					Cytoplasmic		ANTIGEN		cp12CS0282_01384	cp12CS0282_01384					0.414754	0.475452	Whole
cp12CS0282_01385	Hypothetical Protein				K01915		CytoplasmicMembrane	CYT	TMHs:8		TMH		Membrane	+	ANTIGEN
cp12CS0282_01386	Cobyric Acid Synthase				K02232		Cytoplasmic	CYT					Cytoplasmic	+	ANTIGEN
cp12CS0282_01387	Methionine Aminopeptidase 2				K01265		Cytoplasmic	CYT					Cytoplasmic		ANTIGEN		cp12CS0282_01387	cp12CS0282_01387					0.403054	0.288246	Whole
cp12CS0282_01388	Hypothetical Protein					y	CytoplasmicMembrane	SpI		LIPO(Sec/SPII)		Lipo (SPII)	Secreted	+	ANTIGEN		cp12CS0282_01388
cp12CS0282_01389	4-Hydroxy-3-Methylbut-2-En-1-Yl Diphosphate Synthase (Flavodoxin)				K03526		Cytoplasmic	CYT					Cytoplasmic	+	ANTIGEN		cp12CS0282_01389	cp12CS0282_01389					0.249181	0.0475034	Whole
cp12CS0282_01390	Zinc Metalloprotease	rip1				y	CytoplasmicMembrane	TMH	TMHs:4		TMH		Membrane	+	ANTIGEN		cp12CS0282_01390
cp12CS0282_01391	1-Deoxy-D-Xylulose 5-Phosphate Reductoisomerase				K00099	y	Cytoplasmic	CYT					Cytoplasmic	+	ANTIGEN		cp12CS0282_01391	cp12CS0282_01391					0.248864	0.200204	Whole
cp12CS0282_01392	Hypothetical Protein					y	Unknown	TMH	TMHs:1		TMH		Membrane		ANTIGEN
cp12CS0282_01393	Putative Dual-Specificity RNA Methyltransferase	rlmn			K06941		Cytoplasmic	CYT					Cytoplasmic	+	ANTIGEN
cp12CS0282_01394	23S RRNA (Adenine2503-C2)-Methyltransferase				K06941		Cytoplasmic	CYT					Cytoplasmic	+	ANTIGEN		cp12CS0282_01394
cp12CS0282_01395	Hypothetical Protein			n		y	CytoplasmicMembrane	CYT	TMHs:2		TMH		Membrane	+	ANTIGEN		cp12CS0282_01395	cp12CS0282_01395			0.543164	0.530622			Surface
cp12CS0282_01396	Phosphatidate Cytidylyltransferase				K00981	y	CytoplasmicMembrane	TMH	TMHs:7		TMH		Membrane	+	ANTIGEN
cp12CS0282_01397	Ribosome-Recycling Factor				K02838	y	Cytoplasmic	CYT					Cytoplasmic		ANTIGEN		cp12CS0282_01397	cp12CS0282_01397					0.383081	0.183574	Whole
cp12CS0282_01398	Uridylate Kinase				K09903		Cytoplasmic	CYT					Cytoplasmic	+	ANTIGEN		cp12CS0282_01398	cp12CS0282_01398					0.302068	0.0204354	Whole
cp12CS0282_01399	Elongation Factor Ts	ef-ts			K02357	y	Cytoplasmic	CYT					Cytoplasmic		ANTIGEN		cp12CS0282_01399	cp12CS0282_01399					0.630265	0.255377	Whole
cp12CS0282_01400	30S Ribosomal Protein S2				K02967	y	Cytoplasmic	CYT					Cytoplasmic		ANTIGEN		cp12CS0282_01400	cp12CS0282_01400					0.415054	0.279982	Whole
cp12CS0282_01401	Hypothetical Protein					y	Unknown	SpI	TMHs:1	SP(Sec/SPI)	TMH	SPI	Secreted	+	ANTIGEN
cp12CS0282_01402	Putative Integrase/Recombinase				K03733		Cytoplasmic	CYT					Cytoplasmic	+	ANTIGEN
cp12CS0282_01403	Putative DNA Processing Protein	dpra			K04096		Cytoplasmic	CYT					Cytoplasmic	+
cp12CS0282_01404	Hypothetical Protein				K07391		Cytoplasmic	CYT					Cytoplasmic	+	ANTIGEN
cp12CS0282_01405	Hypothetical Protein						Unknown	CYT					Cytoplasmic		ANTIGEN
cp12CS0282_01406	Putative Protein					y	Cytoplasmic	CYT					Cytoplasmic		ANTIGEN		cp12CS0282_01406	cp12CS0282_01406					0.367397	0.244733	Whole
cp12CS0282_01407	Ribonuclease H II	ripb hii			K03470	y	Unknown	CYT					Cytoplasmic		ANTIGEN
cp12CS0282_01408	Signal Peptidase I				K03100	y	CytoplasmicMembrane	CYT	TMHs:1		TMH		Membrane	+	ANTIGEN		cp12CS0282_01408
cp12CS0282_01409	50S Ribosomal Protein L19				K02884	y	Cytoplasmic	CYT					Cytoplasmic		ANTIGEN		cp12CS0282_01409	cp12CS0282_01409					0.282155	0.257291	Whole
cp12CS0282_01410	Protein Yhgf				K06959		Cytoplasmic	CYT					Cytoplasmic		ANTIGEN		cp12CS0282_01410	cp12CS0282_01410					0.145509	0.0153494	Whole
cp12CS0282_01411	Pts System Mannose-Specific Eiibca Component				K02770		CytoplasmicMembrane	CYT	TMHs:9	LIPO(Sec/SPII)		Lipo (SPII)	Secreted	+	ANTIGEN
cp12CS0282_01412	Hypothetical Protein				K00554	y	Cytoplasmic	CYT					Cytoplasmic		ANTIGEN		cp12CS0282_01412
cp12CS0282_01413	tRNA (Guanine-N(1)-)-Methyltransferase				K00554	y	Cytoplasmic	CYT					Cytoplasmic	+	ANTIGEN		cp12CS0282_01413	cp12CS0282_01413					0.172638	0.0710144	Whole
cp12CS0282_01414	Putative 16S RRNA Processing Protein				K02860	y	Cytoplasmic	CYT					Cytoplasmic	+	ANTIGEN		cp12CS0282_01414	cp12CS0282_01414					0.715064	0.381889	Whole
cp12CS0282_01415	Hypothetical Protein				K21700	y	Cytoplasmic	CYT					Cytoplasmic	+	ANTIGEN
cp12CS0282_01416	30S Ribosomal Protein S16				K02959	y	Cytoplasmic	CYT					Cytoplasmic	+	ANTIGEN		cp12CS0282_01416	cp12CS0282_01416					1.50954	0.419331	Whole
cp12CS0282_01417	Signal Recognition Particle Protein				K03106	y	CytoplasmicMembrane	CYT					Cytoplasmic		ANTIGEN		cp12CS0282_01417	cp12CS0282_01417					0.457925	0.157291	Whole
cp12CS0282_01418	Bifunctional Uridylyltransferase/Uridylyl-Removing Enzyme				K00990		Cytoplasmic	CYT					Cytoplasmic	+	ANTIGEN		cp12CS0282_01418
cp12CS0282_01419	Nitrogen Regulatory Protein P-II				K04751	y	CytoplasmicMembrane	CYT					Cytoplasmic		ANTIGEN		cp12CS0282_01419	cp12CS0282_01419					0.280724	0.169571	Whole
cp12CS0282_01420	Signal Recognition Particle Receptor	ftsy			K03110		CytoplasmicMembrane	CYT	TMHs:1		TMH		Membrane		ANTIGEN		cp12CS0282_01420	cp12CS0282_01420			0.0724374	0.0270489	0.525169	0.330535	Surface/Whole
cp12CS0282_01421	Hypothetical Protein						CytoplasmicMembrane	CYT					Cytoplasmic	+	ANTIGEN		cp12CS0282_01421
cp12CS0282_01422	Putative Chromosome Partition Protein				K03529		Cytoplasmic	CYT					Cytoplasmic		ANTIGEN		cp12CS0282_01422	cp12CS0282_01422					0.28668	0.139899	Whole
cp12CS0282_01423	Acylphosphatase				K01512	y	Cytoplasmic	CYT					Cytoplasmic	+	ANTIGEN		cp12CS0282_01423
cp12CS0282_01424	Amino-Acid Carrier Protein	alst			K03310	y	CytoplasmicMembrane	CYT	TMHs:9		TMH		Membrane	+	ANTIGEN
cp12CS0282_01425	Formamidopyrimidine-DNA Glycosylase 1				K10563	y	Cytoplasmic	CYT					Cytoplasmic	+	ANTIGEN		cp12CS0282_01425
cp12CS0282_01426	Ribonuclease 3	ribo 3			K03685	y	Cytoplasmic	CYT					Cytoplasmic				cp12CS0282_01426	cp12CS0282_01426					0.379479	0.44511	Whole
cp12CS0282_01427	Putative Protein				K07040	y	Cytoplasmic	CYT					Cytoplasmic	+	ANTIGEN		cp12CS0282_01427	cp12CS0282_01427					0.200128	0.0562017	Whole
cp12CS0282_01428	Putative Protein					y	Cytoplasmic	CYT					Cytoplasmic	+	ANTIGEN		cp12CS0282_01428	cp12CS0282_01428					0.428659	0.208549	Whole
cp12CS0282_01429	Hypothetical Protein					y	Unknown	CYT					Cytoplasmic		ANTIGEN
cp12CS0282_01430	Alanine Dehydrogenase				K00259	y	Extracellular	CYT					Secreted		ANTIGEN		cp12CS0282_01430	cp12CS0282_01430					0.390126	0.439264	Whole
cp12CS0282_01431	Nadp-Specific Glutamate Dehydrogenase				K00262	y	Cytoplasmic	CYT					Cytoplasmic		ANTIGEN		cp12CS0282_01431	cp12CS0282_01431					0.274902	0.216947	Whole
cp12CS0282_01432	Glycerate 3-Kinase				K00865	y	Cytoplasmic	CYT					Cytoplasmic	+	ANTIGEN		cp12CS0282_01432	cp12CS0282_01432					0.399212	0.374482	Whole
cp12CS0282_01433	Hypothetical Protein						Cytoplasmic	CYT					Cytoplasmic	+	ANTIGEN		cp12CS0282_01433	cp12CS0282_01433					0.286742	0.0453211	Whole
cp12CS0282_01434	Hypothetical Protein						Cytoplasmic	CYT					Cytoplasmic	+	ANTIGEN		cp12CS0282_01434
cp12CS0282_01435	Putative Hydrolase	yxep				y	Cytoplasmic	CYT					Cytoplasmic	+	ANTIGEN		cp12CS0282_01435	cp12CS0282_01435					0.507364	0.37221	Whole
cp12CS0282_01436	Hypothetical Protein				K03406		Unknown	CYT					Cytoplasmic
cp12CS0282_01437	Maltodextrin Phosphorylase				K00688		Cytoplasmic	CYT					Cytoplasmic				cp12CS0282_01437	cp12CS0282_01437					0.374843	0.0810522	Whole
cp12CS0282_01438	Hypothetical Protein						CytoplasmicMembrane	SpI	TMHs:1		TMH		Secreted	+	ANTIGEN		cp12CS0282_01438	cp12CS0282_01438			1.26241	1.64031	0.284135	0.00916149	Surface/Whole
cp12CS0282_01439	Pyruvate Kinase				K00873	y	Cytoplasmic	CYT					Cytoplasmic		ANTIGEN		cp12CS0282_01439	cp12CS0282_01439					0.530309	0.107343	Whole
cp12CS0282_01440	Prolipoprotein Diacylglyceryl Transferase					y	CytoplasmicMembrane	CYT	TMHs:7		TMH		Membrane	+	ANTIGEN
cp12CS0282_01441	Indole-3-Glycerol Phosphate Synthase				K01609	y	Cytoplasmic	CYT					Cytoplasmic	+			cp12CS0282_01441	cp12CS0282_01441					0.660802	0.303216	Whole
cp12CS0282_01442	Hypothetical Protein						CytoplasmicMembrane	SpI	TMHs:4		TMH		Secreted	+	ANTIGEN		cp12CS0282_01442
cp12CS0282_01443	Phosphoribosyl-Amp Cyclohydrolase				K01496	y	Cytoplasmic	CYT					Cytoplasmic		ANTIGEN		cp12CS0282_01443	cp12CS0282_01443					0.556175	0.0734267	Whole
cp12CS0282_01444	Imidazole Glycerol Phosphate Synthase Subunit	hisf			K02500	y	Cytoplasmic	CYT					Cytoplasmic	+	ANTIGEN		cp12CS0282_01444	cp12CS0282_01444					0.406439	0.289469	Whole
cp12CS0282_01445	Putative Inositol 1-Monophosphatase	impa			K01092	y	Cytoplasmic	CYT					Cytoplasmic		ANTIGEN		cp12CS0282_01445	cp12CS0282_01445					0.255854	0.126329	Whole
cp12CS0282_01446	1-(5-Phosphoribosyl)-5-[(5-Phosphoribosylamino)Methylideneamino] Imidazole-4-Carboxamide Isomerase				K24017	y	Cytoplasmic	CYT					Cytoplasmic	+	ANTIGEN		cp12CS0282_01446	cp12CS0282_01446					0.815417	0.0702531	Whole
cp12CS0282_01447	Imidazole Glycerol Phosphate Synthase Subunit	hish			K02501		Cytoplasmic	CYT					Cytoplasmic	+	ANTIGEN		cp12CS0282_01447	cp12CS0282_01447					0.254607	0.0641855	Whole
cp12CS0282_01448	Hypothetical Protein						CytoplasmicMembrane	TMH					Cytoplasmic	+			cp12CS0282_01448
cp12CS0282_01449	Hypothetical Protein					y	CytoplasmicMembrane	TMH	TMHs:2		TMH		Membrane	+
cp12CS0282_01450	Imidazoleglycerol-Phosphate Dehydratase				K01693	y	Cytoplasmic	CYT					Cytoplasmic	+	ANTIGEN
cp12CS0282_01451	Histidinol-Phosphate Aminotransferase				K00817		Cytoplasmic	CYT					Cytoplasmic	+	ANTIGEN		cp12CS0282_01451	cp12CS0282_01451					0.463539	0.1925	Whole
cp12CS0282_01452	Histidinol Dehydrogenase				K00013		Cytoplasmic	CYT					Cytoplasmic	+	ANTIGEN		cp12CS0282_01452	cp12CS0282_01452					0.420574	0.274601	Whole
cp12CS0282_01453	Hypothetical Protein					y	Cytoplasmic	CYT					Cytoplasmic	+	ANTIGEN
cp12CS0282_01454	Hypothetical Protein				K21498	y	CytoplasmicMembrane	CYT	TMHs:4		TMH		Membrane	+	ANTIGEN
cp12CS0282_01455	Hypothetical Protein			n		y	Unknown	SpII		LIPO(Sec/SPII)		Lipo (SPII)	Secreted	+	ANTIGEN		cp12CS0282_01455	cp12CS0282_01455					0.177336	0.066421	Whole
cp12CS0282_01456	Hth-Type Transcriptional Regulator	beti			K18476	y	Cytoplasmic	CYT					Cytoplasmic	+	ANTIGEN		cp12CS0282_01456	cp12CS0282_01456					0.440934	0.170178	Whole
cp12CS0282_01457	Glycogen Operon Protein	glgx			K01214	y	Cytoplasmic	CYT					Cytoplasmic		ANTIGEN		cp12CS0282_01457	cp12CS0282_01457					0.532002	0.0621323	Whole
cp12CS0282_01458	DNA Polymerase III Polc-Type				K02342	y	Cytoplasmic	CYT					Cytoplasmic	+	ANTIGEN		cp12CS0282_01458	cp12CS0282_01458					0.632758	0.236394	Whole
cp12CS0282_01459	Hypothetical Protein					y	Unknown	CYT					Cytoplasmic
cp12CS0282_01460	Hypothetical Protein					y	Cytoplasmic	CYT					Cytoplasmic	+	ANTIGEN		cp12CS0282_01460	cp12CS0282_01460					0.14213	0.0261697	Whole
cp12CS0282_01461	Hypothetical Protein					y	CytoplasmicMembrane	TMH	TMHs:1		TMH		Membrane		ANTIGEN
cp12CS0282_01462	Heat Shock Protein 15				K04762	y	Unknown	CYT					Cytoplasmic	+	ANTIGEN
cp12CS0282_01463	Hypothetical Protein					y	CytoplasmicMembrane	TMH	TMHs:2		TMH		Membrane
cp12CS0282_01464	Impact Family Member	yigz				y	Cytoplasmic	CYT					Cytoplasmic	+			cp12CS0282_01464
cp12CS0282_01465	L-Threonine Dehydratase Biosynthetic Ilva				K01754	y	Cytoplasmic	CYT					Cytoplasmic		ANTIGEN		cp12CS0282_01465	cp12CS0282_01465					0.559013	0.332919	Whole
cp12CS0282_01466	DNA Polymerase Iii Subunit Alpha				K02337		Cytoplasmic	CYT					Cytoplasmic	+	ANTIGEN		cp12CS0282_01466	cp12CS0282_01466					0.665297	0.270336	Whole
cp12CS0282_01467	Protein RarD	rard			K05786	y	CytoplasmicMembrane	TMH	TMHs:9		TMH		Membrane	+	ANTIGEN
cp12CS0282_01468	Hypothetical Protein					y	Cytoplasmic	SpI	TMHs:1	LIPO(Sec/SPII)		Lipo (SPII)	Secreted	+	ANTIGEN		cp12CS0282_01468
cp12CS0282_01469	Putative RNA Pseudouridine Synthase				K06180		Cytoplasmic	CYT					Cytoplasmic		ANTIGEN		cp12CS0282_01469
cp12CS0282_01470	Lipoprotein Signal Peptidase				K03101	y	CytoplasmicMembrane	CYT	TMHs:3		TMH		Membrane	+
cp12CS0282_01471	Hypothetical Protein			n		y	Unknown	SpI		LIPO(Sec/SPII)		Lipo (SPII)	Secreted	+	ANTIGEN		cp12CS0282_01471	cp12CS0282_01471					0.4227	0.231751	Whole
cp12CS0282_01472	Hypothetical Protein			n		y	CytoplasmicMembrane	SpII		LIPO(Sec/SPII)		Lipo (SPII)	Secreted	+	ANTIGEN		cp12CS0282_01472	cp12CS0282_01472	0.274094	0.284777			0.632234	0.0576626	Sec/Whole
cp12CS0282_01473	Putative L-Asparaginase				K01424		Cytoplasmic	CYT					Cytoplasmic	+	ANTIGEN		cp12CS0282_01473	cp12CS0282_01473					0.309515	0.157993	Whole
cp12CS0282_01474	DNA Polymerase Iv 1				K02346	y	Cytoplasmic	CYT					Cytoplasmic		ANTIGEN
cp12CS0282_01475	Isoleucine--tRNA Ligase				K01870		Cytoplasmic	CYT					Cytoplasmic				cp12CS0282_01475	cp12CS0282_01475					0.526382	0.0869105	Whole
cp12CS0282_01476	Hypothetical Protein				K20509	y	CytoplasmicMembrane	TMH	TMHs:2		TMH		Membrane		ANTIGEN
cp12CS0282_01477	Hypothetical Protein					y	Cytoplasmic	CYT					Cytoplasmic	+	ANTIGEN		cp12CS0282_01477	cp12CS0282_01477					0.203818	0.130692	Whole
cp12CS0282_01478	Hypothetical Protein				K02221	y	CytoplasmicMembrane	TMH	TMHs:1		TMH		Membrane		ANTIGEN
cp12CS0282_01479	Cell Division Inhibitor	sepf			K09772	y	Unknown	CYT					Cytoplasmic	+	ANTIGEN		cp12CS0282_01479
cp12CS0282_01480	Hypothetical Protein						Unknown	CYT					Cytoplasmic
cp12CS0282_01481	Polyphenol Oxidase				K05810	y	Cytoplasmic	CYT					Cytoplasmic		ANTIGEN		cp12CS0282_01481
cp12CS0282_01482	Cell Division Protein	ftsz			K03531	y	Unknown	CYT					Cytoplasmic	+	ANTIGEN		cp12CS0282_01482	cp12CS0282_01482					0.199468	0.0690096	Whole
cp12CS0282_01483	Cell Division Protein	ftsq		n	K03589	y	Unknown	SpI	TMHs:1	SP(Sec/SPI)	TMH	SPI	Secreted	+	ANTIGEN		cp12CS0282_01483	cp12CS0282_01483			0.235742	0.191368			Surface
cp12CS0282_01484	Udp-N-Acetylmuramate--L-Alanine Ligase				K01924	y	Cytoplasmic	CYT					Cytoplasmic	+	ANTIGEN		cp12CS0282_01484	cp12CS0282_01484					0.154141	0.0251466	Whole
cp12CS0282_01485	Udp-N-Acetylglucosamine--N-Acetylmuramyl-(Pentapeptide) Pyrophosphoryl-Undecaprenol N-Acetylglucosamine Transferase				K02563	y	CytoplasmicMembrane	CYT					Cytoplasmic	+	ANTIGEN		cp12CS0282_01485	cp12CS0282_01485					0.668979	0.296934	Whole
cp12CS0282_01486	Putative Peptidoglycan Glycosyltransferase	ftsw			K03588		CytoplasmicMembrane	TMH	TMHs:8		TMH		Membrane	+	ANTIGEN
cp12CS0282_01487	Udp-N-Acetylmuramoylalanine--D-Glutamate Ligase				K01925	y	Cytoplasmic	CYT					Cytoplasmic	+	ANTIGEN		cp12CS0282_01487	cp12CS0282_01487					0.252813	0.0619733	Whole
cp12CS0282_01488	Phospho-N-Acetylmuramoyl-Pentapeptide-Transferase				K01000	y	CytoplasmicMembrane	TMH					Cytoplasmic	+	ANTIGEN
cp12CS0282_01489	Udp-N-Acetylmuramoyl-Tripeptide--D-Alanyl-D-Alanine Ligase				K01929	y	Cytoplasmic	CYT					Cytoplasmic	+	ANTIGEN		cp12CS0282_01489	cp12CS0282_01489					0.425985	0.478626	Whole
cp12CS0282_01490	Udp-N-Acetylmuramoyl-L-Alanyl-D-Glutamate--2				K01928	y	Cytoplasmic	CYT					Cytoplasmic	+	ANTIGEN		cp12CS0282_01490	cp12CS0282_01490					0.43372	0.0456331	Whole
cp12CS0282_01491	Penicillin-Binding Protein	pbpb		y	K03587	y	CytoplasmicMembrane	CYT	TMHs:1		TMH		Membrane	+	ANTIGEN	y	cp12CS0282_01491	cp12CS0282_01491			0.146981	0.0782347			Surface
cp12CS0282_01492	Cell Division Protein	ftsl		n		y	Unknown	CYT	TMHs:1		TMH		Membrane	+	ANTIGEN		cp12CS0282_01492	cp12CS0282_01492			0.0318444	0.0315577			Surface
cp12CS0282_01493	Ribosomal RNA Small Subunit Methyltransferase H				K03438	y	Cytoplasmic	CYT					Cytoplasmic		ANTIGEN		cp12CS0282_01493	cp12CS0282_01493					0.348933	0.186974	Whole
cp12CS0282_01494	MraZ Protein	mraz			K03925	y	Unknown	CYT					Cytoplasmic	+	ANTIGEN		cp12CS0282_01494
cp12CS0282_01495	Hypothetical Protein					y	CytoplasmicMembrane	CYT	TMHs:2		TMH		Membrane	+	ANTIGEN
cp12CS0282_01496	Hypothetical Protein						Unknown	CYT					Cytoplasmic	+	ANTIGEN
cp12CS0282_01497	Hypothetical Protein					y	Cytoplasmic	CYT					Cytoplasmic	+
cp12CS0282_01498	5,10-Methylenetetrahydrofolate Reductase				K00297		Cytoplasmic	CYT					Cytoplasmic		ANTIGEN		cp12CS0282_01498
cp12CS0282_01499	5,10-Methylenetetrahydrofolate Reductase				K00297		Cytoplasmic	CYT					Cytoplasmic
cp12CS0282_01500	Hypothetical Protein				K13787	y	Cytoplasmic	CYT					Cytoplasmic		ANTIGEN		cp12CS0282_01500	cp12CS0282_01500					0.360748	0.168187	Whole
cp12CS0282_01501	Alpha-(1-6)-Mannopyranosyltransferase A				K14337		CytoplasmicMembrane	TMH					Cytoplasmic	+	ANTIGEN
cp12CS0282_01502	DNA-Binding Protein					y	Unknown	CYT					Cytoplasmic	+			cp12CS0282_01502	cp12CS0282_01502					0.322356	0.174455	Whole
cp12CS0282_01503	Serine/Threonine-Protein Kinase Pk-1	pk-1			K12132		CytoplasmicMembrane	CYT	TMHs:1		TMH		Membrane		ANTIGEN		cp12CS0282_01503	cp12CS0282_01503			0.0277705	0.0479367			Surface
cp12CS0282_01504	Phospho-2-Dehydro-3-Deoxyheptonate Aldolase	arog			K01626	y	Cytoplasmic	CYT					Cytoplasmic	+	ANTIGEN		cp12CS0282_01504	cp12CS0282_01504					0.747814	0.119178	Whole
cp12CS0282_01505	3'-5' Exoribonuclease 1					y	Cytoplasmic	CYT					Cytoplasmic	+
cp12CS0282_01506	Hypothetical Protein					y	CytoplasmicMembrane	CYT	TMHs:8		TMH		Membrane	+	ANTIGEN
cp12CS0282_01507	1-Acyl-Sn-Glycerol-3-Phosphate Acyltransferase				K00655	y	Cytoplasmic	CYT					Cytoplasmic	+			cp12CS0282_01507	cp12CS0282_01507					0.267546	0.215994	Whole
cp12CS0282_01508	Glucokinase				K25026	y	Cytoplasmic	CYT					Cytoplasmic		ANTIGEN		cp12CS0282_01508	cp12CS0282_01508					0.528383	0.386949	Whole
cp12CS0282_01509	Gdp-Mannose-Dependent Monoacylated Alpha-(1-6)-Phosphatidylinositol Monomannoside Mannosyltransferase				K13668	y	Cytoplasmic	CYT					Cytoplasmic				cp12CS0282_01509
cp12CS0282_01510	Cell wall-associated hydrolase	cwlh	CwlH	n	K21471	y	Extracellular	SpI	TMHs:1	SP(Sec/SPI)	TMH	SPI	Secreted	+	ANTIGEN		cp12CS0282_01510	cp12CS0282_01510	1.01491	1.04767	1.26447	0.1725	0.414558	0.397485	Sec/shave/Whole
cp12CS0282_01511	Putative Endopeptidase				K21471	y	Extracellular	SpI		SP(Sec/SPI)		SPI	Secreted	+	ANTIGEN		cp12CS0282_01511
cp12CS0282_01512	Hypothetical Protein						Unknown	CYT					Cytoplasmic	+
cp12CS0282_01513	Cytochrome Bc1 Complex Cytochrome B Subunit			y	K03891	y	CytoplasmicMembrane	CYT	TMHs:9		TMH		Membrane	+	ANTIGEN	y	cp12CS0282_01513	cp12CS0282_01513			0.0370709	0.058078	0.292551	0.153203	Surface/Whole
cp12CS0282_01514	Cytochrome Bc1 Complex Rieske Iron-Sulfur Subunit				K03890		CytoplasmicMembrane	CYT	TMHs:3		TMH		Membrane	+	ANTIGEN		cp12CS0282_01514	cp12CS0282_01514			0.0037764	0.00616253	0.15166	0.0260932	Surface/Whole
cp12CS0282_01515	Cytochrome Bc1 Complex Cytochrome C Subunit			y	K03889	y	CytoplasmicMembrane	SpI	TMHs:2	SP(Sec/SPI)	TMH	SPI	Secreted	+	ANTIGEN	y	cp12CS0282_01515	cp12CS0282_01515			0.488048	0.399084			Surface
cp12CS0282_01516	Cytochrome C Oxidase Subunit 3				K02276		CytoplasmicMembrane	TMH	TMHs:5		TMH		Membrane
cp12CS0282_01517	Cytochrome C Oxidase Polypeptide 4						CytoplasmicMembrane	TMH	TMHs:3		TMH		Membrane	+
cp12CS0282_01518	Cytochrome C Oxidase Subunit 2			y	K02275	y	CytoplasmicMembrane	TMH	TMHs:3	LIPO(Sec/SPII)	TMH	Lipo (SPII)	Membrane	+	ANTIGEN	y	cp12CS0282_01518	cp12CS0282_01518			0.425345	0.592389	0.4581	0.0623271	Surface/Whole
cp12CS0282_01519	Putative Asparagine Synthetase [Glutamine-Hydrolyzing]				K01953	y	CytoplasmicMembrane	CYT					Cytoplasmic				cp12CS0282_01519	cp12CS0282_01519					0.23634	0.112832	Whole
cp12CS0282_01520	Protein					y	Cytoplasmic	CYT					Cytoplasmic		ANTIGEN		cp12CS0282_01520
cp12CS0282_01521	Putative Protein			n		y	CytoplasmicMembrane	CYT	TMHs:2		TMH		Membrane	+	ANTIGEN		cp12CS0282_01521	cp12CS0282_01521			0.00155083	0.00119969			Surface
cp12CS0282_01522	Bifunctional Adenosylcobalamin Biosynthesis Protein	cobp			K02231	y	Cytoplasmic	CYT					Cytoplasmic	+			cp12CS0282_01522	cp12CS0282_01522					0.327372	0.0850519	Whole
cp12CS0282_01523	Nicotinate-Nucleotide--Dimethylbenzimidazole Phosphoribosyltransferase				K00768	y	Cytoplasmic	CYT					Cytoplasmic	+	ANTIGEN		cp12CS0282_01523	cp12CS0282_01523					0.205564	0.0772958	Whole
cp12CS0282_01524	Adenosylcobinamide-Gdp Ribazoletransferase				K02233	y	CytoplasmicMembrane	TMH	TMHs:8		TMH		Membrane	+	ANTIGEN
cp12CS0282_01525	Branched-Chain-Amino-Acid Aminotransferase				K00826	y	Cytoplasmic	CYT					Cytoplasmic		ANTIGEN		cp12CS0282_01525	cp12CS0282_01525					0.522887	0.318412	Whole
cp12CS0282_01526	Putative Cytosol Aminopeptidase				K01255	y	Unknown	CYT					Cytoplasmic		ANTIGEN		cp12CS0282_01526	cp12CS0282_01526					0.706565	0.232718	Whole
cp12CS0282_01527	Hypothetical Protein					y	Cytoplasmic	CYT					Cytoplasmic		ANTIGEN		cp12CS0282_01527
cp12CS0282_01528	Dihydrolipoyllysine-Residue Acetyltransferase Component Of Pyruvate Dehydrogenase Complex				K00627		Cytoplasmic	CYT					Cytoplasmic		ANTIGEN		cp12CS0282_01528	cp12CS0282_01528					0.561352	0.142564	Whole
cp12CS0282_01529	Putative Glycine Dehydrogenase (Decarboxylating)				K00281	y	Cytoplasmic	CYT					Cytoplasmic		ANTIGEN		cp12CS0282_01529	cp12CS0282_01529					0.429878	0.20487	Whole
cp12CS0282_01530	Aminomethyltransferase				K00605	y	Cytoplasmic	CYT					Cytoplasmic		ANTIGEN		cp12CS0282_01530	cp12CS0282_01530					0.303571	0.306645	Whole
cp12CS0282_01531	Glycine Cleavage System H Protein				K02437	y	Unknown	CYT					Cytoplasmic		ANTIGEN		cp12CS0282_01531
cp12CS0282_01532	Hypothetical Protein					y	Cytoplasmic	CYT					Cytoplasmic	+
cp12CS0282_01533	Octanoyltransferase				K03801	y	Cytoplasmic	CYT					Cytoplasmic				cp12CS0282_01533	cp12CS0282_01533					0.212214	0.0875132	Whole
cp12CS0282_01534	Lipoyl Synthase				K03644	y	Cytoplasmic	CYT					Cytoplasmic		ANTIGEN		cp12CS0282_01534	cp12CS0282_01534					0.548442	0.191827	Whole
cp12CS0282_01535	Putative Protein					y	CytoplasmicMembrane	CYT	TMHs:2		TMH		Membrane	+	ANTIGEN		cp12CS0282_01535
cp12CS0282_01536	Hypothetical Protein					y	CytoplasmicMembrane	CYT	TMHs:3		TMH		Membrane	+	ANTIGEN
cp12CS0282_01537	Glutamine Synthetase				K01915		Cytoplasmic	CYT					Cytoplasmic		ANTIGEN		cp12CS0282_01537	cp12CS0282_01537					0.257279	0.132754	Whole
cp12CS0282_01538	Hypothetical Protein				K06919		Unknown	CYT					Cytoplasmic	+	ANTIGEN
cp12CS0282_01539	Hypothetical Protein						Cytoplasmic	CYT					Cytoplasmic		ANTIGEN
cp12CS0282_01540	Hypothetical Protein				K08992		Unknown	CYT	TMHs:1		TMH		Membrane		ANTIGEN
cp12CS0282_01541	Hypothetical Protein						Unknown	CYT					Cytoplasmic	+	ANTIGEN		cp12CS0282_01541
cp12CS0282_01542	Hypothetical Protein						CytoplasmicMembrane	CYT					Cytoplasmic	+	ANTIGEN
cp12CS0282_01543	Hypothetical Protein						Cytoplasmic	CYT					Cytoplasmic	+
cp12CS0282_01544	Hypothetical Protein				K09730		Unknown	CYT					Cytoplasmic		ANTIGEN
cp12CS0282_01545	Hypothetical Protein						Cytoplasmic	CYT					Cytoplasmic		ANTIGEN
cp12CS0282_01546	Hypothetical Protein				K00626		Cytoplasmic	SpI					Cytoplasmic	+
cp12CS0282_01547	Hypothetical Protein				K24112		Unknown	CYT					Cytoplasmic	+
cp12CS0282_01548	Hypothetical Protein				K03629		Cytoplasmic	CYT					Cytoplasmic	+	ANTIGEN		cp12CS0282_01548
cp12CS0282_01549	Hypothetical Protein						Cytoplasmic	CYT					Cytoplasmic	+	ANTIGEN
cp12CS0282_01550	Hypothetical Protein				K07727		Unknown	CYT					Cytoplasmic		ANTIGEN
cp12CS0282_01551	Hypothetical Protein				K07316		Cytoplasmic	CYT					Cytoplasmic	+	ANTIGEN		cp12CS0282_01551
cp12CS0282_01552	Hypothetical Protein						CytoplasmicMembrane	CYT					Cytoplasmic	+	ANTIGEN
cp12CS0282_01553	Hypothetical Protein				K01156		Unknown	CYT					Cytoplasmic	+	ANTIGEN
cp12CS0282_01554	Hypothetical Protein				K07746		Cytoplasmic	CYT					Cytoplasmic
cp12CS0282_01555	Hypothetical Protein						Cytoplasmic	CYT					Cytoplasmic	+	ANTIGEN
cp12CS0282_01556	DNA Replication And Repair Protein	recf			K07459		Cytoplasmic	CYT					Cytoplasmic	+	ANTIGEN
cp12CS0282_01557	Hypothetical Protein				K03657		Cytoplasmic	CYT					Cytoplasmic	+
cp12CS0282_01558	Hypothetical Protein						Unknown	CYT					Cytoplasmic		ANTIGEN
cp12CS0282_01559	Hypothetical Protein						Unknown	CYT					Cytoplasmic	+	ANTIGEN
cp12CS0282_01560	Hypothetical Protein						Unknown	CYT					Cytoplasmic		ANTIGEN
cp12CS0282_01561	Hypothetical Protein				K01999		Unknown	CYT					Cytoplasmic	+	ANTIGEN
cp12CS0282_01562	Bacitracin Export ATP-Binding Protein	bcea			K02003		CytoplasmicMembrane	CYT					Cytoplasmic		ANTIGEN		cp12CS0282_01562	cp12CS0282_01562					0.547085	0.0888387	Whole
cp12CS0282_01563	Hypothetical Protein				K02004		CytoplasmicMembrane	CYT					Cytoplasmic	+
cp12CS0282_01564	Hypothetical Protein					y	Unknown	SpI	TMHs:1	SP(Sec/SPI)	TMH	SPI	Secreted	+	ANTIGEN
cp12CS0282_01565	Hypothetical Protein						Unknown	CYT	TMHs:1		TMH		Membrane	+	ANTIGEN		cp12CS0282_01565	cp12CS0282_01565			0.163586	0.0578268			Surface
cp12CS0282_01566	Hypothetical Protein				K03979		Cytoplasmic	CYT					Cytoplasmic
cp12CS0282_01567	Hypothetical Protein				K07035		CytoplasmicMembrane	TMH					Cytoplasmic	+	ANTIGEN
cp12CS0282_01568	Putative Oxidoreductase				K00088		Cytoplasmic	CYT					Cytoplasmic		ANTIGEN		cp12CS0282_01568	cp12CS0282_01568					0.358729	0.335166	Whole
cp12CS0282_01569	Hypothetical Protein					y	Unknown	CYT					Cytoplasmic	+	ANTIGEN		cp12CS0282_01569	cp12CS0282_01569					0.602878	0.165952	Whole
cp12CS0282_01570	Hypothetical Protein				K07084	y	CytoplasmicMembrane	TMH					Cytoplasmic	+	ANTIGEN
cp12CS0282_01571	Hypothetical Protein					y	CytoplasmicMembrane	CYT					Cytoplasmic	+	ANTIGEN		cp12CS0282_01571	cp12CS0282_01571					0.138733	0.0315751	Whole
cp12CS0282_01572	Hypothetical Protein					y	Unknown	CYT					Cytoplasmic		ANTIGEN
cp12CS0282_01573	Threonine Synthase				K01733	y	Cytoplasmic	CYT					Cytoplasmic				cp12CS0282_01573	cp12CS0282_01573					0.57526	0.140917	Whole
cp12CS0282_01574	Hypothetical Protein			n		y	Unknown	SpI	TMHs:1		TMH		Membrane	+	ANTIGEN		cp12CS0282_01574	cp12CS0282_01574			1.06617	0.264922			Surface
cp12CS0282_01575	Hypothetical Protein				K07493	y	Cytoplasmic	CYT					Cytoplasmic	+	ANTIGEN		cp12CS0282_01575
cp12CS0282_01576	Heme Oxygenase				K21480	y	CytoplasmicMembrane	CYT					Cytoplasmic				cp12CS0282_01576
cp12CS0282_01577	Bifunctional Glutamine Synthetase Adenylyltransferase/Adenylyl-Removing Enzyme				K00982	y	Cytoplasmic	CYT					Cytoplasmic	+	ANTIGEN
cp12CS0282_01578	Glutamine Synthetase				K01915	y	Cytoplasmic	CYT					Cytoplasmic				cp12CS0282_01578	cp12CS0282_01578					0.197566	0.0557382	Whole
cp12CS0282_01579	Hypothetical Protein				K02672		Cytoplasmic	CYT					Cytoplasmic	+	ANTIGEN
cp12CS0282_01580	Putative Protein					y	Cytoplasmic	CYT					Cytoplasmic	+	ANTIGEN		cp12CS0282_01580	cp12CS0282_01580					0.261327	0.0870435	Whole
cp12CS0282_01581	Hypothetical Protein					y	Cytoplasmic	CYT					Cytoplasmic	+	ANTIGEN		cp12CS0282_01581
cp12CS0282_01582	Galactokinase				K00849	y	Unknown	CYT					Cytoplasmic	+	ANTIGEN		cp12CS0282_01582	cp12CS0282_01582					0.301069	0.108453	Whole
cp12CS0282_01583	Ribonuclease R	ribo r				y	Cytoplasmic	CYT					Cytoplasmic		ANTIGEN		cp12CS0282_01583	cp12CS0282_01583					0.791363	0.152808	Whole
cp12CS0282_01584	Bifunctional Protein			y	K22316	y	Cellwall	CYT					Membrane	+	ANTIGEN	y	cp12CS0282_01584	cp12CS0282_01584					0.567495	0.402108	Whole
cp12CS0282_01585	Hypothetical Protein				K07164	y	Cytoplasmic	CYT					Cytoplasmic	+	ANTIGEN		cp12CS0282_01585	cp12CS0282_01585					0.43886	0.268868	Whole
cp12CS0282_01586	Gtp Cyclohydrolase 1 Type 2					y	Cytoplasmic	CYT					Cytoplasmic	+	ANTIGEN		cp12CS0282_01586	cp12CS0282_01586					0.373922	0.224392	Whole
cp12CS0282_01587	Putative Aminotransferase				K00817	y	Cytoplasmic	CYT					Cytoplasmic	+	ANTIGEN		cp12CS0282_01587	cp12CS0282_01587					0.129143	0.00678189	Whole
cp12CS0282_01588	Putative Protein				K01091	y	Cytoplasmic	CYT					Cytoplasmic	+			cp12CS0282_01588
cp12CS0282_01589	Putative Low Molecular Weight Protein-Tyrosine-Phosphatase				K01104	y	Cytoplasmic	CYT					Cytoplasmic		ANTIGEN		cp12CS0282_01589	cp12CS0282_01589					0.544417	0.104466	Whole
cp12CS0282_01590	Hypothetical Protein			y		y	CytoplasmicMembrane	TMH	TMHs:2		TMH		Membrane	+	ANTIGEN	y	cp12CS0282_01590	cp12CS0282_01590			0.877824	0.107545			Surface
cp12CS0282_01591	Cobalamin Biosynthesis Protein	cobd			K02227	y	CytoplasmicMembrane	CYT	TMHs:1		TMH		Membrane	+	ANTIGEN
cp12CS0282_01593	Putative Protein					y	Cytoplasmic	CYT					Cytoplasmic	+	ANTIGEN		cp12CS0282_01593	cp12CS0282_01593					0.218828	0.0811973	Whole
cp12CS0282_01594	Pyruvate Dehydrogenase E1 Component				K00163	y	Cytoplasmic	CYT					Cytoplasmic		ANTIGEN		cp12CS0282_01594	cp12CS0282_01594					0.426026	0.483091	Whole
cp12CS0282_01595	2-Succinyl-6-Hydroxy-2					y	Cytoplasmic	CYT					Cytoplasmic		ANTIGEN
cp12CS0282_01596	Acyl Carrier Protein				K02078		Cytoplasmic	CYT					Cytoplasmic		ANTIGEN		cp12CS0282_01596	cp12CS0282_01596					0.305701	0.145237	Whole
cp12CS0282_01597	Dihydroxyacetone Phosphatase				K02566	y	Unknown	CYT					Cytoplasmic				cp12CS0282_01597	cp12CS0282_01597					0.148751	0.0189168	Whole
cp12CS0282_01598	Hypothetical Protein					y	Cytoplasmic	CYT					Cytoplasmic
cp12CS0282_01599	Hypothetical Protein					y	Unknown	CYT					Cytoplasmic	+	ANTIGEN
cp12CS0282_01600	Hypothetical Protein					y	CytoplasmicMembrane	TMH	TMHs:6		TMH		Membrane	+
cp12CS0282_01603	Hypothetical Protein					y	Unknown	CYT					Cytoplasmic	+	ANTIGEN
cp12CS0282_01604	Hypothetical Protein					y	Unknown	SpII		LIPO(Sec/SPII)		Lipo (SPII)	Secreted	+	ANTIGEN		cp12CS0282_01604
cp12CS0282_01605	DNA Primase				K02316	y	Cytoplasmic	CYT					Cytoplasmic	+	ANTIGEN		cp12CS0282_01605	cp12CS0282_01605					0.4643	0.292471	Whole
cp12CS0282_01606	Glutamine--Fructose-6-Phosphate Aminotransferase [Isomerizing]				K00820		Cytoplasmic	CYT					Cytoplasmic				cp12CS0282_01606	cp12CS0282_01606					0.513394	0.412013	Whole
cp12CS0282_01607	Hypothetical Protein				K01167		Extracellular	SpI	TMHs:1	SP(Sec/SPI)	TMH	SPI	Secreted	+	ANTIGEN		cp12CS0282_01607	cp12CS0282_01607			0.0859386	0.118239	0.681602	0.149656	Surface/Whole
cp12CS0282_01608	Hypothetical Protein				K05927		Unknown	CYT					Cytoplasmic				cp12CS0282_01608	cp12CS0282_01608					0.601831	0.130694	Whole
cp12CS0282_01609	Deoxyguanosinetriphosphate Triphosphohydrolase-Like Protein				K01129	y	Cytoplasmic	CYT					Cytoplasmic	+			cp12CS0282_01609	cp12CS0282_01609					0.687357	0.183485	Whole
cp12CS0282_01610	Hypothetical Protein						Unknown	CYT	TMHs:1		TMH		Membrane	+	ANTIGEN
cp12CS0282_01611	Hypothetical Protein						CytoplasmicMembrane	SpI	TMHs:1	SP(Sec/SPI)	TMH	SPI	Secreted	+	ANTIGEN		cp12CS0282_01611	cp12CS0282_01611			0.0540718	0.0490506	0.304044	0.133777	Surface/Whole
cp12CS0282_01612	Hypothetical Protein				K23775	y	Cytoplasmic	CYT					Cytoplasmic	+
cp12CS0282_01613	Hypothetical Protein			n		y	Unknown	CYT	TMHs:1		TMH		Membrane	+	ANTIGEN		cp12CS0282_01613	cp12CS0282_01613			0.0369035	0.0168002			Surface
cp12CS0282_01614	Glycine--tRNA Ligase				K01880	y	Cytoplasmic	CYT					Cytoplasmic		ANTIGEN		cp12CS0282_01614	cp12CS0282_01614					0.187289	0.0604494	Whole
cp12CS0282_01615	Hypothetical Protein				K22298	y	CytoplasmicMembrane	CYT					Cytoplasmic				cp12CS0282_01615	cp12CS0282_01615					0.28693	0.20761	Whole
cp12CS0282_01616	Zinc Uptake Regulation Protein				K03711	y	Cytoplasmic	CYT					Cytoplasmic	+	ANTIGEN		cp12CS0282_01616
cp12CS0282_01617	Hypothetical Protein				K22736	y	CytoplasmicMembrane	CYT	TMHs:4		TMH		Membrane	+	ANTIGEN
cp12CS0282_01618	Trans,Polycis-Polyprenyl Diphosphate Synthase ((2Z,6E)-Farnesyl Diphosphate Specific)				K00806	y	Cytoplasmic	CYT					Cytoplasmic		ANTIGEN
cp12CS0282_01619	DNA Repair Protein	reco			K03584	y	Cytoplasmic	CYT					Cytoplasmic	+
cp12CS0282_01620	Putative Gtp-Binding Protein				K03595	y	CytoplasmicMembrane	CYT					Cytoplasmic				cp12CS0282_01620
cp12CS0282_01621	Pyridoxal Kinase	pdxy			K00868	y	Unknown	CYT					Cytoplasmic				cp12CS0282_01621	cp12CS0282_01621					0.685686	0.288489	Whole
cp12CS0282_01622	Hypothetical Protein					y	CytoplasmicMembrane	SpI	TMHs:3	SP(Sec/SPI)	TMH	SPI	Secreted				cp12CS0282_01622
cp12CS0282_01623	Probable RNAa Maturation Factor				K07042	y	Cytoplasmic	CYT					Cytoplasmic	+	ANTIGEN
cp12CS0282_01624	Phoh-Like Protein				K06217	y	Cytoplasmic	CYT					Cytoplasmic	+	ANTIGEN		cp12CS0282_01624	cp12CS0282_01624					0.395998	0.145264	Whole
cp12CS0282_01625	Ribosomal RNA Small Subunit Methyltransferase E				K09761		Cytoplasmic	CYT					Cytoplasmic	+	ANTIGEN		cp12CS0282_01625	cp12CS0282_01625					0.26206	0.0490592	Whole
cp12CS0282_01626	Chaperone Protein	dnaj 2			K03686	y	Cytoplasmic	CYT					Cytoplasmic		ANTIGEN		cp12CS0282_01626	cp12CS0282_01626					0.35321	0.0712264	Whole
cp12CS0282_01627	Putative Heat-Inducible Transcription Repressor				K03705		Cytoplasmic	CYT					Cytoplasmic	+	ANTIGEN
cp12CS0282_01628	Putative Heat-Inducible Transcription Repressor				K03705		Unknown	CYT					Cytoplasmic		ANTIGEN
cp12CS0282_01629	Oxygen-Independent Coproporphyrinogen-Iii Oxidase-Like Protein						Cytoplasmic	CYT					Cytoplasmic		ANTIGEN		cp12CS0282_01629	cp12CS0282_01629					0.298009	0.200221	Whole
cp12CS0282_01630	Hypothetical Protein				K06867	y	Cytoplasmic	CYT					Cytoplasmic	+			cp12CS0282_01630
cp12CS0282_01631	Long-Chain-Fatty-Acid--Coa Ligase	fadd 15			K01897	y	Cytoplasmic	CYT					Cytoplasmic				cp12CS0282_01631	cp12CS0282_01631					0.392626	0.177875	Whole
cp12CS0282_01632	4-Alpha-Glucanotransferase				K00705		Cytoplasmic	CYT					Cytoplasmic	+	ANTIGEN		cp12CS0282_01632	cp12CS0282_01632					0.601307	0.077865	Whole
cp12CS0282_01633	Hypothetical Protein				K07112		CytoplasmicMembrane	CYT	TMHs:1		TMH		Membrane		ANTIGEN
cp12CS0282_01634	Hypothetical Protein				K03466	y	CytoplasmicMembrane	TMH	TMHs:1		TMH		Membrane		ANTIGEN
cp12CS0282_01635	Dipeptidyl Carboxypeptidase				K01284	y	Cytoplasmic	CYT					Cytoplasmic		ANTIGEN		cp12CS0282_01635	cp12CS0282_01635					0.455301	0.0909734	Whole
cp12CS0282_01636	Hypothetical Protein					y	Cytoplasmic	CYT					Cytoplasmic		ANTIGEN
cp12CS0282_01637	Isopentenyl-Diphosphate Delta-Isomerase				K01823		Cytoplasmic	CYT					Cytoplasmic		ANTIGEN
cp12CS0282_01638	Hypothetical Protein						Unknown	CYT					Cytoplasmic	+	ANTIGEN
cp12CS0282_01639	Hypothetical Protein				K00449		CytoplasmicMembrane	CYT	TMHs:1	LIPO(Sec/SPII)		Lipo (SPII)	Secreted	+
cp12CS0282_01640	Hypothetical Protein					y	Unknown	SpII		LIPO(Sec/SPII)		Lipo (SPII)	Secreted	+	ANTIGEN		cp12CS0282_01640
cp12CS0282_01641	Hypothetical Protein				K06147		CytoplasmicMembrane	TMH	TMHs:3		TMH		Membrane	+	ANTIGEN		cp12CS0282_01641
cp12CS0282_01642	Atm1-Type Heavy Metal Exporter				K06147		CytoplasmicMembrane	TMH	TMHs:1		TMH		Membrane		ANTIGEN
cp12CS0282_01643	Branched-Chain Amino Acid Transport System 2 Carrier Protein				K03311	y	CytoplasmicMembrane	TMH					Cytoplasmic	+	ANTIGEN
cp12CS0282_01644	Alkanal Monooxygenase Alpha Chain						Cytoplasmic	CYT					Cytoplasmic	+
cp12CS0282_01645	Hypothetical Protein						Cytoplasmic	CYT					Cytoplasmic	+	ANTIGEN
cp12CS0282_01646	Ectoine, Glycine Betaine And Proline Transport System Membrane Protein						CytoplasmicMembrane	TMH					Cytoplasmic	+	ANTIGEN		cp12CS0282_01646
cp12CS0282_01647	Hypothetical Protein				K01624	y	CytoplasmicMembrane	TMH	TMHs:2		TMH		Membrane	+
cp12CS0282_01648	Hypothetical Protein				K13936	y	CytoplasmicMembrane	TMH	TMHs:8		TMH		Membrane	+
cp12CS0282_01649	Hth-Type Transcriptional Regulator	sgrr			K02035	y	Cellwall	SpII		LIPO(Sec/SPII)		Lipo (SPII)	Secreted	+	ANTIGEN		cp12CS0282_01649
cp12CS0282_01650	Glutathione Transport System Permease Protein	gsic			K02033	y	CytoplasmicMembrane	TMH	TMHs:6	SP(Sec/SPI)	TMH	SPI	Membrane	+	ANTIGEN
cp12CS0282_01651	Glutathione Transport System Permease Protein	gsid			K02034	y	CytoplasmicMembrane	TMH	TMHs:6		TMH		Membrane	+
cp12CS0282_01652	Putative ABC Transporter ATP-Binding Protein	yejf			K02031	y	CytoplasmicMembrane	CYT					Cytoplasmic		ANTIGEN		cp12CS0282_01652
cp12CS0282_01653	Hypothetical Protein				K01934	y	Unknown	CYT					Cytoplasmic	+
cp12CS0282_01654	Proline Iminopeptidase					y	Cytoplasmic	CYT					Cytoplasmic	+	ANTIGEN		cp12CS0282_01654	cp12CS0282_01654					0.818639	0.15233	Whole
cp12CS0282_01655	Pyridoxal Phosphate Homeostasis Protein				K06997	y	Cytoplasmic	CYT					Cytoplasmic		ANTIGEN		cp12CS0282_01655	cp12CS0282_01655					0.250854	0.0626505	Whole
cp12CS0282_01656	Hypothetical Protein				K07112	y	CytoplasmicMembrane	CYT	TMHs:8		TMH		Membrane	+	ANTIGEN
cp12CS0282_01657	Hypothetical Protein				K12685		Unknown	CYT					Cytoplasmic		ANTIGEN
cp12CS0282_01658	Hypothetical Protein				K02033		CytoplasmicMembrane	SpI					Cytoplasmic	+	ANTIGEN
cp12CS0282_01659	Periplasmic Dipeptide Transport Protein				K02035		Cellwall	CYT					Membrane	+	ANTIGEN
cp12CS0282_01660	Hypothetical Protein						Unknown	SpII		LIPO(Sec/SPII)		Lipo (SPII)	Secreted	+	ANTIGEN		cp12CS0282_01660
cp12CS0282_01661	Multidrug Resistance Protein	mdthh					CytoplasmicMembrane	TMH					Cytoplasmic	+
cp12CS0282_01662	Oligopeptide Transport ATP-Binding Protein	oppf			K02031	y	CytoplasmicMembrane	CYT					Cytoplasmic		ANTIGEN		cp12CS0282_01662	cp12CS0282_01662					0.334763	0.115526	Whole
cp12CS0282_01663	Arginine Transport ATP-Binding Protein	artm			K02031	y	CytoplasmicMembrane	CYT					Cytoplasmic		ANTIGEN		cp12CS0282_01663
cp12CS0282_01664	Hypothetical Protein				K07260		CytoplasmicMembrane	CYT					Cytoplasmic	+	ANTIGEN
cp12CS0282_01665	Elongation Factor 4	ef-4			K03596	y	CytoplasmicMembrane	CYT					Cytoplasmic		ANTIGEN		cp12CS0282_01665	cp12CS0282_01665					0.188088	0.0571978	Whole
cp12CS0282_01666	Hypothetical Protein					y	Cytoplasmic	CYT					Cytoplasmic	+			cp12CS0282_01666
cp12CS0282_01667	30S Ribosomal Protein S20				K02968	y	Cytoplasmic	CYT					Cytoplasmic	+	ANTIGEN		cp12CS0282_01667
cp12CS0282_01668	Threonine Efflux Protein				K05835	y	CytoplasmicMembrane	TMH	TMHs:6		TMH		Membrane
cp12CS0282_01669	Hypothetical Protein				K06867	y	Unknown	CYT					Cytoplasmic		ANTIGEN		cp12CS0282_01669
cp12CS0282_01670	Hypothetical Protein				K02340	y	Cellwall	CYT					Membrane	+	ANTIGEN		cp12CS0282_01670
cp12CS0282_01671	Hypothetical Protein				K02238		CytoplasmicMembrane	TMH	TMHs:8		TMH		Membrane	+	ANTIGEN
cp12CS0282_01672	Hypothetical Protein				K02237	y	Unknown	CYT	TMHs:1		TMH		Membrane	+	ANTIGEN
cp12CS0282_01673	Degv Domain-Containing Protein/Cg2579					y	Cytoplasmic	CYT					Cytoplasmic	+	ANTIGEN		cp12CS0282_01673	cp12CS0282_01673					0.411446	0.455168	Whole
cp12CS0282_01674	Phosphoglycerate Mutase Gpmb				K22306		Cytoplasmic	CYT					Cytoplasmic		ANTIGEN
cp12CS0282_01675	Ribosome-Associated Protein				K09710	y	Cytoplasmic	CYT					Cytoplasmic	+	ANTIGEN		cp12CS0282_01675	cp12CS0282_01675					0.281865	0.139315	Whole
cp12CS0282_01676	Putative Nicotinate-Nucleotide Adenylyltransferase				K00969	y	Cytoplasmic	CYT					Cytoplasmic	+			cp12CS0282_01676	cp12CS0282_01676					0.463531	0.291975	Whole
cp12CS0282_01677	Gamma-Glutamyl Phosphate Reductase				K00147		Cytoplasmic	CYT					Cytoplasmic		ANTIGEN		cp12CS0282_01677	cp12CS0282_01677					0.235618	0.0726647	Whole
cp12CS0282_01678	D-Specific Alpha-Keto Acid Dehydrogenase						Cytoplasmic	CYT					Cytoplasmic				cp12CS0282_01678	cp12CS0282_01678					0.406502	0.134677	Whole
cp12CS0282_01679	Hypothetical Protein				K09790	y	CytoplasmicMembrane	TMH	TMHs:2		TMH		Membrane
cp12CS0282_01680	Aspartate/Alanine Antiporter				K07085	y	CytoplasmicMembrane	TMH					Cytoplasmic	+	ANTIGEN
cp12CS0282_01681	Glutamate 5-Kinase				K00931	y	Cytoplasmic	CYT					Cytoplasmic		ANTIGEN		cp12CS0282_01681	cp12CS0282_01681					0.508549	0.31887	Whole
cp12CS0282_01682	Gtpase	obg			K03979	y	Cytoplasmic	CYT					Cytoplasmic		ANTIGEN		cp12CS0282_01682	cp12CS0282_01682					0.159938	0.018705	Whole
cp12CS0282_01683	50S Ribosomal Protein L27				K02899	y	Cytoplasmic	CYT					Cytoplasmic		ANTIGEN		cp12CS0282_01683	cp12CS0282_01683					0.42681	0.325417	Whole
cp12CS0282_01684	50S Ribosomal Protein L21				K02888	y	Unknown	CYT					Cytoplasmic	+	ANTIGEN		cp12CS0282_01684	cp12CS0282_01684					4.46321	4.33979	Whole
cp12CS0282_01685	Ribonuclease E	ribo e			K08300	y	Cytoplasmic	CYT					Cytoplasmic	+	ANTIGEN		cp12CS0282_01685	cp12CS0282_01685					0.307289	0.0803443	Whole
cp12CS0282_01686	Hypothetical Protein						CytoplasmicMembrane	TMH	TMHs:1	LIPO(Sec/SPII)	TMH	Lipo (SPII)	Membrane
cp12CS0282_01687	Hypothetical Protein				K03311	y	CytoplasmicMembrane	TMH	TMHs:4		TMH		Membrane	+	ANTIGEN
cp12CS0282_01688	Nucleoside Diphosphate Kinase				K00940	y	Cytoplasmic	CYT					Cytoplasmic		ANTIGEN		cp12CS0282_01688	cp12CS0282_01688					0.423514	0.310018	Whole
cp12CS0282_01689	Delta(1)-Pyrroline-2-Carboxylate Reductase					y	Cytoplasmic	CYT					Cytoplasmic				cp12CS0282_01689	cp12CS0282_01689					0.25327	0.0404101	Whole
cp12CS0282_01690	Hypothetical Protein					y	CytoplasmicMembrane	CYT	TMHs:3		TMH		Membrane		ANTIGEN
cp12CS0282_01691	Dihydrofolate Synthase/Folylpolyglutamate Synthase				K11754		CytoplasmicMembrane	CYT					Cytoplasmic		ANTIGEN		cp12CS0282_01691	cp12CS0282_01691					0.209064	0.0623706	Whole
cp12CS0282_01692	Valine--tRNA Ligase				K01873	y	Cytoplasmic	CYT					Cytoplasmic		ANTIGEN		cp12CS0282_01692	cp12CS0282_01692					0.33055	0.220041	Whole
cp12CS0282_01693	Malate Dehydrogenase				K00024	y	Cytoplasmic	CYT					Cytoplasmic		ANTIGEN		cp12CS0282_01693	cp12CS0282_01693					0.369422	0.393107	Whole
cp12CS0282_01694	Hypothetical Protein					y	Cytoplasmic	CYT					Cytoplasmic	+	ANTIGEN		cp12CS0282_01694	cp12CS0282_01694					0.351767	0.214631	Whole
cp12CS0282_01695	ATP-Dependent Clp Protease ATP-Binding Subunit	clpx			K03544	y	Cytoplasmic	CYT					Cytoplasmic		ANTIGEN		cp12CS0282_01695	cp12CS0282_01695					0.148374	0.03175	Whole
cp12CS0282_01696	Isochorismate Synthase	menf			K13950	y	Cytoplasmic	CYT					Cytoplasmic		ANTIGEN		cp12CS0282_01696	cp12CS0282_01696					0.24405	0.131355	Whole
cp12CS0282_01697	ATP-Dependent Clp Protease Proteolytic Subunit 2				K01358	y	Cytoplasmic	CYT					Cytoplasmic		ANTIGEN		cp12CS0282_01697	cp12CS0282_01697					0.252868	0.0963861	Whole
cp12CS0282_01698	ATP-Dependent Clp Protease Proteolytic Subunit 1				K01358	y	Cytoplasmic	CYT					Cytoplasmic		ANTIGEN		cp12CS0282_01698	cp12CS0282_01698					0.826183	0.565911	Whole
cp12CS0282_01699	Trigger Factor				K03545		Cytoplasmic	CYT					Cytoplasmic	+	ANTIGEN		cp12CS0282_01699	cp12CS0282_01699					0.403652	0.0971081	Whole
cp12CS0282_01702	Hypothetical Protein					y	Unknown	CYT					Cytoplasmic				cp12CS0282_01702
cp12CS0282_01703	Hypothetical Protein			n		y	Unknown	CYT	TMHs:1		TMH		Membrane	+	ANTIGEN		cp12CS0282_01703	cp12CS0282_01703			0.433596	0.0346549	0.230416	0.0999728	Surface/Whole
cp12CS0282_01704	Hypothetical Protein				K06911	y	Cytoplasmic	CYT					Cytoplasmic		ANTIGEN		cp12CS0282_01704	cp12CS0282_01704					0.666832	0.294935	Whole
cp12CS0282_01705	Ribose-5-Phosphate Isomerase B				K01808	y	Cytoplasmic	CYT					Cytoplasmic	+	ANTIGEN		cp12CS0282_01705	cp12CS0282_01705					0.290812	0.0536607	Whole
cp12CS0282_01706	Thioredoxin-Like Reductase					y	Cytoplasmic	CYT					Cytoplasmic	+	ANTIGEN		cp12CS0282_01706	cp12CS0282_01706					0.49086	0.397647	Whole
cp12CS0282_01707	Aminopeptidase N				K01256		Cytoplasmic	CYT					Cytoplasmic		ANTIGEN		cp12CS0282_01707	cp12CS0282_01707					0.397584	0.246109	Whole
cp12CS0282_01708	Small-Conductance Mechanosensitive Channel				K22044		Unknown	TMH	TMHs:2		TMH		Membrane	+	ANTIGEN
cp12CS0282_01709	Group 2 Truncated Hemoglobin	glbo			K06886	y	Unknown	CYT					Cytoplasmic
cp12CS0282_01710	Hypothetical Protein				K09936		CytoplasmicMembrane	TMH					Cytoplasmic	+	ANTIGEN
cp12CS0282_01711	Hypothetical Protein					y	Unknown	CYT					Cytoplasmic	+			cp12CS0282_01711
cp12CS0282_01712	Hypothetical Protein				K07107	y	Cytoplasmic	CYT					Cytoplasmic	+	ANTIGEN		cp12CS0282_01712	cp12CS0282_01712					0.49286	0.348636	Whole
cp12CS0282_01713	Putative ABC Transport System, ATP Binding Protein						Cytoplasmic	CYT					Cytoplasmic		ANTIGEN		cp12CS0282_01713	cp12CS0282_01713					0.502367	0.29741	Whole
cp12CS0282_01714	Single-Stranded DNA-Binding Protein				K03111	y	Unknown	CYT					Cytoplasmic	+	ANTIGEN
cp12CS0282_01715	Hypothetical Protein						CytoplasmicMembrane	CYT					Cytoplasmic	+	ANTIGEN		cp12CS0282_01715	cp12CS0282_01715					0.411752	0.378312	Whole
cp12CS0282_01716	Hypothetical Protein				K09136	y	Cytoplasmic	CYT					Cytoplasmic	+
cp12CS0282_01717	Hypothetical Protein					y	Unknown	CYT					Cytoplasmic	+	ANTIGEN		cp12CS0282_01717
cp12CS0282_01718	Hypothetical Protein						Cytoplasmic	CYT					Cytoplasmic	+	ANTIGEN		cp12CS0282_01718	cp12CS0282_01718					0.483359	0.283775	Whole
cp12CS0282_01719	Hypothetical Protein					y	Cytoplasmic	CYT					Cytoplasmic	+			cp12CS0282_01719	cp12CS0282_01719					0.680459	0.369463	Whole
cp12CS0282_01720	Hypothetical Protein				K16922	y	CytoplasmicMembrane	CYT	TMHs:5		TMH		Membrane
cp12CS0282_01721	Hypothetical Protein						Cytoplasmic	CYT					Cytoplasmic	+	ANTIGEN
cp12CS0282_01722	Hypothetical Protein				K09136		Unknown	CYT					Cytoplasmic	+			cp12CS0282_01722
cp12CS0282_01723	Hypothetical Protein				K01992	y	CytoplasmicMembrane	TMH	TMHs:6		TMH		Membrane	+	ANTIGEN
cp12CS0282_01724	Putative ABC Transporter ATP-Binding Protein Yadg				K01990	y	CytoplasmicMembrane	CYT					Cytoplasmic		ANTIGEN		cp12CS0282_01724
cp12CS0282_01725	Hypothetical Protein						CytoplasmicMembrane	TMH					Cytoplasmic	+	ANTIGEN		cp12CS0282_01725
cp12CS0282_01726	Response Regulator				K06200		CytoplasmicMembrane	CYT					Cytoplasmic	+	ANTIGEN
cp12CS0282_01728	Extracellular Basic Protease		cpfrc_01634		K14645		Cellwall	SpI	TMHs:1	SP(Sec/SPI)	TMH	SPI	Secreted		ANTIGEN		cp12CS0282_01728	cp12CS0282_01728	0.0441023	0.0475102	0.288225	0.0832303	0.166125	0.19883	Sec/shave/Whole
cp12CS0282_01729	Acrylyl-Coa Reductase	acui			K19745	y	Cytoplasmic	CYT					Cytoplasmic		ANTIGEN		cp12CS0282_01729	cp12CS0282_01729					0.433497	0.189479	Whole
cp12CS0282_01730	Hypothetical Protein				K07124	y	Cytoplasmic	CYT					Cytoplasmic				cp12CS0282_01730	cp12CS0282_01730					0.475518	0.157912	Whole
cp12CS0282_01731	Oligoribonuclease				K13288	y	Cytoplasmic	CYT					Cytoplasmic		ANTIGEN		cp12CS0282_01731	cp12CS0282_01731					0.161496	0.023959	Whole
cp12CS0282_01733	4-Hydroxy-Tetrahydrodipicolinate Synthase				K01714	y	Cytoplasmic	CYT					Cytoplasmic	+	ANTIGEN		cp12CS0282_01733	cp12CS0282_01733					0.337287	0.0443802	Whole
cp12CS0282_01734	Putative L,D-Transpeptidase	lpps				y	Unknown	SpII	TMHs:1	LIPO(Sec/SPII)		Lipo (SPII)	Secreted	+	ANTIGEN		cp12CS0282_01734
cp12CS0282_01736	Putative Nadp-Dependent Oxidoreductase	yfmj			K00359		Cytoplasmic	CYT					Cytoplasmic		ANTIGEN		cp12CS0282_01736	cp12CS0282_01736					0.647209	0.436942	Whole
cp12CS0282_01737	Nicotinamidase/Pyrazinamidase				K08281		Cytoplasmic	CYT					Cytoplasmic	+	ANTIGEN		cp12CS0282_01737	cp12CS0282_01737					0.274522	0.259783	Whole
cp12CS0282_01738	Heme-Degrading Monooxygenase	hmob			K21481	y	Cytoplasmic	CYT					Cytoplasmic		ANTIGEN		cp12CS0282_01738	cp12CS0282_01738					0.449998	0.300112	Whole
cp12CS0282_01739	Hypothetical Protein					y	Cytoplasmic	CYT	TMHs:1		TMH		Membrane	+			cp12CS0282_01739
cp12CS0282_01740	Putative Peroxiredoxin				K03564	y	Unknown	CYT					Cytoplasmic	+	ANTIGEN		cp12CS0282_01740	cp12CS0282_01740					0.238558	0.0764793	Whole
cp12CS0282_01741	Hypothetical Protein					y	Cytoplasmic	CYT					Cytoplasmic	+			cp12CS0282_01741
cp12CS0282_01742	Holo-[Acyl-Carrier-Protein] Synthase				K00997	y	Cytoplasmic	CYT					Cytoplasmic	+			cp12CS0282_01742
cp12CS0282_01743	Hypothetical Protein				K11533		Unknown	CYT					Cytoplasmic	+	ANTIGEN		cp12CS0282_01743	cp12CS0282_01743					0.536841	0.376254	Whole
cp12CS0282_01744	Hypothetical Protein				K07462	y	Cytoplasmic	CYT					Cytoplasmic	+
cp12CS0282_01745	Hypothetical Protein						CytoplasmicMembrane	CYT	TMHs:5		TMH		Membrane	+	ANTIGEN		cp12CS0282_01745
cp12CS0282_01746	Oxygen Regulatory Protein	nrec				y	Cytoplasmic	CYT					Cytoplasmic	+	ANTIGEN		cp12CS0282_01746	cp12CS0282_01746					0.15264	0.00981285	Whole
cp12CS0282_01747	Hypothetical Protein				K07148	y	CytoplasmicMembrane	CYT	TMHs:9		TMH		Membrane	+			cp12CS0282_01747
cp12CS0282_01748	Hypothetical Protein				K18547	y	Cytoplasmic	CYT					Cytoplasmic	+	ANTIGEN
cp12CS0282_01749	Hypothetical Protein				K03043		Unknown	SpI	TMHs:1	SP(Sec/SPI)	TMH	SPI	Secreted	+	ANTIGEN		cp12CS0282_01749
cp12CS0282_01750	Hypothetical Protein				K07052	y	CytoplasmicMembrane	TMH	TMHs:6		TMH		Membrane	+	ANTIGEN
cp12CS0282_01752	Hypothetical Protein					y	CytoplasmicMembrane	TMH	TMHs:2		TMH		Membrane		ANTIGEN
cp12CS0282_01753	Putative Protein					y	CytoplasmicMembrane	TMH	TMHs:3		TMH		Membrane		ANTIGEN
cp12CS0282_01754	Ditp/Xtp Pyrophosphatase	ditp/xtp			K02428	y	Unknown	CYT					Cytoplasmic		ANTIGEN		cp12CS0282_01754
cp12CS0282_01755	Ribonuclease Ph	ribo ph			K00989	y	Cytoplasmic	CYT					Cytoplasmic	+	ANTIGEN		cp12CS0282_01755	cp12CS0282_01755					0.215876	0.0702389	Whole
cp12CS0282_01756	Putative Protein					y	Cytoplasmic	SpI					Cytoplasmic	+	ANTIGEN		cp12CS0282_01756	cp12CS0282_01756					0.350827	0.217298	Whole
cp12CS0282_01757	Glutamate Racemase				K01776	y	Cytoplasmic	CYT					Cytoplasmic	+			cp12CS0282_01757	cp12CS0282_01757					0.498513	0.357885	Whole
cp12CS0282_01758	Hypothetical Protein					y	CytoplasmicMembrane	CYT	TMHs:6		TMH		Membrane				cp12CS0282_01758
cp12CS0282_01759	Putative Protein					y	Cytoplasmic	CYT					Cytoplasmic	+			cp12CS0282_01759	cp12CS0282_01759					0.740182	0.112401	Whole
cp12CS0282_01760	ATP-Dependent Clp Protease Adapter Protein	clps			K06891	y	Cytoplasmic	CYT					Cytoplasmic	+	ANTIGEN		cp12CS0282_01760
cp12CS0282_01761	Nicotinate Phosphoribosyltransferase	pncb1			K00763	y	Cytoplasmic	CYT					Cytoplasmic		ANTIGEN		cp12CS0282_01761	cp12CS0282_01761					0.403121	0.0769672	Whole
cp12CS0282_01762	Putative ATP-Dependent Helicase	ding			K03722		Cytoplasmic	CYT					Cytoplasmic	+			cp12CS0282_01762
cp12CS0282_01763	Hypothetical Protein				K03790	y	Unknown	CYT					Cytoplasmic	+	ANTIGEN		cp12CS0282_01763	cp12CS0282_01763					0.567725	0.203714	Whole
cp12CS0282_01764	Phosphoserine Phosphatase	serb2			K01079	y	Cytoplasmic	CYT					Cytoplasmic		ANTIGEN		cp12CS0282_01764	cp12CS0282_01764					0.432777	0.350229	Whole
cp12CS0282_01765	Hypothetical Protein				K07497		Cytoplasmic	CYT					Cytoplasmic	+
cp12CS0282_01766	Hypothetical Protein						Unknown	CYT					Cytoplasmic	+	ANTIGEN
cp12CS0282_01767	Hypothetical Protein				K00166		Unknown	SpI		SP(Sec/SPI)		SPI	Secreted	+	ANTIGEN		cp12CS0282_01767
cp12CS0282_01768	Cytochrome C Oxidase Subunit 1				K02274	y	CytoplasmicMembrane	CYT					Cytoplasmic		ANTIGEN		cp12CS0282_01768
cp12CS0282_01769	Hypothetical Protein				K03406	y	Unknown	TMH					Membrane
cp12CS0282_01770	Ribonucleoside-Diphosphate Reductase Subunit Beta	nrdf2			K00526	y	Unknown	CYT					Cytoplasmic	+			cp12CS0282_01770	cp12CS0282_01770					0.182141	0.0498679	Whole
cp12CS0282_01771	Bacterial Non-Heme Ferritin				K02217	y	Cytoplasmic	CYT					Cytoplasmic	+			cp12CS0282_01771	cp12CS0282_01771					0.792537	0.913755	Whole
cp12CS0282_01772	Ribonucleoside-Diphosphate Reductase Subunit Alpha 1				K00525		Cytoplasmic	CYT					Cytoplasmic				cp12CS0282_01772	cp12CS0282_01772					0.417837	0.501722	Whole
cp12CS0282_01773	Protein NrdI	nrdi			K03647	y	Cytoplasmic	CYT					Cytoplasmic	+	ANTIGEN
cp12CS0282_01774	Glutaredoxin-Like Protein	nrdh			K06191	y	Cytoplasmic	CYT					Cytoplasmic		ANTIGEN		cp12CS0282_01774
cp12CS0282_01775	50S Ribosomal Protein L36				K02919	y	Unknown	CYT					Cytoplasmic		ANTIGEN		cp12CS0282_01775
cp12CS0282_01776	Nh(3)-Dependent Nad(+) Synthetase				K01916		Cytoplasmic	CYT					Cytoplasmic		ANTIGEN		cp12CS0282_01776	cp12CS0282_01776					0.458137	0.337107	Whole
cp12CS0282_01777	Hypothetical Protein				K07005	y	Cytoplasmic	CYT					Cytoplasmic	+	ANTIGEN		cp12CS0282_01777	cp12CS0282_01777					0.492057	0.243687	Whole
cp12CS0282_01778	Hypothetical Protein				K03977	y	Cytoplasmic	CYT					Cytoplasmic	+			cp12CS0282_01778
cp12CS0282_01779	Hypothetical Protein					y	Unknown	CYT					Cytoplasmic	+	ANTIGEN
cp12CS0282_01780	Copper-Exporting P-Type ATPase						CytoplasmicMembrane	TMH	TMHs:5		TMH		Membrane		ANTIGEN
cp12CS0282_01781	Putative Manganese/Zinc-Exporting P-Type ATPase				K17686		CytoplasmicMembrane	CYT	TMHs:2		TMH		Membrane
cp12CS0282_01782	Hypothetical Protein						Unknown	CYT					Cytoplasmic	+	ANTIGEN
cp12CS0282_01783	Hypothetical Protein				K02438		Unknown	CYT					Cytoplasmic
cp12CS0282_01784	Hypothetical Protein						Extracellular	SpI	TMHs:2	SP(Sec/SPI)	TMH	SPI	Secreted	+	ANTIGEN		cp12CS0282_01784
cp12CS0282_01786	Hypothetical Protein						Unknown	SpI	TMHs:1		TMH		Membrane	+	ANTIGEN		cp12CS0282_01786	cp12CS0282_01786			0.135886	0.175826			Surface
cp12CS0282_01787	Hypothetical Protein				K15977	y	CytoplasmicMembrane	TMH	TMHs:4		TMH		Membrane	+
cp12CS0282_01788	Phosphoglucomutase				K01835		Unknown	CYT					Cytoplasmic	+	ANTIGEN		cp12CS0282_01788	cp12CS0282_01788					0.134908	0.0137457	Whole
cp12CS0282_01789	Putative Fluoride Ion Transporter	crcb			K06199	y	CytoplasmicMembrane	TMH	TMHs:4		TMH		Membrane
cp12CS0282_01790	Putative Fluoride Ion Transporter	crcb			K06199	y	CytoplasmicMembrane	TMH	TMHs:3		TMH		Membrane	+
cp12CS0282_01791	Hypothetical Protein				K02004	y	CytoplasmicMembrane	CYT					Cytoplasmic	+	ANTIGEN		cp12CS0282_01791	cp12CS0282_01791					0.397549	0.0988437	Whole
cp12CS0282_01792	Bacitracin Export ATP-Binding Protein	bcea			K02003	y	CytoplasmicMembrane	CYT					Cytoplasmic		ANTIGEN		cp12CS0282_01792	cp12CS0282_01792					0.287804	0.150105	Whole
cp12CS0282_01794	Tyrosine--tRNA Ligase				K01866	y	Cytoplasmic	CYT					Cytoplasmic		ANTIGEN		cp12CS0282_01794	cp12CS0282_01794					0.266901	0.0679506	Whole
cp12CS0282_01795	Hypothetical Protein				K09791	y	Cytoplasmic	CYT					Cytoplasmic				cp12CS0282_01795	cp12CS0282_01795					0.189628	0.0619442	Whole
cp12CS0282_01796	Argininosuccinate Lyase				K01755	y	Cytoplasmic	CYT					Cytoplasmic		ANTIGEN		cp12CS0282_01796	cp12CS0282_01796					0.232788	0.0811945	Whole
cp12CS0282_01797	Argininosuccinate Synthase				K01940	y	Cytoplasmic	CYT					Cytoplasmic		ANTIGEN		cp12CS0282_01797	cp12CS0282_01797					0.619661	0.0454807	Whole
cp12CS0282_01798	Arginine Repressor				K03402	y	Cytoplasmic	CYT					Cytoplasmic	+			cp12CS0282_01798	cp12CS0282_01798					0.375547	0.357802	Whole
cp12CS0282_01799	Ornithine Carbamoyltransferase				K00611	y	Cytoplasmic	CYT					Cytoplasmic		ANTIGEN		cp12CS0282_01799	cp12CS0282_01799					0.174254	0.0614571	Whole
cp12CS0282_01800	Acetylornithine Aminotransferase				K00821	y	Cytoplasmic	CYT					Cytoplasmic				cp12CS0282_01800	cp12CS0282_01800					0.251165	0.122302	Whole
cp12CS0282_01801	Acetylglutamate Kinase				K00930	y	Cytoplasmic	CYT					Cytoplasmic	+			cp12CS0282_01801	cp12CS0282_01801					0.749447	0.177839	Whole
cp12CS0282_01802	Arginine Biosynthesis Bifunctional Protein	argj			K00620		Cytoplasmic	CYT					Cytoplasmic	+	ANTIGEN		cp12CS0282_01802	cp12CS0282_01802					0.238801	0.0858528	Whole
cp12CS0282_01803	N-Acetyl-Gamma-Glutamyl-Phosphate Reductase				K00145		Unknown	CYT					Cytoplasmic	+	ANTIGEN		cp12CS0282_01803	cp12CS0282_01803					0.245568	0.0565515	Whole
cp12CS0282_01804	Phenylalanine--tRNA Ligase Beta Subunit				K01890		Cytoplasmic	CYT					Cytoplasmic		ANTIGEN		cp12CS0282_01804	cp12CS0282_01804					0.362686	0.200572	Whole
cp12CS0282_01805	Phenylalanine--tRNA Ligase Alpha Subunit				K01889	y	Cytoplasmic	CYT					Cytoplasmic		ANTIGEN		cp12CS0282_01805	cp12CS0282_01805					0.535199	0.173009	Whole
cp12CS0282_01806	23S RRNA (Guanosine-2'-O-)-Methyltransferase	rlmb			K03437	y	Cytoplasmic	CYT					Cytoplasmic		ANTIGEN
cp12CS0282_01807	Hypothetical Protein					y	CytoplasmicMembrane	TMH	TMHs:2	SP(Sec/SPI)	TMH	SPI	Membrane	+			cp12CS0282_01807	cp12CS0282_01807			0.140378	0.0539083	0.380663	0.156108	Surface/Whole
cp12CS0282_01808	Hypothetical Protein						Unknown	CYT					Cytoplasmic	+	ANTIGEN
cp12CS0282_01809	50S Ribosomal Protein L20				K02887	y	Cytoplasmic	CYT					Cytoplasmic		ANTIGEN		cp12CS0282_01809	cp12CS0282_01809					0.344376	0.244935	Whole
cp12CS0282_01810	50S Ribosomal Protein L35				K02916	y	Cytoplasmic	CYT					Cytoplasmic	+	ANTIGEN
cp12CS0282_01811	Translation Initiation Factor If-3	if-3			K02520	y	Cytoplasmic	CYT					Cytoplasmic	+	ANTIGEN		cp12CS0282_01811	cp12CS0282_01811					0.355746	0.209791	Whole
cp12CS0282_01812	UvrABC System Protein A				K03701	y	Unknown	CYT					Cytoplasmic		ANTIGEN		cp12CS0282_01812	cp12CS0282_01812					0.587995	0.40381	Whole
cp12CS0282_01813	Hydroxyacylglutathione Hydrolase	gloc				y	Cytoplasmic	CYT					Cytoplasmic				cp12CS0282_01813	cp12CS0282_01813					0.447924	0.420251	Whole
cp12CS0282_01814	Hypothetical Protein					y	Unknown	CYT					Cytoplasmic	+	ANTIGEN		cp12CS0282_01814	cp12CS0282_01814					0.269274	0.129688	Whole
cp12CS0282_01815	Hypothetical Protein						CytoplasmicMembrane	CYT					Cytoplasmic	+	ANTIGEN
cp12CS0282_01816	Hypothetical Protein						Unknown	CYT					Cytoplasmic	+
cp12CS0282_01817	Universal Stress Protein					y	Unknown	CYT					Cytoplasmic	+	ANTIGEN		cp12CS0282_01817	cp12CS0282_01817					0.470424	0.317514	Whole
cp12CS0282_01818	UvrABC System Protein B				K03702	y	Cytoplasmic	CYT					Cytoplasmic	+	ANTIGEN		cp12CS0282_01818	cp12CS0282_01818					0.469147	0.145965	Whole
cp12CS0282_01819	Putative Mycofactocin Radical Sam Maturase	mftc			K22227	y	Cytoplasmic	CYT					Cytoplasmic	+	ANTIGEN
cp12CS0282_01820	Dephospho-Coa Kinase				K00859	y	Cytoplasmic	CYT					Cytoplasmic				cp12CS0282_01820
cp12CS0282_01821	Pts System Beta-Glucoside-Specific Eiibca Component				K02757		CytoplasmicMembrane	CYT					Cytoplasmic	+	ANTIGEN		cp12CS0282_01821	cp12CS0282_01821					0.339954	0.279479	Whole
cp12CS0282_01822	30S Ribosomal Protein S1				K02945	y	Cytoplasmic	CYT					Cytoplasmic		ANTIGEN		cp12CS0282_01822	cp12CS0282_01822					0.405002	0.224562	Whole
cp12CS0282_01823	Ubiquinone/Menaquinone Biosynthesis C-Methyltransferase	ubie				y	Cytoplasmic	CYT					Cytoplasmic	+			cp12CS0282_01823
cp12CS0282_01824	DNA Polymerase I				K02335		Cytoplasmic	CYT					Cytoplasmic		ANTIGEN		cp12CS0282_01824	cp12CS0282_01824					0.278367	0.0773615	Whole
cp12CS0282_01826	Hypothetical Protein				K08974		CytoplasmicMembrane	TMH	TMHs:8		TMH		Membrane	+	ANTIGEN
cp12CS0282_01827	Hypothetical Protein				K02030	y	Unknown	SpII		LIPO(Sec/SPII)		Lipo (SPII)	Secreted	+	ANTIGEN		cp12CS0282_01827
cp12CS0282_01828	Hypothetical Protein				K02029		CytoplasmicMembrane	TMH	TMHs:6		TMH		Membrane	+	ANTIGEN
cp12CS0282_01829	L-Cystine Import ATP-Binding Protein	tcyc			K02028	y	CytoplasmicMembrane	CYT					Cytoplasmic				cp12CS0282_01829	cp12CS0282_01829					0.180068	0.0190718	Whole
cp12CS0282_01830	Trans-2,3-Dihydro-3-Hydroxyanthranilate Isomerase						Unknown	CYT					Cytoplasmic		ANTIGEN		cp12CS0282_01830
cp12CS0282_01831	Hypothetical Protein				K07090		CytoplasmicMembrane	TMH	TMHs:7		TMH		Membrane	+
cp12CS0282_01832	Phosphopantetheine Adenylyltransferase				K00954	y	Cytoplasmic	CYT					Cytoplasmic	+			cp12CS0282_01832	cp12CS0282_01832					0.403611	0.488763	Whole
cp12CS0282_01833	Release Factor Glutamine Methyltransferase				K08316	y	Unknown	CYT					Cytoplasmic	+	ANTIGEN		cp12CS0282_01833
cp12CS0282_01834	Hypothetical Protein					y	Unknown	CYT					Cytoplasmic	+	ANTIGEN		cp12CS0282_01834	cp12CS0282_01834					0.290368	0.14243	Whole
cp12CS0282_01835	ATP-Dependent DNA Helicase	recg			K03655	y	Cytoplasmic	CYT					Cytoplasmic	+	ANTIGEN		cp12CS0282_01835	cp12CS0282_01835					0.317916	0.211717	Whole
cp12CS0282_01836	Putative Protein				K07030	y	Cytoplasmic	CYT					Cytoplasmic	+	ANTIGEN		cp12CS0282_01836	cp12CS0282_01836					0.355073	0.0927556	Whole
cp12CS0282_01837	Uracil-DNA Glycosylase				K03648	y	Cytoplasmic	CYT					Cytoplasmic				cp12CS0282_01837	cp12CS0282_01837					0.322186	0.168035	Whole
cp12CS0282_01838	Thiamine-Monophosphate Kinase				K00946	y	CytoplasmicMembrane	CYT					Cytoplasmic	+	ANTIGEN		cp12CS0282_01838	cp12CS0282_01838					0.757913	0.282392	Whole
cp12CS0282_01839	Hypothetical Protein			y		y	Cytoplasmic	SpI	TMHs:1		TMH		Membrane	+	ANTIGEN	y	cp12CS0282_01839	cp12CS0282_01839			0.290353	0.210199	0.407753	0.121162	Surface/Whole
cp12CS0282_01840	D-Alanine--D-Alanine Ligase				K01921	y	Cytoplasmic	CYT					Cytoplasmic	+			cp12CS0282_01840	cp12CS0282_01840					0.492399	0.178519	Whole
cp12CS0282_01841	Glycerol-3-Phosphate Dehydrogenase [Nad(P)+]				K00057	y	Cytoplasmic	CYT					Cytoplasmic		ANTIGEN		cp12CS0282_01841	cp12CS0282_01841					0.539688	0.409395	Whole
cp12CS0282_01842	Putative 8-Oxo-Dgtp Diphosphatase 1				K23258	y	Unknown	CYT					Cytoplasmic	+			cp12CS0282_01842	cp12CS0282_01842					0.793619	0.163992	Whole
cp12CS0282_01843	3-Isopropylmalate Dehydratase Small Subunit				K01704	y	Cytoplasmic	CYT					Cytoplasmic	+	ANTIGEN		cp12CS0282_01843	cp12CS0282_01843					0.634431	0.395936	Whole
cp12CS0282_01844	3-Isopropylmalate Dehydratase Large Subunit				K01703	y	Cytoplasmic	CYT					Cytoplasmic		ANTIGEN		cp12CS0282_01844	cp12CS0282_01844					0.286452	0.0680312	Whole
cp12CS0282_01845	Hth-Type Transcriptional Repressor	allr				y	Unknown	CYT					Cytoplasmic	+	ANTIGEN		cp12CS0282_01845	cp12CS0282_01845					0.36443	0.335513	Whole
cp12CS0282_01846	Hypothetical Protein					y	Cytoplasmic	CYT					Cytoplasmic	+			cp12CS0282_01846
cp12CS0282_01847	Biotin Synthase				K01012	y	Cytoplasmic	CYT					Cytoplasmic	+	ANTIGEN		cp12CS0282_01847
cp12CS0282_01849	Hypothetical Protein				K08095		Unknown	SpI	TMHs:1	SP(Sec/SPI)	TMH	SPI	Secreted	+			cp12CS0282_01849	cp12CS0282_01849	0.105419	0.102546	2.15519	0.31178	0.322371	0.0977161	Sec/shave/Whole
cp12CS0282_01852	Hypothetical Protein			n	K03932	y	Cytoplasmic	CYT	TMHs:1		TMH		Membrane	+	ANTIGEN		cp12CS0282_01852	cp12CS0282_01852			1.7159	0.0716517			Surface
cp12CS0282_01853	Glutamate--tRNA Ligase				K01885	y	Cytoplasmic	CYT					Cytoplasmic		ANTIGEN		cp12CS0282_01853	cp12CS0282_01853					0.544855	0.341024	Whole
cp12CS0282_01854	Putative Isochorismate Synthase	menf			K02361		Cytoplasmic	CYT					Cytoplasmic	+	ANTIGEN		cp12CS0282_01854	cp12CS0282_01854					0.395106	0.424171	Whole
cp12CS0282_01855	Putative Protein	yisk				y	Cytoplasmic	CYT					Cytoplasmic		ANTIGEN		cp12CS0282_01855
cp12CS0282_01856	Hypothetical Protein				K02108	y	Unknown	TMH	TMHs:2		TMH		Membrane		ANTIGEN
cp12CS0282_01857	DNA Polymerase Iii Polc-Type				K02342		Cytoplasmic	CYT					Cytoplasmic		ANTIGEN
cp12CS0282_01858	Inosine-5'-Monophosphate Dehydrogenase				K07182		CytoplasmicMembrane	CYT					Cytoplasmic	+			cp12CS0282_01858
cp12CS0282_01859	3-Isopropylmalate Dehydrogenase				K00052	y	Cytoplasmic	CYT					Cytoplasmic		ANTIGEN		cp12CS0282_01859	cp12CS0282_01859					0.428786	0.477907	Whole
cp12CS0282_01860	D-3-Phosphoglycerate Dehydrogenase				K00058		Cytoplasmic	CYT					Cytoplasmic		ANTIGEN		cp12CS0282_01860	cp12CS0282_01860					0.669651	0.10932	Whole
cp12CS0282_01861	Hypothetical Protein						CytoplasmicMembrane	CYT		LIPO(Sec/SPII)		Lipo (SPII)	Secreted	+			cp12CS0282_01861
cp12CS0282_01862	Hypothetical Protein					y	CytoplasmicMembrane	CYT					Cytoplasmic	+			cp12CS0282_01862	cp12CS0282_01862					0.273771	0.236245	Whole
cp12CS0282_01863	Cadmium, Cobalt And Zinc/H(+)-K(+) Antiporter				K16264	y	CytoplasmicMembrane	CYT	TMHs:6		TMH		Membrane		ANTIGEN
cp12CS0282_01864	Ketol-Acid Reductoisomerase (Nadp(+))				K00053	y	Cytoplasmic	CYT					Cytoplasmic	+	ANTIGEN		cp12CS0282_01864	cp12CS0282_01864					0.80473	0.0361474	Whole
cp12CS0282_01865	Putative Acetolactate Synthase Small Subunit				K01653	y	Cytoplasmic	CYT					Cytoplasmic	+			cp12CS0282_01865
cp12CS0282_01866	Hypothetical Protein						Cytoplasmic	CYT					Cytoplasmic	+	ANTIGEN
cp12CS0282_01867	Acetolactate Synthase Large Subunit	ilvb1			K01652		Cytoplasmic	CYT					Cytoplasmic				cp12CS0282_01867
cp12CS0282_01868	Hypothetical Protein						CytoplasmicMembrane	SpI					Cytoplasmic		ANTIGEN
cp12CS0282_01869	Hypothetical Protein				K22044		CytoplasmicMembrane	CYT	TMHs:3		TMH		Membrane	+	ANTIGEN		cp12CS0282_01869
cp12CS0282_01870	Hypothetical Protein					y	CytoplasmicMembrane	TMH	TMHs:1		TMH		Membrane		ANTIGEN		cp12CS0282_01870
cp12CS0282_01871	Dihydroxy-Acid Dehydratase				K01687		Cytoplasmic	CYT					Cytoplasmic	+	ANTIGEN		cp12CS0282_01871	cp12CS0282_01871					0.341903	0.0949728	Whole
cp12CS0282_01872	Hypothetical Protein				K15977	y	CytoplasmicMembrane	CYT	TMHs:5		TMH		Membrane	+	ANTIGEN		cp12CS0282_01872
cp12CS0282_01873	Hypothetical Protein			n		y	Unknown	SpI	TMHs:1	SP(Sec/SPI)	TMH	SPI	Secreted	+	ANTIGEN		cp12CS0282_01873	cp12CS0282_01873	0.13812	0.0905351	0.0759664	0.0629501			Sec/Surface
cp12CS0282_01874	Putative Hth-Type Transcriptional Regulator				K05596	y	Cytoplasmic	CYT					Cytoplasmic	+	ANTIGEN		cp12CS0282_01874
cp12CS0282_01875	Arginine Exporter Protein	argo			K06895		CytoplasmicMembrane	TMH	TMHs:5		TMH		Membrane		ANTIGEN
cp12CS0282_01876	L-Glyceraldehyde 3-Phosphate Reductase				K19265		Cytoplasmic	CYT					Cytoplasmic		ANTIGEN		cp12CS0282_01876	cp12CS0282_01876					0.603946	0.428719	Whole
cp12CS0282_01877	Aspartyl/Glutamyl-tRNA(Asn/Gln) Amidotransferase Subunit B				K02434	y	Cytoplasmic	CYT					Cytoplasmic		ANTIGEN		cp12CS0282_01877	cp12CS0282_01877					0.400218	0.405311	Whole
cp12CS0282_01878	ATP-Dependent 6-Phosphofructokinase				K21071	y	Cytoplasmic	CYT					Cytoplasmic				cp12CS0282_01878	cp12CS0282_01878					0.173927	0.0450758	Whole
cp12CS0282_01879	Hypothetical Protein				K02016		Unknown	SpII		LIPO(Sec/SPII)		Lipo (SPII)	Secreted	+	ANTIGEN		cp12CS0282_01879
cp12CS0282_01880	Fe(3+) Dicitrate Transport ATP-Binding Protein	fece			K02013	y	CytoplasmicMembrane	CYT					Cytoplasmic				cp12CS0282_01880
cp12CS0282_01881	Hemin Transport System Permease Protein	hmuu	HmuU		K02015		CytoplasmicMembrane	TMH	TMHs:9		TMH		Membrane	+	ANTIGEN		cp12CS0282_01881
cp12CS0282_01882	Hypothetical Protein					y	CytoplasmicMembrane	TMH	TMHs:2		TMH		Membrane
cp12CS0282_01883	Riboflavin Transporter	ribz					CytoplasmicMembrane	CYT					Cytoplasmic	+	ANTIGEN		cp12CS0282_01883
cp12CS0282_01884	Mycothiol Acetyltransferase				K03789	y	CytoplasmicMembrane	CYT					Cytoplasmic	+			cp12CS0282_01884
cp12CS0282_01885	Glutamyl-tRNA(Gln) Amidotransferase Subunit A				K02433	y	Cytoplasmic	CYT					Cytoplasmic		ANTIGEN		cp12CS0282_01885	cp12CS0282_01885					0.563205	0.294012	Whole
cp12CS0282_01886	Glutamyl-tRNA(Gln) Amidotransferase Subunit C				K02435	y	Cytoplasmic	CYT					Cytoplasmic	+			cp12CS0282_01886	cp12CS0282_01886					0.151366	0.0221018	Whole
cp12CS0282_01887	Hypothetical Protein						CytoplasmicMembrane	CYT					Cytoplasmic	+			cp12CS0282_01887	cp12CS0282_01887					0.220052	0.059008	Whole
cp12CS0282_01888	DNA Ligase A				K01972		Cytoplasmic	CYT					Cytoplasmic		ANTIGEN		cp12CS0282_01888	cp12CS0282_01888					0.279856	0.217439	Whole
cp12CS0282_01889	DNA Polymerase III Polc-Type				K02342	y	Cytoplasmic	CYT					Cytoplasmic	+	ANTIGEN		cp12CS0282_01889	cp12CS0282_01889					0.164424	0.0157351	Whole
cp12CS0282_01890	Hypothetical Protein					y	Cytoplasmic	CYT					Cytoplasmic	+	ANTIGEN		cp12CS0282_01890	cp12CS0282_01890					0.293478	0.0736512	Whole
cp12CS0282_01891	tRNA-Specific 2-Thiouridylase Mnma				K00566		Cytoplasmic	SpI					Cytoplasmic		ANTIGEN		cp12CS0282_01891	cp12CS0282_01891					0.41928	0.275158	Whole
cp12CS0282_01892	Polyamine Aminopropyltransferase						Unknown	CYT					Cytoplasmic	+	ANTIGEN
cp12CS0282_01893	Iscs-Like Cysteine Desulfurase				K04487		Cytoplasmic	CYT					Cytoplasmic		ANTIGEN		cp12CS0282_01893	cp12CS0282_01893					0.331179	0.24957	Whole
cp12CS0282_01894	Electron Transfer Flavoprotein Subunit Alpha				K03522	y	Unknown	CYT					Cytoplasmic		ANTIGEN		cp12CS0282_01894	cp12CS0282_01894					0.438111	0.431126	Whole
cp12CS0282_01895	Electron Transfer Flavoprotein Subunit Beta				K03521	y	Unknown	CYT					Cytoplasmic		ANTIGEN		cp12CS0282_01895	cp12CS0282_01895					0.242941	0.204668	Whole
cp12CS0282_01896	Hypothetical Protein						Cytoplasmic	CYT					Cytoplasmic	+	ANTIGEN		cp12CS0282_01896
cp12CS0282_01897	Hypothetical Protein						Unknown	CYT					Cytoplasmic	+			cp12CS0282_01897
cp12CS0282_01898	Putative ABC Transporter ATP-Binding Protein	ylma			K02013	y	CytoplasmicMembrane	CYT					Cytoplasmic		ANTIGEN		cp12CS0282_01898	cp12CS0282_01898					0.499368	0.30796	Whole
cp12CS0282_01899	Alpha-1,4-Glucan:Maltose-1-Phosphate Maltosyltransferase				K16147		Cytoplasmic	CYT					Cytoplasmic	+	ANTIGEN		cp12CS0282_01899	cp12CS0282_01899					0.382435	0.0508295	Whole
cp12CS0282_01900	1,4-Alpha-Glucan Branching Enzyme	glgb			K00700	y	Cytoplasmic	CYT					Cytoplasmic				cp12CS0282_01900	cp12CS0282_01900					0.558751	0.0982636	Whole
cp12CS0282_01901	Putative Protein				K05838	y	Cytoplasmic	CYT					Cytoplasmic	+	ANTIGEN		cp12CS0282_01901	cp12CS0282_01901					0.283854	0.166672	Whole
cp12CS0282_01902	Hypothetical Protein					y	Cytoplasmic	CYT					Cytoplasmic	+	ANTIGEN		cp12CS0282_01902	cp12CS0282_01902					0.400013	0.122137	Whole
cp12CS0282_01903	Hypothetical Protein				K05606	y	Cytoplasmic	CYT					Cytoplasmic		ANTIGEN		cp12CS0282_01903	cp12CS0282_01903					0.355577	0.0877251	Whole
cp12CS0282_01904	Hypothetical Protein					y	Unknown	CYT					Cytoplasmic	+
cp12CS0282_01905	Endonuclease				K07503	y	Cytoplasmic	CYT					Cytoplasmic	+	ANTIGEN		cp12CS0282_01905	cp12CS0282_01905					0.375144	0.138015	Whole
cp12CS0282_01906	Hypothetical Protein					y	CytoplasmicMembrane	TMH	TMHs:1		TMH		Membrane		ANTIGEN
cp12CS0282_01907	ATP Synthase Epsilon Chain				K02114	y	Cytoplasmic	CYT					Cytoplasmic	+	ANTIGEN
cp12CS0282_01908	ATP Synthase Subunit Beta				K02112	y	CytoplasmicMembrane	CYT					Cytoplasmic				cp12CS0282_01908	cp12CS0282_01908					0.190783	0.0234283	Whole
cp12CS0282_01909	ATP Synthase Gamma Chain				K02115	y	Cytoplasmic	CYT					Cytoplasmic		ANTIGEN		cp12CS0282_01909	cp12CS0282_01909					0.423758	0.410505	Whole
cp12CS0282_01910	ATP Synthase Subunit Alpha				K02111		Cytoplasmic	CYT					Cytoplasmic		ANTIGEN		cp12CS0282_01910	cp12CS0282_01910					0.342142	0.216413	Whole
cp12CS0282_01911	ATP Synthase Subunit Delta				K02113	y	CytoplasmicMembrane	CYT					Cytoplasmic		ANTIGEN		cp12CS0282_01911	cp12CS0282_01911					0.423909	0.00750488	Whole
cp12CS0282_01912	ATP Synthase Subunit B				K02109		CytoplasmicMembrane	CYT	TMHs:1		TMH		Membrane	+	ANTIGEN
cp12CS0282_01913	ATP Synthase Subunit C				K02110	y	CytoplasmicMembrane	TMH	TMHs:2		TMH		Membrane	+	ANTIGEN
cp12CS0282_01914	ATP Synthase Subunit A				K02108	y	CytoplasmicMembrane	CYT	TMHs:6		TMH		Membrane	+	ANTIGEN
cp12CS0282_01915	Hypothetical Protein					y	CytoplasmicMembrane	TMH	TMHs:4		TMH		Membrane	+
cp12CS0282_01916	Decaprenyl-Phosphate N-Acetylglucosaminephosphotransferase				K02851	y	CytoplasmicMembrane	TMH					Cytoplasmic	+
cp12CS0282_01917	Putative Threonylcarbamoyl-Amp Synthase				K07566	y	Cytoplasmic	CYT					Cytoplasmic		ANTIGEN		cp12CS0282_01917	cp12CS0282_01917					0.724454	0.374357	Whole
cp12CS0282_01918	Release Factor Glutamine Methyltransferase				K02493	y	CytoplasmicMembrane	CYT					Cytoplasmic				cp12CS0282_01918	cp12CS0282_01918					0.661304	0.11469	Whole
cp12CS0282_01919	Peptide Chain Release Factor 1				K02835	y	Cytoplasmic	CYT					Cytoplasmic		ANTIGEN		cp12CS0282_01919	cp12CS0282_01919					0.577444	0.286537	Whole
cp12CS0282_01920	Transcription Termination Factor	rho			K03628		Cytoplasmic	CYT					Cytoplasmic	+	ANTIGEN		cp12CS0282_01920	cp12CS0282_01920					0.378883	0.264032	Whole
cp12CS0282_01921	3-Methylmercaptopropionyl-Coa Ligase				K00666		Cytoplasmic	CYT					Cytoplasmic		ANTIGEN		cp12CS0282_01921	cp12CS0282_01921					0.281579	0.180781	Whole
cp12CS0282_01922	Hypothetical Protein					y	Cytoplasmic	CYT					Cytoplasmic	+	ANTIGEN		cp12CS0282_01922
cp12CS0282_01923	Homoserine Kinase				K00872	y	Cytoplasmic	CYT					Cytoplasmic	+	ANTIGEN		cp12CS0282_01923	cp12CS0282_01923					0.294195	0.120449	Whole
cp12CS0282_01924	Homoserine Dehydrogenase				K00003	y	Cytoplasmic	CYT					Cytoplasmic	+	ANTIGEN		cp12CS0282_01924	cp12CS0282_01924					0.14177	0.0155495	Whole
cp12CS0282_01925	Diaminopimelate Decarboxylase				K01586	y	Cytoplasmic	CYT					Cytoplasmic	+	ANTIGEN		cp12CS0282_01925	cp12CS0282_01925					0.342366	0.27752	Whole
cp12CS0282_01926	Arginine--tRNA Ligase				K01887		Cytoplasmic	CYT					Cytoplasmic				cp12CS0282_01926	cp12CS0282_01926					0.316158	0.133855	Whole
cp12CS0282_01927	Glycolate Permease	glca			K03303	y	CytoplasmicMembrane	TMH					Cytoplasmic	+	ANTIGEN		cp12CS0282_01927
cp12CS0282_01928	Lactate Utilization Protein A				K18928	y	CytoplasmicMembrane	CYT					Cytoplasmic	+			cp12CS0282_01928	cp12CS0282_01928					0.669748	0.476809	Whole
cp12CS0282_01929	Lactate Utilization Protein B				K18929	y	Cytoplasmic	CYT					Cytoplasmic	+	ANTIGEN		cp12CS0282_01929	cp12CS0282_01929					0.215899	0.0854699	Whole
cp12CS0282_01930	Lactate Utilization Protein C				K00782	y	Cytoplasmic	CYT					Cytoplasmic	+	ANTIGEN		cp12CS0282_01930	cp12CS0282_01930					0.704719	0.477662	Whole
cp12CS0282_01932	Hypothetical Protein					y	Unknown	SpI	TMHs:1	SP(Sec/SPI)	TMH	SPI	Secreted	+	ANTIGEN
cp12CS0282_01933	Glucitol Operon Repressor				K02081		Unknown	SpI					Secreted	+	ANTIGEN
cp12CS0282_01934	Hypothetical Protein					y	Unknown	CYT					Cytoplasmic	+	ANTIGEN
cp12CS0282_01935	Hypothetical Protein				K02483	y	Cytoplasmic	CYT					Cytoplasmic	+	ANTIGEN		cp12CS0282_01935
cp12CS0282_01936	Hypothetical Protein				K03973	y	CytoplasmicMembrane	TMH	TMHs:1		TMH		Membrane		ANTIGEN		cp12CS0282_01936
cp12CS0282_01937	Hypothetical Protein					y	Cytoplasmic	CYT					Cytoplasmic	+	ANTIGEN
cp12CS0282_01938	Hypothetical Protein					y	Unknown	CYT					Cytoplasmic	+	ANTIGEN		cp12CS0282_01938	cp12CS0282_01938					0.197716	0.028511	Whole
cp12CS0282_01939	Hypothetical Protein					y	Cytoplasmic	CYT					Cytoplasmic	+	ANTIGEN		cp12CS0282_01939	cp12CS0282_01939					0.509943	0.233927	Whole
cp12CS0282_01940	Hypothetical Protein					y	Cytoplasmic	CYT					Cytoplasmic	+	ANTIGEN		cp12CS0282_01940	cp12CS0282_01940					0.183899	0.0678475	Whole
cp12CS0282_01941	Hypothetical Protein					y	Cytoplasmic	CYT					Cytoplasmic	+	ANTIGEN		cp12CS0282_01941
cp12CS0282_01942	RNA Polymerase-Associated Protein	rapa				y	Cytoplasmic	CYT					Cytoplasmic				cp12CS0282_01942	cp12CS0282_01942					0.348611	0.172898	Whole
cp12CS0282_01943	Sodium/Proline Symporter				K11928		CytoplasmicMembrane	TMH					Cytoplasmic
cp12CS0282_01944	Hypothetical Protein						Unknown	CYT					Cytoplasmic	+	ANTIGEN
cp12CS0282_01945	Hypothetical Protein					y	CytoplasmicMembrane	SpI	TMHs:1	SP(Sec/SPI)	TMH	SPI	Secreted	+	ANTIGEN
cp12CS0282_01946	Hypothetical Protein						CytoplasmicMembrane	TMH	TMHs:4	SP(Sec/SPI)	TMH	SPI	Membrane	+	ANTIGEN		cp12CS0282_01946
cp12CS0282_01947	Hypothetical Protein				K04750		Cytoplasmic	CYT					Cytoplasmic	+	ANTIGEN		cp12CS0282_01947
cp12CS0282_01948	Hypothetical Protein			n	K07478	y	Unknown	TMH	TMHs:1		TMH		Membrane	+	ANTIGEN		cp12CS0282_01948	cp12CS0282_01948			0.458419	0.452761			Surface
cp12CS0282_01949	ATP-Dependent RNA Helicase	dead			K05592	y	Cytoplasmic	CYT					Cytoplasmic		ANTIGEN		cp12CS0282_01949	cp12CS0282_01949					0.350927	0.170126	Whole
cp12CS0282_01950	Galactokinase				K00849		Cytoplasmic	CYT					Cytoplasmic		ANTIGEN		cp12CS0282_01950	cp12CS0282_01950					0.382004	0.325933	Whole
cp12CS0282_01951	Galactose-1-Phosphate Uridylyltransferase				K00965		Unknown	CYT					Cytoplasmic				cp12CS0282_01951	cp12CS0282_01951					0.293316	0.156833	Whole
cp12CS0282_01952	Hypothetical Protein					y	CytoplasmicMembrane	CYT	TMHs:2		TMH		Membrane	+	ANTIGEN
cp12CS0282_01953	Hypothetical Protein				K03307		CytoplasmicMembrane	TMH					Cytoplasmic
cp12CS0282_01954	Putative Protein	yihr			K01785	y	Cytoplasmic	CYT					Cytoplasmic	+	ANTIGEN		cp12CS0282_01954
cp12CS0282_01955	Hypothetical Protein						CytoplasmicMembrane	CYT					Cytoplasmic		ANTIGEN
cp12CS0282_01956	Hypothetical Protein					y	Cytoplasmic	CYT					Cytoplasmic	+			cp12CS0282_01956	cp12CS0282_01956					0.211091	0.0747768	Whole
cp12CS0282_01957	Hypothetical Protein						Cytoplasmic	CYT					Cytoplasmic	+	ANTIGEN
cp12CS0282_01958	Para-Nitrobenzyl Esterase				K03929	y	Cytoplasmic	CYT					Cytoplasmic		ANTIGEN		cp12CS0282_01958	cp12CS0282_01958					0.334805	0.189835	Whole
cp12CS0282_01959	Shikimate Dehydrogenase-Like Protein				K00014		CytoplasmicMembrane	CYT					Cytoplasmic	+	ANTIGEN		cp12CS0282_01959	cp12CS0282_01959					0.38824	0.385061	Whole
cp12CS0282_01960	Hypothetical Protein					y	CytoplasmicMembrane	CYT					Cytoplasmic	+			cp12CS0282_01960	cp12CS0282_01960					0.425322	0.105196	Whole
cp12CS0282_01961	Vitamin B12 Import ATP-Binding Protein	btud			K06147		CytoplasmicMembrane	TMH					Cytoplasmic		ANTIGEN		cp12CS0282_01961
cp12CS0282_01962	2-Oxoglutarate Dehydrogenase E1/E2 Component				K01616		Cytoplasmic	CYT					Cytoplasmic		ANTIGEN		cp12CS0282_01962	cp12CS0282_01962					0.264928	0.0712065	Whole
cp12CS0282_01963	Hypothetical Protein					y	Unknown	SpII		LIPO(Sec/SPII)		Lipo (SPII)	Secreted	+			cp12CS0282_01963
cp12CS0282_01964	Hypothetical Protein					y	CytoplasmicMembrane	CYT					Cytoplasmic	+	ANTIGEN		cp12CS0282_01964	cp12CS0282_01964					0.370948	0.283473	Whole
cp12CS0282_01965	Hypothetical Protein			n		y	Cytoplasmic	CYT	TMHs:2		TMH		Membrane	+	ANTIGEN		cp12CS0282_01965	cp12CS0282_01965			0.110367	0.0486337			Surface
cp12CS0282_01966	Iron-Sulfur Cluster Carrier Protein				K03593	y	Cytoplasmic	CYT					Cytoplasmic		ANTIGEN		cp12CS0282_01966	cp12CS0282_01966					0.684555	0.0501396	Whole
cp12CS0282_01967	Sec-Independent Protein Translocase Protein	tatb			K03117	y	Unknown	CYT					Cytoplasmic	+			cp12CS0282_01967	cp12CS0282_01967					0.44201	0.18325	Whole
cp12CS0282_01968	Hypothetical Protein					y	Cytoplasmic	CYT					Cytoplasmic	+	ANTIGEN
cp12CS0282_01969	Hypothetical Protein				K03088	y	Cytoplasmic	CYT					Cytoplasmic	+	ANTIGEN		cp12CS0282_01969
cp12CS0282_01970	Putative O-Methyltransferase/Msmei_4947					y	Cytoplasmic	CYT					Cytoplasmic	+	ANTIGEN		cp12CS0282_01970	cp12CS0282_01970					0.446445	0.405491	Whole
cp12CS0282_01971	Glucose-1-Phosphate Adenylyltransferase				K00975		Cytoplasmic	CYT					Cytoplasmic	+	ANTIGEN		cp12CS0282_01971	cp12CS0282_01971					0.541865	0.308064	Whole
cp12CS0282_01972	Alpha-Maltose-1-Phosphate Synthase				K16148	y	Cytoplasmic	CYT					Cytoplasmic	+			cp12CS0282_01972	cp12CS0282_01972					0.381046	0.22188	Whole
cp12CS0282_01973	Alpha-Acetolactate Decarboxylase				K01575		Cytoplasmic	CYT					Cytoplasmic	+	ANTIGEN		cp12CS0282_01973	cp12CS0282_01973					0.423741	0.432433	Whole
cp12CS0282_01974	Levanase				K01193		Cytoplasmic	CYT					Cytoplasmic	+	ANTIGEN		cp12CS0282_01974	cp12CS0282_01974					0.475129	0.35283	Whole
cp12CS0282_01975	23S RRNA (Guanine(748)-N(1))-Methyltransferase				K00563	y	Cytoplasmic	CYT					Cytoplasmic	+			cp12CS0282_01975	cp12CS0282_01975					0.463921	0.279558	Whole
cp12CS0282_01976	Hypothetical Protein					y	Unknown	CYT					Cytoplasmic	+	ANTIGEN		cp12CS0282_01976
cp12CS0282_01977	Hypothetical Protein					y	CytoplasmicMembrane	TMH	TMHs:1		TMH		Membrane		ANTIGEN
cp12CS0282_01978	Glucosyl-3-Phosphoglycerate Synthase				K13693	y	Unknown	CYT					Cytoplasmic	+	ANTIGEN		cp12CS0282_01978	cp12CS0282_01978					0.43724	0.214476	Whole
cp12CS0282_01979	Inactive Dihydropteroate Synthase 2				K00796	y	Cytoplasmic	CYT					Cytoplasmic	+			cp12CS0282_01979	cp12CS0282_01979					0.142554	0.0440375	Whole
cp12CS0282_01980	Hypothetical Protein					y	Cytoplasmic	CYT					Cytoplasmic	+			cp12CS0282_01980	cp12CS0282_01980					0.230202	0.0790525	Whole
cp12CS0282_01981	Succinyl-Diaminopimelate Desuccinylase				K01439	y	Cytoplasmic	CYT					Cytoplasmic	+	ANTIGEN		cp12CS0282_01981	cp12CS0282_01981					0.481209	0.24397	Whole
cp12CS0282_01982	2,3,4,5-Tetrahydropyridine-2,6-Dicarboxylate N-Succinyltransferase				K00674	y	Cytoplasmic	CYT					Cytoplasmic	+	ANTIGEN		cp12CS0282_01982	cp12CS0282_01982					0.63904	0.422851	Whole
cp12CS0282_01983	Gaba Permease				K16237	y	CytoplasmicMembrane	TMH					Cytoplasmic		ANTIGEN		cp12CS0282_01983
cp12CS0282_01984	2,3,4,5-Tetrahydropyridine-2,6-Dicarboxylate N-Succinyltransferase				K00674	y	Cytoplasmic	CYT					Cytoplasmic	+	ANTIGEN		cp12CS0282_01984	cp12CS0282_01984					0.256672	0.102945	Whole
cp12CS0282_01985	Gaba Permease				K16237	y	CytoplasmicMembrane	TMH					Cytoplasmic		ANTIGEN		cp12CS0282_01985
cp12CS0282_01986	Hypothetical Protein						Cytoplasmic	CYT					Cytoplasmic	+	ANTIGEN		cp12CS0282_01986
cp12CS0282_01987	Hypothetical Protein						CytoplasmicMembrane	TMH	TMHs:4		TMH		Membrane	+	ANTIGEN
cp12CS0282_01988	Glutamate-Pyruvate Aminotransferase	alac					Cytoplasmic	CYT					Cytoplasmic				cp12CS0282_01988	cp12CS0282_01988					0.462539	0.0454203	Whole
cp12CS0282_01989	Ferredoxin						Cytoplasmic	CYT					Cytoplasmic	+			cp12CS0282_01989
cp12CS0282_01990	Hypothetical Protein						CytoplasmicMembrane	TMH	TMHs:4		TMH		Membrane		ANTIGEN
cp12CS0282_01991	1D-Myo-Inositol 2-Acetamido-2-Deoxy-Alpha-D-Glucopyranoside Deacetylase				K15525	y	Cytoplasmic	CYT					Cytoplasmic	+	ANTIGEN		cp12CS0282_01991	cp12CS0282_01991					0.392374	0.148276	Whole
cp12CS0282_01992	Hypothetical Protein						Unknown	SpII		LIPO(Sec/SPII)		Lipo (SPII)	Secreted	+	ANTIGEN		cp12CS0282_01992
cp12CS0282_01993	Gtp-Binding Protein	typa/bipa			K06207	y	Cytoplasmic	CYT					Cytoplasmic		ANTIGEN		cp12CS0282_01993	cp12CS0282_01993					0.666758	0.119601	Whole
cp12CS0282_01994	Hypothetical Protein			n		y	Unknown	SpI	TMHs:1	LIPO(Sec/SPII)		Lipo (SPII)	Secreted	+	ANTIGEN		cp12CS0282_01994	cp12CS0282_01994					0.402895	0.252422	Whole
cp12CS0282_01995	Hypothetical Protein				K09146	y	Cytoplasmic	CYT					Cytoplasmic	+	ANTIGEN		cp12CS0282_01995	cp12CS0282_01995					0.200424	0.0556781	Whole
cp12CS0282_01996	Arsenate Reductase				K00537	y	Cytoplasmic	CYT					Cytoplasmic	+			cp12CS0282_01996	cp12CS0282_01996					0.360979	0.134124	Whole
cp12CS0282_01997	Putative Peptidase						CytoplasmicMembrane	SpI	TMHs:1	SP(Sec/SPI)	TMH	SPI	Secreted		ANTIGEN		cp12CS0282_01997	cp12CS0282_01997	0.0706083	0.0494435	1.69911	2.46343	0.454227	0.446616	Sec/shave/Whole
cp12CS0282_01998	Glutathione Import ATP-Binding Protein	gsia			K02031	y	CytoplasmicMembrane	CYT					Cytoplasmic		ANTIGEN		cp12CS0282_01998	cp12CS0282_01998					0.59764	0.256902	Whole
cp12CS0282_01999	Oligopeptide Transport System Permease Protein	oppc			K15582	y	CytoplasmicMembrane	CYT	TMHs:6		TMH		Membrane	+
cp12CS0282_02000	Dipeptide Transport System Permease Protein	dppb			K15581		CytoplasmicMembrane	TMH	TMHs:6		TMH		Membrane	+	ANTIGEN
cp12CS0282_02001	Oligopeptide-Binding Protein	oppa			K15580		Cellwall	SpII		LIPO(Sec/SPII)		Lipo (SPII)	Secreted	+	ANTIGEN		cp12CS0282_02001	cp12CS0282_02001					0.179281	0.0577923	Whole
cp12CS0282_02002	Hypothetical Protein				K03574	y	Cytoplasmic	CYT					Cytoplasmic				cp12CS0282_02002
cp12CS0282_02003	Hypothetical Protein						CytoplasmicMembrane	CYT					Cytoplasmic	+	ANTIGEN
cp12CS0282_02004	Energy-Coupling Factor Transporter Transmembrane Protein	ecft			K16785	y	CytoplasmicMembrane	TMH	TMHs:4		TMH		Membrane	+
cp12CS0282_02005	Putative Hmp/Thiamine Import ATP-Binding Protein	ykoe			K01552		CytoplasmicMembrane	CYT					Cytoplasmic		ANTIGEN
cp12CS0282_02006	Putative Hmp/Thiamine Permease Protein	ykoe			K16925	y	CytoplasmicMembrane	TMH	TMHs:5		TMH		Membrane	+	ANTIGEN
cp12CS0282_02007	Hypothetical Protein				K00077		Cytoplasmic	CYT					Cytoplasmic	+			cp12CS0282_02007	cp12CS0282_02007					0.255642	0.0797311	Whole
cp12CS0282_02008	Inner Membrane Protein	yedi			K09781	y	CytoplasmicMembrane	CYT	TMHs:4		TMH		Membrane	+			cp12CS0282_02008
cp12CS0282_02009	Uvr ABC System Protein A						Cytoplasmic	CYT					Cytoplasmic	+
cp12CS0282_02010	Hypothetical Protein				K03701		Unknown	CYT					Cytoplasmic		ANTIGEN
cp12CS0282_02011	Vitamin B12 Import ATP-Binding Protein	btud					CytoplasmicMembrane	TMH	TMHs:6		TMH		Membrane		ANTIGEN
cp12CS0282_02012	Putative ABC Transporter ATP-Binding Protein				K06147	y	CytoplasmicMembrane	TMH	TMHs:5		TMH		Membrane				cp12CS0282_02012
cp12CS0282_02013	Hypothetical Protein				K06193	y	Unknown	CYT					Cytoplasmic	+	ANTIGEN		cp12CS0282_02013
cp12CS0282_02014	Hypothetical Protein						Cytoplasmic	CYT					Cytoplasmic	+			cp12CS0282_02014	cp12CS0282_02014					0.23237	0.124139	Whole
cp12CS0282_02015	Hypothetical Protein						Unknown	CYT					Cytoplasmic	+	ANTIGEN
cp12CS0282_02016	Putative ABC Transport System ATP-Binding Protein				K06942	y	Cytoplasmic	CYT					Cytoplasmic		ANTIGEN		cp12CS0282_02016	cp12CS0282_02016					0.522525	0.37886	Whole
cp12CS0282_02017	Hypothetical Protein				K20469		CytoplasmicMembrane	CYT	TMHs:8		TMH		Membrane	+
cp12CS0282_02018	Hypothetical Protein					y	CytoplasmicMembrane	TMH	TMHs:3		TMH		Membrane	+	ANTIGEN		cp12CS0282_02018
cp12CS0282_02019	4-Hydroxy-3-Methylbut-2-Enyl Diphosphate Reductase 2				K03527	y	Unknown	CYT					Cytoplasmic	+	ANTIGEN		cp12CS0282_02019	cp12CS0282_02019					0.391817	0.105083	Whole
cp12CS0282_02020	Exodeoxyribonuclease 7 Large Subunit				K03601	y	Cytoplasmic	CYT					Cytoplasmic	+			cp12CS0282_02020
cp12CS0282_02021	Exodeoxyribonuclease 7 Small Subunit				K03602	y	Cytoplasmic	CYT					Cytoplasmic	+	ANTIGEN		cp12CS0282_02021	cp12CS0282_02021					0.448502	0.272553	Whole
cp12CS0282_02022	Hypothetical Protein			n		y	Cytoplasmic	TMH	TMHs:1	LIPO(Sec/SPII)	TMH	Lipo (SPII)	Membrane	+	ANTIGEN		cp12CS0282_02022	cp12CS0282_02022			0.0584801	0.0480011			Surface
cp12CS0282_02023	Fructose-1				K02446	y	Cytoplasmic	CYT					Cytoplasmic	+	ANTIGEN		cp12CS0282_02023	cp12CS0282_02023					0.208318	0.0866495	Whole
cp12CS0282_02024	Fumarate Hydratase Class II				K01679	y	Cytoplasmic	CYT					Cytoplasmic		ANTIGEN		cp12CS0282_02024	cp12CS0282_02024					0.506242	0.195818	Whole
cp12CS0282_02025	Hypothetical Protein					y	Cytoplasmic	CYT					Cytoplasmic	+			cp12CS0282_02025
cp12CS0282_02026	Multidrug Resistance Protein 3					y	CytoplasmicMembrane	TMH					Cytoplasmic	+	ANTIGEN
cp12CS0282_02027	Hypothetical Protein						Cytoplasmic	CYT					Cytoplasmic	+	ANTIGEN		cp12CS0282_02027	cp12CS0282_02027					0.463207	0.249162	Whole
cp12CS0282_02028	Hypothetical Protein					y	Unknown	SpII		LIPO(Sec/SPII)		Lipo (SPII)	Secreted	+	ANTIGEN		cp12CS0282_02028
cp12CS0282_02029	Hypothetical Protein					y	Cytoplasmic	CYT					Cytoplasmic	+	ANTIGEN		cp12CS0282_02029	cp12CS0282_02029					0.737341	0.306593	Whole
cp12CS0282_02030	Hypothetical Protein						Unknown	CYT					Cytoplasmic	+	ANTIGEN		cp12CS0282_02030
cp12CS0282_02031	Hypothetical Protein						Cytoplasmic	CYT					Cytoplasmic	+			cp12CS0282_02031	cp12CS0282_02031					0.455987	0.334416	Whole
cp12CS0282_02032	Multidrug Resistance Protein 3					y	CytoplasmicMembrane	CYT					Cytoplasmic	+	ANTIGEN
cp12CS0282_02033	Serine Hydroxymethyltransferase 1				K00600	y	Cytoplasmic	CYT					Cytoplasmic		ANTIGEN		cp12CS0282_02033	cp12CS0282_02033					0.32541	0.0478894	Whole
cp12CS0282_02034	Pantothenate Kinase				K00867		Cytoplasmic	CYT					Cytoplasmic	+			cp12CS0282_02034	cp12CS0282_02034					0.418966	0.204801	Whole
cp12CS0282_02035	Hypothetical Protein						Unknown	CYT					Cytoplasmic	+	ANTIGEN
cp12CS0282_02036	(2Z,6E)-Farnesyl Diphosphate Synthase				K12503		Cytoplasmic	CYT					Cytoplasmic		ANTIGEN		cp12CS0282_02036
cp12CS0282_02037	Hypothetical Protein					y	CytoplasmicMembrane	CYT	TMHs:1		TMH		Membrane				cp12CS0282_02037
cp12CS0282_02038	Mycothiol S-Conjugate Amidase				K18455	y	Cytoplasmic	CYT					Cytoplasmic	+			cp12CS0282_02038	cp12CS0282_02038					0.352983	0.0902798	Whole
cp12CS0282_02039	Hypothetical Protein					y	CytoplasmicMembrane	SpI	TMHs:1		TMH		Secreted	+	ANTIGEN		cp12CS0282_02039
cp12CS0282_02040	Transcription Elongation Factor				K03624	y	Cytoplasmic	CYT					Cytoplasmic	+	ANTIGEN		cp12CS0282_02040	cp12CS0282_02040					0.395675	0.104726	Whole
cp12CS0282_02041	Hypothetical Protein					y	CytoplasmicMembrane	SpI	TMHs:1	LIPO(Sec/SPII)		Lipo (SPII)	Secreted	+	ANTIGEN
cp12CS0282_02042	Hypothetical Protein					y	CytoplasmicMembrane	CYT	TMHs:7		TMH		Membrane	+	ANTIGEN
cp12CS0282_02043	Hth-Type Transcriptional Activator	ripa	RipA			y	Unknown	SpI					Secreted	+	ANTIGEN
cp12CS0282_02044	Hypothetical Protein				K03654		Unknown	CYT					Cytoplasmic		ANTIGEN
cp12CS0282_02046	Exopolyphosphatase 2				K01524	y	Cytoplasmic	CYT					Cytoplasmic	+	ANTIGEN		cp12CS0282_02046	cp12CS0282_02046					0.442345	0.152907	Whole
cp12CS0282_02047	Hypothetical Protein				K09009	y	Cytoplasmic	CYT					Cytoplasmic		ANTIGEN		cp12CS0282_02047	cp12CS0282_02047					0.526684	0.340651	Whole
cp12CS0282_02048	Hypothetical Protein			n	K05589	y	CytoplasmicMembrane	CYT	TMHs:1		TMH		Membrane	+	ANTIGEN		cp12CS0282_02048	cp12CS0282_02048			0.767576	0.732668			Surface
cp12CS0282_02049	Enolase				K01689	y	Cytoplasmic	CYT					Cytoplasmic		ANTIGEN		cp12CS0282_02049
cp12CS0282_02050	Hypothetical Protein						Unknown	CYT	TMHs:1	SP(Sec/SPI)	TMH	SPI	Membrane	+	ANTIGEN		cp12CS0282_02050	cp12CS0282_02050			0.0876948	0.0151126			Surface
cp12CS0282_02051	Nucleoside Triphosphate Pyrophosphohydrolase				K02428	y	Cytoplasmic	CYT					Cytoplasmic	+			cp12CS0282_02051
[truncated: 121 more rows]

## Sheet: Secreted R1
Protein search out put file showing the accession number, description, score, coverage, no. of proteins, no. of unique peptides and peptides, the peptide spectral matches (PSM), the intensity (Area), no. of amino acids, molecular weight and calc. pI.
Accession	Description	Score	Coverage	# Proteins	# Unique Peptides	# Peptides	# PSMs	Area	# AAs	MW [kDa]	calc. pI
cp12CS0282_00875	hypothetical protein	169.933	52.6	1	10	10	50	6.181e+09	365	40.6633	5.14795
cp12CS0282_00051	hypothetical protein	23.2616	42.45	1	3	3	6	6.47775e+08	139	14.5494	5.0083
cp12CS0282_00503	hypothetical protein	2.70513	12.2	1	1	1	1	1.02983e+08	246	26.3162	8.90967
cp12CS0282_01000	Dipeptidyl aminopeptidase BI	2.59352	2.82	1	1	1	1	66733550	708	79.1719	4.66553
cp12CS0282_00349	hypothetical protein	41.6313	28.41	1	5	5	12	6.33469e+07	359	38.5571	6.31592
cp12CS0282_01852	hypothetical protein	12.9437	8.49	1	2	2	4	56075518	377	40.6276	7.6792
cp12CS0282_00689	hypothetical protein	24.9307	18.27	1	4	4	8	2.66661e+07	394	40.9706	8.27979
cp12CS0282_01472	hypothetical protein	3.58656	9.64	1	1	1	1	2.51074e+07	197	19.9139	4.44971
cp12CS0282_00768	hypothetical protein	75.0088	32.92	1	11	11	23	2.31499e+07	644	70.2328	5.93506
cp12CS0282_00452	Elongation factor Tu	15.8287	16.16	1	3	3	5	2.29495e+07	396	43.9732	4.94482
cp12CS0282_00824	hypothetical protein	10.3423	32.58	1	3	3	4	2.22355e+07	178	19.2492	8.96826
cp12CS0282_00840	hypothetical protein	47.5881	31.79	1	7	7	14	1.93912e+07	563	59.5499	5.78271
cp12CS0282_02120	hypothetical protein	5.70874	18.57	1	2	2	2	1.92253e+07	237	24.8376	7.84033
cp12CS0282_00278	hypothetical protein	45.7757	15.74	1	9	9	14	1.78212e+07	1080	116.922	5.71924
cp12CS0282_00766	Diacylglycerol acyltransferase/mycolyltransferase Ag85C	10.3274	15.84	1	3	3	4	1.48435e+07	341	36.5592	7.43018
cp12CS0282_00273	hypothetical protein	2.6684	2.35	1	1	1	1	1.39609e+07	723	77.4998	4.88135
cp12CS0282_00116	Peptidyl-prolyl cis-trans isomerase A	6.51326	19.1	1	2	2	2	1.34121e+07	178	19.2874	4.94482
cp12CS0282_01728	Extracellular basic protease	11.6219	12.66	1	3	3	4	1.31937e+07	608	64.5001	5.60498
cp12CS0282_00569	hypothetical protein	11.8191	8.29	1	2	2	4	1.14997e+07	615	63.9601	6.23975
cp12CS0282_00752	hypothetical protein	21.6456	14.07	1	5	5	7	1.09276e+07	675	70.8231	5.51611
cp12CS0282_00302	hypothetical protein	6.10924	5.13	1	1	1	2	1.02508e+07	468	51.3178	5.5415
cp12CS0282_00700	putative ABC transporter solute-binding protein YclQ	6.45967	8.18	1	2	2	2	9.8443e+06	330	35.7013	5.47803
cp12CS0282_02049	Enolase	8.40954	8.71	1	2	2	2	9.74412e+06	425	45.1166	4.81787
cp12CS0282_00928	putative inactive lipase	5.87567	8.43	1	2	2	2	9.38785e+06	415	44.0084	5.22412
cp12CS0282_00966	hypothetical protein	6.73337	12.02	1	1	1	2	9302203	208	21.4728	6.27783
cp12CS0282_01195	Glyceraldehyde-3-phosphate dehydrogenase 2	5.45714	11.98	1	2	2	2	8.84473e+06	334	36.2615	5.52881
cp12CS0282_02101	hypothetical protein	4.92158	5.79	1	1	1	2	8.73439e+06	484	48.9836	5.43994
cp12CS0282_00343	hypothetical protein	3.44069	5.2	1	1	1	1	8.45322e+06	269	28.8157	8.54346
cp12CS0282_01786	hypothetical protein	3.61011	6.97	1	1	1	1	8.36469e+06	244	26.5585	5.56689
cp12CS0282_00548	hypothetical protein	2.31547	10.95	1	1	1	1	8.31167e+06	210	22.0051	6.39209
cp12CS0282_01163	hypothetical protein	24.8743	15.29	1	4	4	8	7.20416e+06	595	63.0628	5.73193
cp12CS0282_00232	hypothetical protein	46.8426	25.44	1	3	3	15	7.17188e+06	228	24.2515	9.20264
cp12CS0282_01515	Cytochrome bc1 complex cytochrome c subunit	8.45827	7.38	1	1	1	2	6.88213e+06	298	31.375	8.6167
cp12CS0282_00887	hypothetical protein	4.41422	27.18	1	2	2	2	6.3216e+06	103	10.8934	5.31299
cp12CS0282_00921	60 kDa chaperonin 1	5.77801	4.03	1	1	1	2	6.14314e+06	546	57.1201	4.79248
cp12CS0282_00477	50S ribosomal protein L24	6.99713	28.85	1	1	1	2	5.90538e+06	104	11.253	9.84717
cp12CS0282_00166	hypothetical protein	19.2564	14.55	1	3	3	5	5.68327e+06	378	40.2234	5.94775
cp12CS0282_01491	Penicillin-binding protein PbpB	3.19094	2.67	1	1	1	1	5.65262e+06	675	73.0084	6.27783
cp12CS0282_00490	Maltose/maltodextrin-binding protein	12.5071	19.28	1	4	4	4	4.40627e+06	415	43.8957	5.26221
cp12CS0282_00110	hypothetical protein	13.2202	28.65	1	3	3	5	4.19112e+06	171	17.7978	4.34814
cp12CS0282_02105	50S ribosomal protein L31 type B	0	26.14	1	1	1	1	3.90748e+06	88	10.03	9.5249
cp12CS0282_00434	hypothetical protein	6.20401	8.12	1	2	2	2	3.6469e+06	653	70.8201	6.78564
cp12CS0282_01216	Carbamoyl-phosphate synthase large chain	0	0.8	1	1	1	1	3.42474e+06	1120	120.33	4.86865
cp12CS0282_01997	putative peptidase	14.3686	15.04	1	2	2	5	3.39425e+06	246	25.6071	7.00537
cp12CS0282_02053	Transcription-repair-coupling factor	1.86265	0.71	1	1	1	1	3.18389e+06	1264	139.133	6.21436
cp12CS0282_01510	hypothetical protein	6.90861	14.71	1	2	2	2	3.13578e+06	340	36.5795	5.8208
cp12CS0282_00124	Phospholipase D	23.0703	26.44	1	4	4	7	2.98116e+06	295	32.4344	8.5874
cp12CS0282_01849	hypothetical protein	10.9398	9.38	1	3	3	4	2.95672e+06	469	49.5782	8.48486
cp12CS0282_01873	hypothetical protein	23.2303	18.68	1	3	3	6	2.64482e+06	273	29.842	5.41455
cp12CS0282_00229	Putative glyoxylase CFP32	3.08743	7.12	1	1	1	1	2.62288e+06	267	28.3557	4.36084
cp12CS0282_00790	hypothetical protein	2.12717	2.35	1	1	1	1	2.53688e+06	553	58.4207	5.80811
cp12CS0282_00680	hypothetical protein	0	5.5	1	1	1	1	2.51135e+06	218	23.4747	4.90674
cp12CS0282_00466	50S ribosomal protein L22	2.40388	8.33	1	1	1	1	2.47842e+06	120	13.0099	10.3892
cp12CS0282_01038	O-acetylserine sulfhydrylase	2.89951	5.14	1	1	1	1	2.35539e+06	311	32.5991	5.19873
cp12CS0282_02028	hypothetical protein	2.85685	10.8	1	1	1	1	2.28764e+06	213	21.9578	4.60205
cp12CS0282_00476	50S ribosomal protein L14	2.19964	7.38	1	1	1	1	2.10721e+06	122	13.3533	10.1401
cp12CS0282_00039	hypothetical protein	14.5642	7.84	1	5	5	5	2.10585e+06	1135	122.839	5.18604
cp12CS0282_01101	hypothetical protein	2.53946	8.26	1	1	1	1	1955314	230	24.6849	5.18604
cp12CS0282_00499	Adenylate kinase	3.16114	7.18	1	1	1	1	1.77819e+06	181	19.7572	4.67822
cp12CS0282_01164	hypothetical protein	8.24623	7.69	1	1	1	2	1.58785e+06	195	20.6467	6.02393
cp12CS0282_01492	Cell division protein FtsL	9.51656	7.66	1	2	2	3	1.56611e+06	235	24.8358	10.2427
cp12CS0282_00508	DNA-directed RNA polymerase subunit alpha	2.45036	2.66	1	1	1	1	1.51403e+06	338	36.9328	4.55127
cp12CS0282_01239	hypothetical protein	3.40515	5.05	1	1	1	1	1.44832e+06	297	32.1296	5.36377
cp12CS0282_00180	hypothetical protein	2.85445	9.6	1	1	1	1	1.20891e+06	198	20.3295	8.85107
cp12CS0282_00552	D-methionine-binding lipoprotein MetQ	2.03541	4.21	1	1	1	1	1.16777e+06	285	30.6618	4.90674
cp12CS0282_01194	Phosphoglycerate kinase	2.3523	2.4	1	1	1	1	1.12718e+06	417	43.9957	4.71631
cp12CS0282_00878	Adenylosuccinate synthetase	5.9715	4.21	1	1	1	2	1.1009e+06	428	46.3457	5.61768
cp12CS0282_00986	hypothetical protein	8.51669	16.03	1	3	3	3	1.04516e+06	393	41.6373	7.53271
cp12CS0282_00312	Monofunctional biosynthetic peptidoglycan transglycosylase	13.0869	6.84	1	2	2	3	961640	790	82.9826	5.57959
cp12CS0282_02168	hypothetical protein	8.2966	43.96	1	3	3	4	939151	207	21.4095	6.55127
cp12CS0282_00534	10 kDa chaperonin	2.07575	23.47	1	1	1	1		98	10.6005	4.60205
cp12CS0282_02147	hypothetical protein	2.21879	4.97	1	1	1	1		302	31.6283	9.5249
cp12CS0282_01452	Histidinol dehydrogenase	0	1.81	1	1	1	1		441	46.5062	5.0083
cp12CS0282_00935	ATP-dependent zinc metalloprotease FtsH	3.32039	5.1	1	1	1	1		667	73.9861	5.68115
cp12CS0282_01518	Cytochrome c oxidase subunit 2	3.59579	4.99	1	1	1	1		361	40.1671	6.43018
cp12CS0282_00649	hypothetical protein	6.87226	15.09	1	2	2	2		285	31.242	9.5249
cp12CS0282_00728	Superoxide dismutase [Mn]	5.15977	7	1	1	1	2		200	22.0839	5.22412
cp12CS0282_00746	putative membrane protein	2.24602	5.33	1	1	1	1		338	36.3617	5.05908
cp12CS0282_00018	Penicillin-binding protein 1A	4.50269	3.33	1	1	1	1		721	77.1121	8.63135
cp12CS0282_01312	Alkyl hydroperoxide reductase C	2.7016	5.05	1	1	1	1		198	22.3952	4.61475
cp12CS0282_01473	putative L-asparaginase	0	25.76	1	1	1	1		330	34.0314	4.99561
cp12CS0282_00097	Chromosomal replication initiator protein DnaA	0	5.8	1	1	1	1		603	67.655	6.03662
cp12CS0282_00984	hypothetical protein	0	9.2	1	1	1	1		87	10.011	4.84326

## Sheet: Secreted R2
Protein search out put file showing the accession number, description, score, coverage, no. of proteins, no. of unique peptides and peptides, the peptide spectral matches (PSM), the intensity (Area), no. of amino acids, molecular weight and calc. pI.
Accession	Description	Score	Coverage	# Proteins	# Unique Peptides	# Peptides	# PSMs	Area	# AAs	MW [kDa]	calc. pI
cp12CS0282_00875	hypothetical protein	200.552	49.59	1	10	10	65	1.06327e+10	365	40.6633	5.14795
cp12CS0282_00051	hypothetical protein	18.2726	35.25	1	2	2	6	7.62975e+08	139	14.5494	5.0083
cp12CS0282_00110	hypothetical protein	11.2417	28.65	1	3	3	4	3.51951e+08	171	17.7978	4.34814
cp12CS0282_02147	hypothetical protein	9.82651	5.63	1	1	1	2	2.75531e+08	302	31.6283	9.5249
cp12CS0282_00166	hypothetical protein	20.6426	14.55	1	3	3	6	2.00289e+08	378	40.2234	5.94775
cp12CS0282_00752	hypothetical protein	24.436	22.96	1	7	7	7	192287454	675	70.8231	5.51611
cp12CS0282_00768	hypothetical protein	83.4356	38.66	1	13	13	23	1.86134e+08	644	70.2328	5.93506
cp12CS0282_01510	hypothetical protein	15.4779	15.29	1	3	3	4	1.1948e+08	340	36.5795	5.8208
cp12CS0282_02120	hypothetical protein	7.07145	18.57	1	2	2	2	1.02682e+08	237	24.8376	7.84033
cp12CS0282_00966	hypothetical protein	9.68173	22.6	1	2	2	3	1.01938e+08	208	21.4728	6.27783
cp12CS0282_00124	Phospholipase D	28.6961	30.17	1	5	5	8	9.56257e+07	295	32.4344	8.5874
cp12CS0282_01852	hypothetical protein	18.3187	10.61	1	2	2	5	9.51725e+07	377	40.6276	7.6792
cp12CS0282_01511	putative endopeptidase	9.39507	43.06	1	2	2	2	8.93024e+07	209	21.3977	7.50342
cp12CS0282_00840	hypothetical protein	37.4933	22.74	1	7	7	12	7.74794e+07	563	59.5499	5.78271
cp12CS0282_00452	Elongation factor Tu	11.6912	16.41	1	4	4	5	7.66468e+07	396	43.9732	4.94482
cp12CS0282_00302	hypothetical protein	10.3889	8.12	1	2	2	3	7.04001e+07	468	51.3178	5.5415
cp12CS0282_01492	Cell division protein FtsL	15.4732	7.66	1	2	2	5	6.8439e+07	235	24.8358	10.2427
cp12CS0282_00349	hypothetical protein	20.87	25.63	1	5	5	7	4.92461e+07	359	38.5571	6.31592
cp12CS0282_01164	hypothetical protein	4.51411	7.69	1	1	1	1	4.57301e+07	195	20.6467	6.02393
cp12CS0282_00649	hypothetical protein	8.10632	15.09	1	2	2	4	4.41281e+07	285	31.242	9.5249
cp12CS0282_01849	hypothetical protein	8.53383	4.69	1	2	2	3	4.08058e+07	469	49.5782	8.48486
cp12CS0282_02168	hypothetical protein	27.8101	41.06	1	3	3	6	3.86042e+07	207	21.4095	6.55127
cp12CS0282_00039	hypothetical protein	20.6946	7.14	1	5	5	7	3.77568e+07	1135	122.839	5.18604
cp12CS0282_00278	hypothetical protein	36.1066	16.3	1	8	8	11	3.72909e+07	1080	116.922	5.71924
cp12CS0282_01518	Cytochrome c oxidase subunit 2	3.43344	3.6	1	1	1	1	3.69689e+07	361	40.1671	6.43018
cp12CS0282_00503	hypothetical protein	13.0261	27.64	1	3	3	4	3.38712e+07	246	26.3162	8.90967
cp12CS0282_01163	hypothetical protein	21.1805	12.77	1	3	3	8	3.29633e+07	595	63.0628	5.73193
cp12CS0282_00482	hypothetical protein	3.16511	3.66	1	1	1	1	2.76114e+07	410	44.2824	7.94287
cp12CS0282_00434	hypothetical protein	2.52464	2.45	1	1	1	1	2.34227e+07	653	70.8201	6.78564
cp12CS0282_01195	Glyceraldehyde-3-phosphate dehydrogenase 2	14.9947	22.75	1	4	4	5	2.08834e+07	334	36.2615	5.52881
cp12CS0282_00771	Long-chain-fatty-acid--AMP ligase FadD32	7.94504	9.27	1	2	2	2	2.02663e+07	615	66.4592	5.07178
cp12CS0282_00887	hypothetical protein	2.44352	17.48	1	1	1	1	2.02615e+07	103	10.8934	5.31299
cp12CS0282_00689	hypothetical protein	3.50672	5.08	1	1	1	1	19420900	394	40.9706	8.27979
cp12CS0282_01193	Triosephosphate isomerase	2.97074	5.79	1	1	1	1	1.80715e+07	259	27.3931	5.021
cp12CS0282_00556	hypothetical protein	3.29865	10.63	1	1	1	1	1.68533e+07	160	17.7981	9.33447
cp12CS0282_01879	hypothetical protein	3.55562	6.76	1	1	1	1	1.66503e+07	355	38.0842	5.09717
cp12CS0282_01873	hypothetical protein	9.39948	21.98	1	3	3	3	1.65657e+07	273	29.842	5.41455
cp12CS0282_01660	hypothetical protein	5.84792	10.42	1	1	1	2	13477428	144	15.7202	8.71924
cp12CS0282_02083	Resuscitation-promoting factor Rpf2	10.1495	5.22	1	2	2	3	1.29316e+07	383	40.1969	5.17334
cp12CS0282_01503	Serine/threonine-protein kinase PK-1	3.71372	1.6	1	1	1	1	1.26686e+07	752	80.0459	4.93213
cp12CS0282_01312	Alkyl hydroperoxide reductase C	12.1981	12.63	1	2	2	4	11922242	198	22.3952	4.61475
cp12CS0282_00986	hypothetical protein	8.30751	16.03	1	3	3	4	1.18321e+07	393	41.6373	7.53271
cp12CS0282_02145	hypothetical protein	6.99393	8.24	1	1	1	2	1.15948e+07	170	18.4433	8.54346
cp12CS0282_00201	putative arabinosyltransferase C	2.51181	1.28	1	1	1	1	1.10927e+07	1094	118.775	6.01123
cp12CS0282_00928	putative inactive lipase	2.99454	2.89	1	1	1	1	1.04169e+07	415	44.0084	5.22412
cp12CS0282_00490	Maltose/maltodextrin-binding protein	7.04399	14.7	1	3	3	3	1.03881e+07	415	43.8957	5.26221
cp12CS0282_01038	O-acetylserine sulfhydrylase	10.25	17.04	1	3	3	3	9.68484e+06	311	32.5991	5.19873
cp12CS0282_00746	putative membrane protein	2.1207	5.62	1	1	1	1	9.23004e+06	338	36.3617	5.05908
cp12CS0282_00273	hypothetical protein	5.36576	5.39	1	2	2	2	8.92525e+06	723	77.4998	4.88135
cp12CS0282_00650	hypothetical protein	0	5.99	1	1	1	1	8305017	401	42.962	5.60498
cp12CS0282_01472	hypothetical protein	10.1907	18.78	1	2	2	3	8.19173e+06	197	19.9139	4.44971
cp12CS0282_00790	hypothetical protein	2.69848	2.35	1	1	1	1	8.13617e+06	553	58.4207	5.80811
cp12CS0282_01252	Thiol peroxidase	3.73729	7.27	1	1	1	1	7.67856e+06	165	17.5558	4.81787
cp12CS0282_00634	Ribosome hibernation promotion factor	2.21688	7.66	1	1	1	1	6.9699e+06	222	24.8295	6.17627
cp12CS0282_01025	Succinyl-CoA:acetate CoA-transferase	3.67835	4.99	1	1	1	1	6.2862e+06	501	54.4642	5.46533
cp12CS0282_00663	putative protein YlbL	2.38884	9.97	1	2	2	2	6.17048e+06	351	36.9128	5.021
cp12CS0282_00229	Putative glyoxylase CFP32	3.94383	7.12	1	1	1	1	5.87886e+06	267	28.3557	4.36084
cp12CS0282_01438	hypothetical protein	6.10513	17.8	1	2	2	2	5.50147e+06	191	21.0908	7.12256
cp12CS0282_00312	Monofunctional biosynthetic peptidoglycan transglycosylase	11.3886	9.87	1	3	3	3	5.17504e+06	790	82.9826	5.57959
cp12CS0282_00766	Diacylglycerol acyltransferase/mycolyltransferase Ag85C	13.4479	14.96	1	3	3	4	5.02924e+06	341	36.5592	7.43018
cp12CS0282_00700	putative ABC transporter solute-binding protein YclQ	3.10319	4.24	1	1	1	1	4.87915e+06	330	35.7013	5.47803
cp12CS0282_00429	hypothetical protein	2.45915	4.1	1	1	1	1	4.74928e+06	317	33.2396	6.94678
cp12CS0282_00917	hypothetical protein	2.00214	2.18	1	1	1	1	4.61461e+06	779	84.4001	7.1958
cp12CS0282_00502	hypothetical protein	0	2.88	1	1	1	1	4.44519e+06	694	74.6373	5.14795
cp12CS0282_00728	Superoxide dismutase [Mn]	3.18876	7	1	1	1	1	4.41275e+06	200	22.0839	5.22412
cp12CS0282_00343	hypothetical protein	3.84869	8.18	1	1	1	1	4.29045e+06	269	28.8157	8.54346
cp12CS0282_01225	Elongation factor P	2.08978	9.63	1	1	1	1	3.39538e+06	187	20.5696	5.42725
cp12CS0282_00923	hypothetical protein	3.29533	21.67	1	1	1	1	3.31804e+06	60	6.63342	5.10986
cp12CS0282_00535	60 kDa chaperonin 2	5.81768	8.52	1	2	2	2	3.11652e+06	540	57.2409	4.97021
cp12CS0282_02101	hypothetical protein	3.53767	4.75	1	1	1	1	3.10382e+06	484	48.9836	5.43994
cp12CS0282_00569	hypothetical protein	4.65766	5.2	1	2	2	2	3.04469e+06	615	63.9601	6.23975
cp12CS0282_00006	Putative thioredoxin 2	2.5152	14.75	1	1	1	1	3.03774e+06	122	13.2636	4.37354
cp12CS0282_01839	hypothetical protein	4.75664	5.28	1	1	1	2	2.95339e+06	322	34.4615	5.63037
cp12CS0282_00232	hypothetical protein	19.6234	25.44	1	3	3	8	2.92557e+06	228	24.2515	9.20264
cp12CS0282_00116	Peptidyl-prolyl cis-trans isomerase A	3.58344	20.22	1	1	1	1	2.79853e+06	178	19.2874	4.94482
cp12CS0282_01388	hypothetical protein	3.06833	2.77	1	1	1	1	2.52757e+06	613	64.8331	6.20166
cp12CS0282_00499	Adenylate kinase	2.37965	7.18	1	1	1	1	2509861	181	19.7572	4.67822
cp12CS0282_01997	putative peptidase	10.7645	21.54	1	3	3	4	2.39151e+06	246	25.6071	7.00537
cp12CS0282_01903	hypothetical protein	3.29156	9.21	1	1	1	1	2.2416e+06	152	16.6964	5.04639
cp12CS0282_01491	Penicillin-binding protein PbpB	2.73336	2.67	1	1	1	1	2.20015e+06	675	73.0084	6.27783
cp12CS0282_01366	Elongation factor 4	0	1.66	1	1	1	1	2.15155e+06	966	100.238	9.1001
cp12CS0282_01387	Methionine aminopeptidase 2	2.29412	8.08	1	1	1	1	2.0537e+06	297	32.9534	5.30029
cp12CS0282_00112	hypothetical protein	8.30023	6.31	1	1	1	2	1.95245e+06	333	34.7508	6.56592
cp12CS0282_01728	Extracellular basic protease	2.53891	4.93	1	1	1	1	1.81698e+06	608	64.5001	5.60498
cp12CS0282_00680	hypothetical protein	0	5.5	1	1	1	1	1.37264e+06	218	23.4747	4.90674
cp12CS0282_00534	10 kDa chaperonin	2.7914	23.47	1	1	1	1	1.35754e+06	98	10.6005	4.60205
cp12CS0282_01699	Trigger factor	2.4298	6.67	1	1	1	1	1.28531e+06	450	49.5929	4.42432
cp12CS0282_01994	hypothetical protein	2.46094	6.36	1	1	1	1	969245	236	24.1383	5.49072
cp12CS0282_01949	ATP-dependent RNA helicase DeaD	0	2.88	1	1	1	1	390013	660	73.7427	5.69385
cp12CS0282_00833	hypothetical protein	3.04829	3.17	1	1	1	1		379	42.9306	6.96143
cp12CS0282_00450	30S ribosomal protein S7	7.68834	9.68	1	1	1	2		155	17.3964	10.1548
cp12CS0282_02039	hypothetical protein	0	13.33	1	1	1	1		150	16.4706	9.26123
cp12CS0282_01956	hypothetical protein	0	32.82	1	1	1	1		262	29.3468	3.75146
cp12CS0282_00896	Acetate kinase	2.42474	3.5	1	1	1	1		400	42.8281	5.30029
cp12CS0282_01086	hypothetical protein	2.91197	3.36	1	1	1	1		476	49.3735	5.57959
cp12CS0282_00921	60 kDa chaperonin 1	3.81661	3.85	1	1	1	1		546	57.1201	4.79248
cp12CS0282_00699	Carbonic anhydrase 1	0	7.5	1	1	1	1		240	26.0042	6.72705
cp12CS0282_00885	hypothetical protein	4.12973	8.24	1	1	1	2		85	8.9725	6.26514
cp12CS0282_00281	Catalase	3.76335	7.03	1	1	1	1		512	57.9174	5.70654
cp12CS0282_00365	hypothetical protein	3.01047	13.17	1	1	1	1		167	17.702	4.41162
cp12CS0282_00508	DNA-directed RNA polymerase subunit alpha	2.49306	3.55	1	1	1	1		338	36.9328	4.55127
cp12CS0282_00758	Glycerophosphodiester phosphodiesterase	2.56842	3.84	1	1	1	1		365	40.2544	5.2876
cp12CS0282_02049	Enolase	3.46512	3.53	1	1	1	1		425	45.1166	4.81787
cp12CS0282_01239	hypothetical protein	2.45613	5.05	1	1	1	1		297	32.1296	5.36377
cp12CS0282_00132	Penicillin-binding protein A	2.5882	2.26	1	1	1	1		486	50.7236	5.94775
cp12CS0282_02078	hypothetical protein	1.76175	11.21	1	1	1	1		107	12.6971	4.51318
cp12CS0282_01082	Oxoglutarate dehydrogenase inhibitor	0	19.58	1	1	1	1		143	15.3276	4.93213
cp12CS0282_00012	50S ribosomal protein L9	2.03519	13.33	1	1	1	1		150	15.8818	9.40771
cp12CS0282_00477	50S ribosomal protein L24	3.84974	28.85	1	1	1	1		104	11.253	9.84717
cp12CS0282_00018	Penicillin-binding protein 1A	0	3.19	1	1	1	1		721	77.1121	8.63135
cp12CS0282_00592	NAD(P)H dehydrogenase (quinone)	2.61752	4.23	1	1	1	1		473	49.9729	5.84619
cp12CS0282_01611	hypothetical protein	2.66039	2.46	1	1	1	1		690	72.8929	6.34131
cp12CS0282_01551	hypothetical protein	0	14.18	1	1	1	1		656	73.3112	5.03369
cp12CS0282_00824	hypothetical protein	4.41456	9.55	1	1	1	1		178	19.2492	8.96826
cp12CS0282_00480	L-serine dehydratase 1	0	1.75	1	1	1	1		458	49.2895	4.97021

## Sheet: Secreted R3
Protein search out put file showing the accession number, description, score, coverage, no. of proteins, no. of unique peptides and peptides, the peptide spectral matches (PSM), the intensity (Area), no. of amino acids, molecular weight and calc. pI.
Accession	Description	Score	Coverage	# Proteins	# Unique Peptides	# Peptides	# PSMs	Area	# AAs	MW [kDa]	calc. pI
cp12CS0282_00875	hypothetical protein	219.121	52.6	1	11	11	70	1.42135e+10	365	40.6633	5.14795
cp12CS0282_02168	hypothetical protein	41.9644	37.2	1	3	3	11	1.36907e+09	207	21.4095	6.55127
cp12CS0282_00232	hypothetical protein	48.1055	33.77	1	4	4	17	4.98217e+08	228	24.2515	9.20264
cp12CS0282_00349	hypothetical protein	38.9066	31.2	1	6	6	13	4.8852e+08	359	38.5571	6.31592
cp12CS0282_01510	hypothetical protein	20.8195	14.71	1	2	2	5	4.08251e+08	340	36.5795	5.8208
cp12CS0282_00051	hypothetical protein	33.3024	42.45	1	3	3	10	3.72955e+08	139	14.5494	5.0083
cp12CS0282_00768	hypothetical protein	112.355	41.46	1	16	16	33	3.49723e+08	644	70.2328	5.93506
cp12CS0282_00166	hypothetical protein	19.8207	17.72	1	3	3	5	3.27411e+08	378	40.2234	5.94775
cp12CS0282_01163	hypothetical protein	23.6685	14.96	1	4	4	6	1.77417e+08	595	63.0628	5.73193
cp12CS0282_02083	Resuscitation-promoting factor Rpf2	23.13	8.36	1	3	3	6	1.2651e+08	383	40.1969	5.17334
cp12CS0282_02120	hypothetical protein	4.28908	18.57	1	2	2	2	1.16486e+08	237	24.8376	7.84033
cp12CS0282_01492	Cell division protein FtsL	17.5231	16.6	1	3	3	5	1.069e+08	235	24.8358	10.2427
cp12CS0282_00278	hypothetical protein	67.9287	21.48	1	14	14	20	1.044e+08	1080	116.922	5.71924
cp12CS0282_00840	hypothetical protein	69.2987	31.26	1	10	10	20	1.02023e+08	563	59.5499	5.78271
cp12CS0282_00124	Phospholipase D	34.397	29.83	1	5	5	9	1.01984e+08	295	32.4344	8.5874
cp12CS0282_00824	hypothetical protein	19.5439	42.7	1	5	5	7	9.98297e+07	178	19.2492	8.96826
cp12CS0282_00039	hypothetical protein	36.0533	14.36	1	10	10	12	9.34497e+07	1135	122.839	5.18604
cp12CS0282_00030	hypothetical protein	3.86111	2.21	1	1	1	1	9.23273e+07	633	65.9548	9.30518
cp12CS0282_00649	hypothetical protein	12.5718	20.7	1	3	3	5	7.95556e+07	285	31.242	9.5249
cp12CS0282_00569	hypothetical protein	4.74665	8.29	1	2	2	2	6.8099e+07	615	63.9601	6.23975
cp12CS0282_00964	hypothetical protein	2.77979	10.22	1	2	2	2	6.65922e+07	313	33.5286	4.64014
cp12CS0282_01518	Cytochrome c oxidase subunit 2	20.1242	10.25	1	3	3	5	6.33982e+07	361	40.1671	6.43018
cp12CS0282_00110	hypothetical protein	2.65338	11.11	1	1	1	1	6.12952e+07	171	17.7978	4.34814
cp12CS0282_01852	hypothetical protein	16.1815	14.32	1	3	3	5	5.53189e+07	377	40.6276	7.6792
cp12CS0282_00503	hypothetical protein	20.8335	27.64	1	3	3	6	5.49624e+07	246	26.3162	8.90967
cp12CS0282_01958	Para-nitrobenzyl esterase	3.56546	3.38	1	1	1	1	54795788	532	58.6784	6.72705
cp12CS0282_00689	hypothetical protein	18.6262	18.27	1	4	4	5	5.15227e+07	394	40.9706	8.27979
cp12CS0282_00452	Elongation factor Tu	27.7654	36.62	1	8	8	9	4.0747e+07	396	43.9732	4.94482
cp12CS0282_00116	Peptidyl-prolyl cis-trans isomerase A	7.99515	18.54	1	2	2	2	4.04424e+07	178	19.2874	4.94482
cp12CS0282_01660	hypothetical protein	12.1667	20.14	1	2	2	4	3.92641e+07	144	15.7202	8.71924
cp12CS0282_00790	hypothetical protein	4.66182	5.97	1	2	2	2	3.79815e+07	553	58.4207	5.80811
cp12CS0282_00752	hypothetical protein	22.0718	18.67	1	6	6	8	3.66127e+07	675	70.8231	5.51611
cp12CS0282_01873	hypothetical protein	30.6058	18.68	1	3	3	8	3.48769e+07	273	29.842	5.41455
cp12CS0282_00548	hypothetical protein	4.4033	10.95	1	1	1	2	34791800	210	22.0051	6.39209
cp12CS0282_00484	50S ribosomal protein L6	5.44163	6.74	1	1	1	2	28552191	178	19.3965	9.78857
cp12CS0282_00504	Translation initiation factor IF-1	3.00477	12.5	1	1	1	1	2.5453e+07	96	11.174	9.75928
cp12CS0282_00312	Monofunctional biosynthetic peptidoglycan transglycosylase	7.99415	7.85	1	3	3	3	2.48512e+07	790	82.9826	5.57959
cp12CS0282_00766	Diacylglycerol acyltransferase/mycolyltransferase Ag85C	28.05	25.51	1	6	6	8	2.11667e+07	341	36.5592	7.43018
cp12CS0282_01455	hypothetical protein	14.2356	13.24	1	1	1	4	20574128	219	23.0892	4.70361
cp12CS0282_01491	Penicillin-binding protein PbpB	8.62889	4.74	1	2	2	3	2.01868e+07	675	73.0084	6.27783
cp12CS0282_01477	hypothetical protein	3.17392	6.8	1	1	1	1	1.99854e+07	338	36.8787	5.30029
cp12CS0282_00490	Maltose/maltodextrin-binding protein	9.05136	7.47	1	2	2	3	1.99151e+07	415	43.8957	5.26221
cp12CS0282_00746	putative membrane protein	2.54778	5.03	1	1	1	1	1.89322e+07	338	36.3617	5.05908
cp12CS0282_00966	hypothetical protein	11.5486	22.6	1	2	2	4	1.88742e+07	208	21.4728	6.27783
cp12CS0282_00499	Adenylate kinase	5.35589	7.18	1	1	1	2	1.82805e+07	181	19.7572	4.67822
cp12CS0282_00771	Long-chain-fatty-acid--AMP ligase FadD32	9.77194	12.2	1	3	3	3	1.81694e+07	615	66.4592	5.07178
cp12CS0282_01086	hypothetical protein	5.7554	6.93	1	2	2	2	1.73548e+07	476	49.3735	5.57959
cp12CS0282_01849	hypothetical protein	23.3132	21.54	1	6	6	9	1.71706e+07	469	49.5782	8.48486
cp12CS0282_00986	hypothetical protein	12.1413	16.54	1	3	3	3	1.70251e+07	393	41.6373	7.53271
cp12CS0282_01225	Elongation factor P	8.02005	18.72	1	2	2	3	1.67443e+07	187	20.5696	5.42725
cp12CS0282_01997	putative peptidase	22.6001	12.6	1	2	2	6	1.65909e+07	246	25.6071	7.00537
cp12CS0282_01239	hypothetical protein	7.38616	5.05	1	1	1	2	1.52236e+07	297	32.1296	5.36377
cp12CS0282_01038	O-acetylserine sulfhydrylase	24.7096	29.26	1	5	5	8	1.51778e+07	311	32.5991	5.19873
cp12CS0282_00618	Cell wall biosynthesis protein LcpA	6.59401	8.81	1	2	2	2	1.51231e+07	522	55.0198	5.14795
cp12CS0282_01438	hypothetical protein	8.17634	10.47	1	1	1	3	1.42971e+07	191	21.0908	7.12256
cp12CS0282_00476	50S ribosomal protein L14	2.78823	10.66	1	1	1	1	1.42818e+07	122	13.3533	10.1401
cp12CS0282_00112	hypothetical protein	5.80023	10.21	1	2	2	2	1.41734e+07	333	34.7508	6.56592
cp12CS0282_00728	Superoxide dismutase [Mn]	3.6027	7	1	1	1	1	1.38833e+07	200	22.0839	5.22412
cp12CS0282_01604	hypothetical protein	5.16829	10.36	1	1	1	2	1.13734e+07	193	19.5526	6.50732
cp12CS0282_00180	hypothetical protein	5.43338	19.7	1	2	2	2	11356356	198	20.3295	8.85107
cp12CS0282_01472	hypothetical protein	14.666	18.78	1	2	2	3	1.13549e+07	197	19.9139	4.44971
cp12CS0282_00200	Glycine betaine/carnitine/choline-binding protein OpuCC	3.64992	7.56	1	1	1	1	1.03116e+07	291	31.3481	4.90674
cp12CS0282_01252	Thiol peroxidase	7.50045	23.03	1	2	2	2	9.84896e+06	165	17.5558	4.81787
cp12CS0282_00833	hypothetical protein	9.91194	8.97	1	2	2	3	9.81995e+06	379	42.9306	6.96143
cp12CS0282_00553	hypothetical protein	8.73717	22.46	1	3	3	3	9.77957e+06	334	36.1286	5.17334
cp12CS0282_00302	hypothetical protein	12.4763	13.25	1	3	3	4	9.57607e+06	468	51.3178	5.5415
cp12CS0282_02028	hypothetical protein	4.47433	23.47	1	2	2	2	9.33887e+06	213	21.9578	4.60205
cp12CS0282_01193	Triosephosphate isomerase	2.63585	5.02	1	1	1	1	9.18103e+06	259	27.3931	5.021
cp12CS0282_02001	Oligopeptide-binding protein OppA	11.3694	8.17	1	3	3	3	9.17858e+06	526	57.2374	5.03369
cp12CS0282_01728	Extracellular basic protease	24.7629	29.44	1	7	7	7	9.11819e+06	608	64.5001	5.60498
cp12CS0282_00460	30S ribosomal protein S10	5.43836	21.78	1	2	2	2	8.87021e+06	101	11.4632	9.74463
cp12CS0282_01399	Elongation factor Ts	8.35687	13.45	1	2	2	3	8.86827e+06	275	29.3531	5.13525
cp12CS0282_00758	Glycerophosphodiester phosphodiesterase	5.91476	8.49	1	2	2	2	8.66025e+06	365	40.2544	5.2876
cp12CS0282_00887	hypothetical protein	14.9413	27.18	1	2	2	5	7.965e+06	103	10.8934	5.31299
cp12CS0282_01388	hypothetical protein	5.21705	5.55	1	2	2	2	7.96467e+06	613	64.8331	6.20166
cp12CS0282_00552	D-methionine-binding lipoprotein MetQ	9.21446	20.7	1	3	3	3	7.88156e+06	285	30.6618	4.90674
cp12CS0282_00502	hypothetical protein	6.35301	7.2	1	2	2	3	7.48742e+06	694	74.6373	5.14795
cp12CS0282_02101	hypothetical protein	11.3772	13.43	1	4	4	4	6.93507e+06	484	48.9836	5.43994
cp12CS0282_01233	Endolytic murein transglycosylase	5.60826	10.73	1	2	2	2	6.61424e+06	382	41.0708	5.24951
cp12CS0282_00269	Deoxyribose-phosphate aldolase	2.52919	6.79	1	1	1	1	6.43952e+06	221	22.7748	5.08447
cp12CS0282_00343	hypothetical protein	5.84987	12.27	1	2	2	2	6.14939e+06	269	28.8157	8.54346
cp12CS0282_02049	Enolase	2.83355	4.47	1	1	1	1	6.00083e+06	425	45.1166	4.81787
cp12CS0282_01903	hypothetical protein	3.11623	9.21	1	1	1	1	5.95981e+06	152	16.6964	5.04639
cp12CS0282_00451	Elongation factor G	12.0365	11.72	1	4	4	4	5.92333e+06	708	77.8167	4.94482
cp12CS0282_00273	hypothetical protein	3.28793	4.56	1	2	2	2	5.36898e+06	723	77.4998	4.88135
cp12CS0282_00534	10 kDa chaperonin	2.12949	8.16	1	1	1	1	5.29735e+06	98	10.6005	4.60205
cp12CS0282_00216	Periplasmic zinc-binding protein TroA	6.96445	13.03	1	2	2	2	5.18614e+06	330	35.6134	5.07178
cp12CS0282_00921	60 kDa chaperonin 1	11.0805	6.41	1	3	3	3	5.18198e+06	546	57.1201	4.79248
cp12CS0282_00128	hypothetical protein	3.27052	3.43	1	1	1	1	4.97035e+06	350	37.5766	5.16064
cp12CS0282_00420	Transcription termination/antitermination protein NusG	3.21678	6.88	1	1	1	1	4.95029e+06	276	29.797	4.60205
cp12CS0282_01187	Transaldolase	3.37051	5	1	1	1	1	4.67201e+06	360	38.4613	4.50049
cp12CS0282_01195	Glyceraldehyde-3-phosphate dehydrogenase 2	7.30911	15.57	1	3	3	4	4.43261e+06	334	36.2615	5.52881
cp12CS0282_01164	hypothetical protein	3.34842	7.69	1	1	1	1	4.40625e+06	195	20.6467	6.02393
cp12CS0282_00829	Chaperone protein DnaK	5.59899	5.9	1	2	2	2	4.23665e+06	610	65.6156	4.79248
cp12CS0282_00132	Penicillin-binding protein A	6.01998	6.17	1	2	2	2	4.22668e+06	486	50.7236	5.94775
cp12CS0282_01140	hypothetical protein	5.81823	11.68	1	2	2	2	3.99383e+06	334	34.7468	5.93506
cp12CS0282_00817	hypothetical protein	2.26738	15.15	1	1	1	1	3.95781e+06	66	6.80651	9.61279
cp12CS0282_00923	hypothetical protein	3.11378	21.67	1	1	1	1	3.83173e+06	60	6.63342	5.10986
cp12CS0282_01749	hypothetical protein	2.88209	21.1	1	1	1	2	3.53023e+06	109	10.8264	7.81104
cp12CS0282_02040	Transcription elongation factor GreA	3.00391	9.25	1	1	1	1	3.4231e+06	173	19.0015	4.88135
cp12CS0282_01839	hypothetical protein	2.53808	5.28	1	1	1	1	3.38438e+06	322	34.4615	5.63037
cp12CS0282_00437	DNA-directed RNA polymerase subunit beta'	5.40754	0.75	1	1	1	2	3.38389e+06	1336	147.774	5.77002
cp12CS0282_01356	Polyribonucleotide nucleotidyltransferase	1.98118	1.43	1	1	1	1	3.27008e+06	767	83.0308	5.07178
cp12CS0282_01312	Alkyl hydroperoxide reductase C	5.31124	12.63	1	2	2	2	3.2305e+06	198	22.3952	4.61475
cp12CS0282_00482	hypothetical protein	8.65178	11.22	1	3	3	3	3.15604e+06	410	44.2824	7.94287
cp12CS0282_00508	DNA-directed RNA polymerase subunit alpha	7.79204	10.95	1	3	3	3	3.11096e+06	338	36.9328	4.55127
cp12CS0282_00201	putative arabinosyltransferase C	5.25907	3.29	1	2	2	2	3.10915e+06	1094	118.775	6.01123
cp12CS0282_00369	2,3-bisphosphoglycerate-dependent phosphoglycerate mutase	3.28793	19.76	1	2	2	2	2.81086e+06	248	27.49	5.38916
cp12CS0282_01515	Cytochrome bc1 complex cytochrome c subunit	2.62517	7.38	1	1	1	1	2.72758e+06	298	31.375	8.6167
cp12CS0282_00896	Acetate kinase	3.0238	3.25	1	1	1	1	2.65339e+06	400	42.8281	5.30029
cp12CS0282_01791	hypothetical protein	3.13449	1.5	1	1	1	1	2.60598e+06	866	89.7816	8.82178
cp12CS0282_00781	Phosphoenolpyruvate carboxykinase [GTP]	5.95524	5.24	1	2	2	2	2.44928e+06	611	67.237	4.7417
cp12CS0282_00823	hypothetical protein	2.3202	3.44	1	1	1	1	2.07022e+06	291	32.2048	6.354
cp12CS0282_01688	Nucleoside diphosphate kinase	3.86802	11.76	1	1	1	1	1.97289e+06	136	14.6967	5.33838
cp12CS0282_01172	hypothetical protein	2.91219	2.4	1	1	1	1	1.95132e+06	709	77.0244	7.56201
cp12CS0282_00165	hypothetical protein	1.92358	4.19	1	1	1	1	1.82684e+06	453	48.4653	4.83057
cp12CS0282_00281	Catalase	5.44123	9.57	1	2	2	2	1.73977e+06	512	57.9174	5.70654
cp12CS0282_01025	Succinyl-CoA:acetate CoA-transferase	7.51952	10.78	1	2	2	2	1.25216e+06	501	54.4642	5.46533
cp12CS0282_02169	hypothetical protein	2.27932	47.46	1	1	1	1	1.08898e+06	59	6.27715	6.25244
cp12CS0282_01878	ATP-dependent 6-phosphofructokinase	0	5.85	1	1	1	1	787935	342	37.0308	6.30322
cp12CS0282_02095	UTP--glucose-1-phosphate uridylyltransferase	0	5.35	1	1	1	1	758539	318	34.5279	5.16064
cp12CS0282_01324	Phosphocarrier protein HPr	0	18.18	1	1	1	1	662563	88	9.08946	4.11963
cp12CS0282_00006	Putative thioredoxin 2	3.18992	14.75	1	1	1	1	650256	122	13.2636	4.37354
cp12CS0282_00535	60 kDa chaperonin 2	3.66265	3.7	1	1	1	1	555902	540	57.2409	4.97021
cp12CS0282_00461	50S ribosomal protein L3	2.36728	8.26	1	1	1	1		218	22.994	9.67139
cp12CS0282_00376	Putative DNA-binding proteinA	2.02	31.75	1	1	1	1		63	7.1306	6.52197
cp12CS0282_02147	hypothetical protein	0	4.97	1	1	1	1		302	31.6283	9.5249
cp12CS0282_00422	50S ribosomal protein L1	2.56182	6.36	1	1	1	1		236	24.7113	9.5542
cp12CS0282_00392	Thiol-disulfide oxidoreductase ResA	2.38798	10.82	1	1	1	1		194	21.0997	4.85596
cp12CS0282_00699	Carbonic anhydrase 1	0	7.5	1	1	1	2		240	26.0042	6.72705
cp12CS0282_00885	hypothetical protein	2.22919	8.24	1	1	1	1		85	8.9725	6.26514
cp12CS0282_00229	Putative glyoxylase CFP32	4.391	7.12	1	1	1	1		267	28.3557	4.36084
cp12CS0282_01919	Peptide chain release factor 1	1.91368	4.78	1	1	1	1		356	39.5957	4.83057
cp12CS0282_01963	hypothetical protein	1.68404	7.27	1	1	1	1		220	23.8852	5.46533
cp12CS0282_01241	hypothetical protein	0	2.53	1	1	1	1		673	70.8357	6.40479
cp12CS0282_01511	putative endopeptidase	10.1055	43.06	1	2	2	2		209	21.3977	7.50342
cp12CS0282_02078	hypothetical protein	2.35765	11.21	1	1	1	1		107	12.6971	4.51318
cp12CS0282_00928	putative inactive lipase	4.11164	5.54	1	1	1	1		415	44.0084	5.22412
cp12CS0282_02115	ABC transporter glutamine-binding protein GlnH	1.82344	3.07	1	1	1	1		293	31.2587	5.12256
cp12CS0282_00596	hypothetical protein	2.74119	2.54	1	1	1	1		591	63.1203	5.26221
cp12CS0282_02103	Response regulator MprA	2.61211	8.7	1	1	1	1		230	25.5533	5.12256
cp12CS0282_00018	Penicillin-binding protein 1A	3.986	3.33	1	1	1	1		721	77.1121	8.63135
cp12CS0282_02145	hypothetical protein	3.69253	8.24	1	1	1	1		170	18.4433	8.54346
cp12CS0282_00471	putative protein	1.91981	3.23	1	1	1	1		558	61.4998	5.49072
cp12CS0282_00634	Ribosome hibernation promotion factor	2.56036	9.46	1	1	1	1		222	24.8295	6.17627
cp12CS0282_00994	Phosphoribosylamine--glycine ligase	2.70711	3.89	1	1	1	1		386	40.1335	4.85596
cp12CS0282_01867	Acetolactate synthase large subunit IlvB1	2.11078	1.99	1	1	1	1		503	54.5603	8.14795

## Sheet: Secreted revised 3 out of 3
The table shows the Areas of proteins from all three replicates (R1, R2 and R3) of all proteins which were identified in all replicates and which are predicted secreted proteins. The Area was normalized by the molecular weigth. The average and standard deviation was calculated.
Accession	Description	MW [kDa]	Area R1	Area R2	Area R3	Norm. Area R1	Norm Area R2	Norm Area R3	Localization	% R1	% R2	% R3	Average	sd
cp12CS0282_00875	hypothetical protein	40.6633	6.181e+09	1.06327e+10	1.42135e+10	1.52005e+08	2.61482e+08	3.49541e+08	Secreted	72.6896	70.4794	66.5012	69.8901	3.13601
cp12CS0282_00051	hypothetical protein	14.5494	6.47775e+08	7.62975e+08	3.72955e+08	4.45225e+07	5.24404e+07	2.56337e+07	Secreted	21.291	14.1347	4.8769	13.4342	8.22943
cp12CS0282_02168	hypothetical protein	21.4095	939151	3.86042e+07	1.36907e+09	43866.2	1.80314e+06	6.39471e+07	Secreted	0.0209771	0.486015	12.1661	4.22438	6.8817
cp12CS0282_00110	hypothetical protein	17.7978	4.19112e+06	3.51951e+08	6.12952e+07	235486	1.9775e+07	3.44399e+06	Secreted	0.112611	5.33012	0.655229	2.03265	2.86855
cp12CS0282_00232	hypothetical protein	24.2515	7.17188e+06	2.92557e+06	4.98217e+08	295730	120635	2.05438e+07	Secreted	0.14142	0.0325157	3.90852	1.36082	2.20705
cp12CS0282_00349	hypothetical protein	38.5571	6.33469e+07	4.92461e+07	4.8852e+08	1.64294e+06	1.27723e+06	1.267e+07	Secreted	0.785665	0.344261	2.41051	1.18015	1.08815
cp12CS0282_01510	hypothetical protein	36.5795	3.13578e+06	1.1948e+08	4.08251e+08	85725	3.26632e+06	1.11607e+07	Secreted	0.0409943	0.880397	2.12335	1.01491	1.04767
cp12CS0282_00166	hypothetical protein	40.2234	5.68327e+06	2.00289e+08	3.27411e+08	141293	4.97941e+06	8.13983e+06	Secreted	0.0675672	1.34214	1.54863	0.986111	0.802155
cp12CS0282_00503	hypothetical protein	26.3162	1.02983e+08	3.38712e+07	5.49624e+07	3.91331e+06	1.28709e+06	2.08854e+06	Secreted	1.87137	0.346918	0.397351	0.87188	0.865952
cp12CS0282_02120	hypothetical protein	24.8376	1.92253e+07	1.02682e+08	1.16486e+08	774039	4.13415e+06	4.68991e+06	Secreted	0.370151	1.11431	0.892269	0.792244	0.38203
cp12CS0282_00768	hypothetical protein	70.2328	2.31499e+07	1.86134e+08	3.49723e+08	329617	2.65024e+06	4.97948e+06	Secreted	0.157625	0.714341	0.947361	0.606442	0.405774
cp12CS0282_00966	hypothetical protein	21.4728	9302203	1.01938e+08	1.88742e+07	433209	4.74731e+06	878983	Secreted	0.207164	1.27958	0.167229	0.551324	0.631004
cp12CS0282_00124	Phospholipase D	32.4344	2.98116e+06	9.56257e+07	1.01984e+08	91913.5	2.94828e+06	3.14432e+06	Secreted	0.0439537	0.794673	0.598216	0.478948	0.389312
cp12CS0282_00752	hypothetical protein	70.8231	1.09276e+07	192287454	3.66127e+07	154295	2.71504e+06	516959	Secreted	0.0737848	0.731806	0.0983531	0.301314	0.373019
cp12CS0282_00840	hypothetical protein	59.5499	1.93912e+07	7.74794e+07	1.02023e+08	325629	1.30108e+06	1.71323e+06	Secreted	0.155718	0.350692	0.325948	0.277452	0.106148
cp12CS0282_01472	hypothetical protein	19.9139	2.51074e+07	8.19173e+06	1.13549e+07	1.2608e+06	411358	570201	Secreted	0.602924	0.110877	0.108482	0.274094	0.284777
cp12CS0282_01163	hypothetical protein	63.0628	7.20416e+06	3.29633e+07	1.77417e+08	114238	522706	2.81335e+06	Secreted	0.0546294	0.140889	0.535248	0.243589	0.25624
cp12CS0282_00689	hypothetical protein	40.9706	2.66661e+07	19420900	5.15227e+07	650860	474020	1.25755e+06	Secreted	0.311246	0.127766	0.239253	0.226088	0.0924454
cp12CS0282_00302	hypothetical protein	51.3178	1.02508e+07	7.04001e+07	9.57607e+06	199752	1.37185e+06	186603	Secreted	0.0955226	0.369765	0.0355018	0.16693	0.178205
cp12CS0282_01873	hypothetical protein	29.842	2.64482e+06	1.65657e+07	3.48769e+07	88627.6	555114	1.16872e+06	Secreted	0.0423823	0.149624	0.222353	0.13812	0.0905351
cp12CS0282_00766	Diacylglycerol acyltransferase/mycolyltransferase Ag85C	36.5592	1.48435e+07	5.02924e+06	2.11667e+07	406012	137564	578970	Secreted	0.194158	0.0370787	0.110151	0.113796	0.078603
cp12CS0282_00278	hypothetical protein	116.922	1.78212e+07	3.72909e+07	1.044e+08	152419	318937	892897	Secreted	0.0728879	0.0859657	0.169876	0.109577	0.0526289
cp12CS0282_01849	hypothetical protein	49.5782	2.95672e+06	4.08058e+07	1.71706e+07	59637.4	823059	346334	Secreted	0.028519	0.221846	0.0658911	0.105419	0.102546
cp12CS0282_00569	hypothetical protein	63.9601	1.14997e+07	3.04469e+06	6.8099e+07	179794	47602.9	1.06471e+06	Secreted	0.0859789	0.0128308	0.202565	0.100458	0.095692
cp12CS0282_00039	hypothetical protein	122.839	2.10585e+06	3.77568e+07	9.34497e+07	17143.2	307369	760751	Secreted	0.00819801	0.0828476	0.144735	0.0785936	0.068368
cp12CS0282_00343	hypothetical protein	28.8157	8.45322e+06	4.29045e+06	6.14939e+06	293355	148893	213404	Secreted	0.140284	0.0401323	0.0406008	0.0736725	0.057688
cp12CS0282_01997	putative peptidase	25.6071	3.39425e+06	2.39151e+06	1.65909e+07	132551	93392.1	647903	Secreted	0.0633868	0.0251727	0.123265	0.0706083	0.0494435
cp12CS0282_00490	Maltose/maltodextrin-binding protein	43.8957	4.40627e+06	1.03881e+07	1.99151e+07	100380	236654	453690	Secreted	0.0480026	0.0637871	0.0863159	0.0660352	0.0192553
cp12CS0282_00790	hypothetical protein	58.4207	2.53688e+06	8.13617e+06	3.79815e+07	43424.3	139269	650137	Secreted	0.0207658	0.0375382	0.123691	0.0606649	0.0552224
cp12CS0282_00986	hypothetical protein	41.6373	1.04516e+06	1.18321e+07	1.70251e+07	25101.6	284170	408890	Secreted	0.0120038	0.0765947	0.0777925	0.0554637	0.0376421
cp12CS0282_01728	Extracellular basic protease	64.5001	1.31937e+07	1.81698e+06	9.11819e+06	204553	28170.1	141367	Secreted	0.0978185	0.00759292	0.0268955	0.0441023	0.0475102
cp12CS0282_00273	hypothetical protein	77.4998	1.39609e+07	8.92525e+06	5.36898e+06	180141	115165	69277.4	Secreted	0.0861449	0.0310413	0.0131802	0.0434555	0.0380335
cp12CS0282_00312	Monofunctional biosynthetic peptidoglycan transglycosylase	82.9826	961640	5.17504e+06	2.48512e+07	11588.5	62362.9	299474	Secreted	0.00554168	0.0168092	0.0569759	0.0264423	0.0270364

## Sheet: Surface R1
Protein search out put file showing the accession number, description, score, coverage, no. of proteins, no. of unique peptides and peptides, the peptide spectral matches (PSM), the intensity (Area), no. of amino acids, molecular weight and calc. pI.
Accession	Description	Score	Coverage	# Proteins	# Unique Peptides	# Peptides	# PSMs	Area	# AAs	MW [kDa]	calc. pI
cp12CS0282_00349	hypothetical protein	267.233	64.07	1	14	15	118	8.51093e+10	359	38.5571	6.31592
cp12CS0282_00124	Phospholipase D	260.233	43.73	1	10	10	90	6.17446e+10	295	32.4344	8.5874
cp12CS0282_00768	hypothetical protein	678.725	50.78	1	21	21	194	4.77482e+10	644	70.2328	5.93506
cp12CS0282_00018	Penicillin-binding protein 1A	134.315	29.13	1	11	11	42	3.74387e+10	721	77.1121	8.63135
cp12CS0282_01455	hypothetical protein	370.717	33.33	1	5	5	90	3.22474e+10	219	23.0892	4.70361
cp12CS0282_00840	hypothetical protein	367.525	67.14	1	25	25	122	2.28258e+10	563	59.5499	5.78271
cp12CS0282_00766	Diacylglycerol acyltransferase/mycolyltransferase Ag85C	110.832	34.6	1	10	10	38	1.91393e+10	341	36.5592	7.43018
cp12CS0282_00302	hypothetical protein	69.4261	19.44	1	5	5	19	1.73816e+10	468	51.3178	5.5415
cp12CS0282_00503	hypothetical protein	31.8433	36.99	1	5	5	13	1.57383e+10	246	26.3162	8.90967
cp12CS0282_00649	hypothetical protein	87.8383	31.58	1	6	6	27	1.30398e+10	285	31.242	9.5249
cp12CS0282_00875	hypothetical protein	171.391	33.97	1	11	11	72	1.24169e+10	365	40.6633	5.14795
cp12CS0282_00232	hypothetical protein	519.646	42.98	1	6	6	143	1.22377e+10	228	24.2515	9.20264
cp12CS0282_00752	hypothetical protein	46.8244	21.63	1	8	8	13	1.09363e+10	675	70.8231	5.51611
cp12CS0282_01849	hypothetical protein	179.623	56.93	1	16	16	67	9.5439e+09	469	49.5782	8.48486
cp12CS0282_01997	putative peptidase	54.6649	21.54	1	3	3	15	9.28186e+09	246	25.6071	7.00537
cp12CS0282_01163	hypothetical protein	137.995	30.42	1	10	10	40	9.09818e+09	595	63.0628	5.73193
cp12CS0282_02101	hypothetical protein	142.425	43.39	1	12	12	41	8.50626e+09	484	48.9836	5.43994
cp12CS0282_00663	putative protein YlbL	68.9109	23.93	1	5	5	23	8.18849e+09	351	36.9128	5.021
cp12CS0282_01684	50S ribosomal protein L21	28.1868	39.6	1	3	3	12	7547121802	101	10.9432	9.92041
cp12CS0282_00689	hypothetical protein	55.0224	24.37	1	6	6	17	7.4004e+09	394	40.9706	8.27979
cp12CS0282_00165	hypothetical protein	111.427	45.92	1	12	12	39	7.26071e+09	453	48.4653	4.83057
cp12CS0282_01604	hypothetical protein	92.1459	10.36	1	1	1	29	7.09406e+09	193	19.5526	6.50732
cp12CS0282_00921	60 kDa chaperonin 1	220.654	57.51	1	19	19	74	6.98121e+09	546	57.1201	4.79248
cp12CS0282_00823	hypothetical protein	37.7722	40.89	1	5	5	15	6.58596e+09	291	32.2048	6.354
cp12CS0282_01324	Phosphocarrier protein HPr	209.283	26.14	1	3	3	85	5.61038e+09	88	9.08946	4.11963
cp12CS0282_00166	hypothetical protein	220.965	40.74	1	7	7	59	5.59764e+09	378	40.2234	5.94775
cp12CS0282_01852	hypothetical protein	37.0931	27.59	1	6	6	11	5433870027	377	40.6276	7.6792
cp12CS0282_00928	putative inactive lipase	68.883	39.76	1	8	8	27	5.12042e+09	415	44.0084	5.22412
cp12CS0282_00732	Cytidine deaminase	2.16261	12.82	1	1	1	1	5032207490	156	16.5209	4.94482
cp12CS0282_01734	Putative L,D-transpeptidase LppS	81.9365	28.28	1	9	9	28	4.95482e+09	396	42.4401	7.12256
cp12CS0282_01233	Endolytic murein transglycosylase	61.2733	45.81	1	11	11	20	4.72709e+09	382	41.0708	5.24951
cp12CS0282_02028	hypothetical protein	179.966	33.33	1	4	4	52	4.64783e+09	213	21.9578	4.60205
cp12CS0282_00312	Monofunctional biosynthetic peptidoglycan transglycosylase	177.682	37.85	1	16	16	52	4.57587e+09	790	82.9826	5.57959
cp12CS0282_01994	hypothetical protein	44.2904	38.98	1	5	5	20	4.56382e+09	236	24.1383	5.49072
cp12CS0282_00499	Adenylate kinase	65.7452	39.78	1	6	6	22	4.38428e+09	181	19.7572	4.67822
cp12CS0282_00462	50S ribosomal protein L4	28.0488	39.63	1	6	6	10	4.32971e+09	217	23.7616	10.1255
cp12CS0282_00421	50S ribosomal protein L11	7.71933	9.79	1	1	1	2	4278474217	143	15.1921	9.23193
cp12CS0282_00896	Acetate kinase	78.4443	56.5	1	13	13	29	4.2579e+09	400	42.8281	5.30029
cp12CS0282_00502	hypothetical protein	136.175	35.88	1	14	14	47	4.17936e+09	694	74.6373	5.14795
cp12CS0282_00535	60 kDa chaperonin 2	151.9	51.48	1	18	18	49	4.04745e+09	540	57.2409	4.97021
cp12CS0282_00986	hypothetical protein	64.2665	30.03	1	6	7	20	3.89126e+09	393	41.6373	7.53271
cp12CS0282_00365	hypothetical protein	33.2659	59.88	1	5	5	10	3.85108e+09	167	17.702	4.41162
cp12CS0282_02102	Signal transduction histidine-protein kinase/phosphatase MprB	10.2929	7.39	1	2	2	5	3.65549e+09	514	56.5501	5.97314
cp12CS0282_00422	50S ribosomal protein L1	12.9923	10.17	1	2	2	4	3.49023e+09	236	24.7113	9.5542
cp12CS0282_01357	30S ribosomal protein S15	18.5662	39.33	1	2	2	6	3.45116e+09	89	10.2316	10.0815
cp12CS0282_00488	50S ribosomal protein L15	18.2522	37.84	1	4	4	6	3338785424	148	15.4545	10.1841
cp12CS0282_01996	Arsenate reductase	33.4049	41.23	1	2	2	8	3244268575	114	12.9026	5.46533
cp12CS0282_01510	hypothetical protein	37.0576	25	1	6	6	11	3.20442e+09	340	36.5795	5.8208
cp12CS0282_01254	hypothetical protein	106.595	34.51	1	2	2	35	3.19502e+09	113	11.5693	9.30518
cp12CS0282_01252	Thiol peroxidase	26.4053	39.39	1	3	3	8	3.19205e+09	165	17.5558	4.81787
cp12CS0282_00548	hypothetical protein	16.9754	23.81	1	3	3	6	3.14757e+09	210	22.0051	6.39209
cp12CS0282_00699	Carbonic anhydrase 1	18.2261	29.17	1	4	4	8	3.05854e+09	240	26.0042	6.72705
cp12CS0282_00868	hypothetical protein	97.7686	30.5	1	20	20	33	2.7766e+09	1269	135.303	4.75439
cp12CS0282_00180	hypothetical protein	14.8313	10.1	1	2	2	5	2613178530	198	20.3295	8.85107
cp12CS0282_00377	hypothetical protein	32.6703	28.67	1	4	4	9	2.57445e+09	293	30.7627	6.12549
cp12CS0282_01590	hypothetical protein	12.1579	17.2	1	2	2	3	2563398934	314	34.8959	8.33838
cp12CS0282_00490	Maltose/maltodextrin-binding protein	92.5726	46.51	1	10	10	29	2.52535e+09	415	43.8957	5.26221
cp12CS0282_00829	Chaperone protein DnaK	114.383	44.59	1	14	14	36	2.47207e+09	610	65.6156	4.79248
cp12CS0282_02098	Large-conductance mechanosensitive channel	20.3213	10.71	1	1	1	5	2.44049e+09	140	15.0791	5.47803
cp12CS0282_02048	hypothetical protein	14.6232	18.44	1	2	2	4	2.37326e+09	179	20.284	9.93506
cp12CS0282_01640	hypothetical protein	18.2235	21.43	1	2	2	5	2273048096	168	17.3809	4.93213
cp12CS0282_01472	hypothetical protein	43.714	37.56	1	3	3	12	2.2445e+09	197	19.9139	4.44971
cp12CS0282_00369	2,3-bisphosphoglycerate-dependent phosphoglycerate mutase	71.6885	51.21	1	7	7	20	2204645115	248	27.49	5.38916
cp12CS0282_00392	Thiol-disulfide oxidoreductase ResA	14.2644	35.05	1	5	5	7	2.16258e+09	194	21.0997	4.85596
cp12CS0282_00452	Elongation factor Tu	218.326	61.62	1	14	14	65	2.14446e+09	396	43.9732	4.94482
cp12CS0282_00451	Elongation factor G	123.239	45.76	1	19	19	36	2.13797e+09	708	77.8167	4.94482
cp12CS0282_01569	hypothetical protein	94.8619	27.54	1	2	2	40	2.08313e+09	69	7.2545	4.75439
cp12CS0282_01388	hypothetical protein	104.538	43.39	1	14	14	36	2.05575e+09	613	64.8331	6.20166
cp12CS0282_00789	Beta-hexosaminidase	96.5085	48.52	1	7	7	26	2.05485e+09	371	38.3624	5.17334
cp12CS0282_00790	hypothetical protein	83.4897	43.94	1	13	13	31	2.0458e+09	553	58.4207	5.80811
cp12CS0282_00173	hypothetical protein	12.1032	7.72	1	2	2	3	1998566288	492	52.9085	10.0815
cp12CS0282_01574	hypothetical protein	69.0993	27.07	1	5	5	22	1857416716	266	28.6529	4.66553
cp12CS0282_00082	hypothetical protein	49.2607	25.74	1	12	12	18	1.82884e+09	948	100.509	5.94775
cp12CS0282_00259	hypothetical protein	15.4202	59.52	1	2	2	4	1.7876e+09	42	4.74218	4.25928
cp12CS0282_02120	hypothetical protein	24.09	7.59	1	1	1	11	1736176160	237	24.8376	7.84033
cp12CS0282_00197	Neutral endopeptidase	89.3185	33.07	1	13	13	25	1.64201e+09	623	69.5109	4.97021
cp12CS0282_00201	putative arabinosyltransferase C	26.7573	10.24	1	6	6	8	1.6409e+09	1094	118.775	6.01123
cp12CS0282_00461	50S ribosomal protein L3	17.2508	14.22	1	2	2	5	1.55238e+09	218	22.994	9.67139
cp12CS0282_01926	Arginine--tRNA ligase	23.4256	22.91	1	9	9	13	1.55129e+09	550	59.475	5.18604
cp12CS0282_01728	Extracellular basic protease	54.3692	26.97	1	7	7	19	1.47501e+09	608	64.5001	5.60498
cp12CS0282_00362	Autonomous glycyl radical cofactor	5.67585	21.69	1	1	1	2	1.43539e+09	83	9.56372	6.78564
cp12CS0282_00083	hypothetical protein	19.3963	10.8	1	6	6	8	1432907064	1157	121.901	7.23975
cp12CS0282_02024	Fumarate hydratase class II	15.2298	13.7	1	3	3	4	1.41036e+09	467	49.7363	5.13525
cp12CS0282_01419	Nitrogen regulatory protein P-II	36.8851	57.14	1	4	4	14	1.35253e+09	112	12.1404	5.2749
cp12CS0282_01395	hypothetical protein	15.0395	19.15	1	1	1	3	1.29696e+09	141	15.0959	8.55811
cp12CS0282_01565	hypothetical protein	64.3005	31.39	1	12	12	23	1.29563e+09	755	82.5103	5.41455
cp12CS0282_01239	hypothetical protein	14.9842	16.16	1	4	4	6	1.26854e+09	297	32.1296	5.36377
cp12CS0282_00170	NADH dehydrogenase	11.2488	17.95	1	2	2	4	1238444324	195	20.6948	5.17334
cp12CS0282_01468	hypothetical protein	14.8219	33.92	1	4	4	4	1.23228e+09	171	18.2397	5.65576
cp12CS0282_00434	hypothetical protein	33.6966	27.72	1	8	8	12	1.22458e+09	653	70.8201	6.78564
cp12CS0282_01821	PTS system beta-glucoside-specific EIIBCA component	27.6273	13.73	1	4	4	7	1.22379e+09	670	70.7832	6.26514
cp12CS0282_01225	Elongation factor P	47.0896	57.75	1	6	6	14	1215698834	187	20.5696	5.42725
cp12CS0282_01894	Electron transfer flavoprotein subunit alpha	13.8432	26.1	1	3	3	6	1.19879e+09	318	32.0497	4.77979
cp12CS0282_01193	Triosephosphate isomerase	28.8878	32.05	1	5	5	9	1.17794e+09	259	27.3931	5.021
cp12CS0282_01839	hypothetical protein	40.9016	32.61	1	6	6	13	1.17705e+09	322	34.4615	5.63037
cp12CS0282_01743	hypothetical protein	163.431	17.74	1	28	28	52	1.15914e+09	3032	321.938	5.0083
cp12CS0282_01984	2,3,4,5-tetrahydropyridine-2,6-dicarboxylate N-succinyltransferase	9.45092	12.65	1	2	2	3	1133047634	324	33.9554	5.38916
cp12CS0282_00279	Aspartate-semialdehyde dehydrogenase	24.9257	16.62	1	5	5	8	1.13057e+09	343	36.1857	4.95752
cp12CS0282_00739	hypothetical protein	21.8443	12.03	1	3	3	8	1.11139e+09	374	41.2465	6.20166
cp12CS0282_01082	Oxoglutarate dehydrogenase inhibitor	41.909	57.34	1	5	5	12	1.10086e+09	143	15.3276	4.93213
cp12CS0282_02165	hypothetical protein	13.0144	10.54	1	2	2	3	1089239844	313	34.6598	7.53271
cp12CS0282_01822	30S ribosomal protein S1	66.5248	31.42	1	9	9	24	1.06308e+09	487	54.0175	4.66553
cp12CS0282_00964	hypothetical protein	16.4431	20.13	1	3	3	5	1.05146e+09	313	33.5286	4.64014
cp12CS0282_00360	hypothetical protein	35.6399	35.82	1	4	4	9	1.04998e+09	282	29.4826	5.30029
cp12CS0282_01491	Penicillin-binding protein PbpB	48.4436	29.48	1	10	10	20	1.03183e+09	675	73.0084	6.27783
cp12CS0282_00205	hypothetical protein	8.34821	53.25	1	2	2	3	1.02092e+09	77	8.94837	4.66553
cp12CS0282_02083	Resuscitation-promoting factor Rpf2	29.4331	21.67	1	5	5	13	1.01949e+09	383	40.1969	5.17334
cp12CS0282_01370	hypothetical protein	56.2227	26.95	1	7	7	18	1.00715e+09	308	32.0443	5.2749
cp12CS0282_00887	hypothetical protein	57.095	87.38	1	5	5	15	1.00321e+09	103	10.8934	5.31299
cp12CS0282_00428	50S ribosomal protein L7/L12	35.5343	55.91	1	4	4	14	9.65565e+08	127	13.3211	4.64014
cp12CS0282_01705	Ribose-5-phosphate isomerase B	4.64197	15.92	1	1	1	1	9.60243e+08	157	17.1845	5.52881
cp12CS0282_02147	hypothetical protein	52.9289	29.47	1	5	5	16	9.56665e+08	302	31.6283	9.5249
cp12CS0282_01438	hypothetical protein	20.2069	41.88	1	7	7	9	9.53816e+08	191	21.0908	7.12256
cp12CS0282_02105	50S ribosomal protein L31 type B	12.4066	60.23	1	2	2	6	9.47603e+08	88	10.03	9.5249
cp12CS0282_00389	3-hydroxyisobutyrate dehydrogenase	36.2053	32.73	1	5	5	14	9.41063e+08	278	28.9931	4.90674
cp12CS0282_00908	hypothetical protein	26.941	43.17	1	4	4	7	9.35389e+08	183	19.0467	5.09717
cp12CS0282_00798	Lysylphosphatidylglycerol biosynthesis bifunctional protein LysX	59.273	12.83	1	8	8	17	9.05548e+08	1083	119.182	6.06201
cp12CS0282_01195	Glyceraldehyde-3-phosphate dehydrogenase 2	29.1111	30.84	1	6	6	11	901440776	334	36.2615	5.52881
cp12CS0282_00596	hypothetical protein	59.1007	33.33	1	12	12	17	8.95916e+08	591	63.1203	5.26221
cp12CS0282_01400	30S ribosomal protein S2	18.2313	27.17	1	6	6	10	8.84574e+08	276	30.6339	6.90283
cp12CS0282_02103	Response regulator MprA	33.9291	30	1	4	4	10	8.82552e+08	230	25.5533	5.12256
cp12CS0282_02001	Oligopeptide-binding protein OppA	51.7221	40.3	1	10	10	16	8.74599e+08	526	57.2374	5.03369
cp12CS0282_01703	hypothetical protein	13.4956	22.48	1	3	3	4	8.60214e+08	258	26.941	4.43701
cp12CS0282_00719	hypothetical protein	21.9097	9.05	1	1	1	5	840164440	210	23.695	10.2573
cp12CS0282_01194	Phosphoglycerate kinase	205.262	46.28	1	12	12	51	8.32863e+08	417	43.9957	4.71631
cp12CS0282_01038	O-acetylserine sulfhydrylase	58.7771	39.87	1	8	8	16	8.22098e+08	311	32.5991	5.19873
cp12CS0282_00998	Phosphoribosylaminoimidazole-succinocarboxamide synthase	22.2626	27.95	1	6	6	9	8.09073e+08	297	32.7704	4.80518
cp12CS0282_01306	Diphtheria toxin repressor	35.6604	35.4	1	7	7	16	7.98959e+08	226	25.1873	5.22412
cp12CS0282_01177	Vegetative protein 296	24.9869	35.32	1	4	4	6	783344848	252	27.7493	5.2876
cp12CS0282_02134	hypothetical protein	5.50634	23.91	1	1	1	1	782233022	92	10.3401	4.57666
cp12CS0282_00450	30S ribosomal protein S7	19.2933	23.87	1	3	3	5	7.7374e+08	155	17.3964	10.1548
cp12CS0282_00151	hypothetical protein	33.984	21.96	1	2	2	11	7.67046e+08	214	22.177	4.55127
cp12CS0282_01025	Succinyl-CoA:acetate CoA-transferase	49.5562	35.13	1	10	10	13	762019604	501	54.4642	5.46533
cp12CS0282_01140	hypothetical protein	24.9769	28.14	1	5	5	9	7.56595e+08	334	34.7468	5.93506
cp12CS0282_00625	Mannose-6-phosphate isomerase	2.38648	6.49	1	1	1	2	7.5548e+08	385	41.8557	5.09717
cp12CS0282_00932	hypothetical protein	56.5497	32.74	1	7	7	18	7.49029e+08	394	41.2843	5.45264
cp12CS0282_00889	hypothetical protein	17.1866	14.92	1	4	4	5	744032958	496	54.6023	7.37158
cp12CS0282_00090	Iron-sulfur cluster carrier protein	8.80389	6.06	1	1	1	4	7.43397e+08	330	35.6719	4.61475
cp12CS0282_00198	hypothetical protein	50.224	31.05	1	4	4	14	7.38912e+08	190	21.0158	5.23682
cp12CS0282_01299	RNA polymerase sigma factor SigA	7.05838	9.67	1	2	2	2	7.37176e+08	517	57.0431	4.91943
cp12CS0282_02027	hypothetical protein	3.90918	9.68	1	1	1	2	7.28177e+08	186	20.8145	5.75732
cp12CS0282_01312	Alkyl hydroperoxide reductase C	28.602	46.97	1	7	7	10	724881749	198	22.3952	4.61475
cp12CS0282_00251	Nucleoid-associated protein	17.0825	68.87	1	3	3	6	7.23469e+08	106	11.1815	4.17041
cp12CS0282_00343	hypothetical protein	68.8026	26.02	1	4	4	18	7.1962e+08	269	28.8157	8.54346
cp12CS0282_00833	hypothetical protein	29.5419	22.43	1	6	6	15	7.01641e+08	379	42.9306	6.96143
cp12CS0282_02158	Citrate synthase 1	26.6645	30.86	1	6	6	7	6.99638e+08	431	48.1743	5.66846
cp12CS0282_00301	hypothetical protein	27.3055	13.63	1	4	4	10	6.94146e+08	477	48.1583	6.20166
cp12CS0282_02049	Enolase	46.0011	22.82	1	5	5	11	6.85526e+08	425	45.1166	4.81787
cp12CS0282_01107	Aerobic cobaltochelatase subunit CobN	6.84462	4.07	1	3	3	3	6.85168e+08	1204	132.266	4.91943
cp12CS0282_00426	N-ethylmaleimide reductase	9.171	17.37	1	3	3	3	6.79575e+08	357	38.4584	5.24951
cp12CS0282_00508	DNA-directed RNA polymerase subunit alpha	44.0191	40.24	1	8	8	15	670739440	338	36.9328	4.55127
cp12CS0282_02168	hypothetical protein	60.3926	34.3	1	4	4	17	6.66266e+08	207	21.4095	6.55127
cp12CS0282_00781	Phosphoenolpyruvate carboxykinase [GTP]	27.2624	16.37	1	7	7	10	6.64432e+08	611	67.237	4.7417
cp12CS0282_01277	hypothetical protein	9.90593	29.44	1	2	2	3	660418117	197	20.4034	6.17627
cp12CS0282_02085	Methionine--tRNA ligase	27.1119	17.38	1	5	5	10	6.56656e+08	610	67.738	5.17334
cp12CS0282_00772	hypothetical protein	37.9824	13.47	1	11	11	12	6.52617e+08	1611	171.713	4.84326
cp12CS0282_01635	Dipeptidyl carboxypeptidase	44.7928	24.28	1	9	9	11	6.4938e+08	692	75.7469	4.84326
cp12CS0282_01086	hypothetical protein	34.7235	36.13	1	8	8	13	6.41345e+08	476	49.3735	5.57959
cp12CS0282_01611	hypothetical protein	9.68728	13.77	1	4	4	4	6.0494e+08	690	72.8929	6.34131
cp12CS0282_01895	Electron transfer flavoprotein subunit beta	39.0853	36.74	1	7	7	10	6.0254e+08	264	27.3862	4.89404
cp12CS0282_00780	tRNA (guanine-N(7)-)-methyltransferase	22.9	22.96	1	5	5	10	6.00249e+08	257	29.1466	5.2876
cp12CS0282_01340	hypothetical protein	4.4049	22.86	1	1	1	1	5.97112e+08	70	8.02002	4.91943
cp12CS0282_02153	putative oxidoreductase/MSMEI_2347	9.0515	25.52	1	4	4	6	5.96444e+08	286	31.6751	5.16064
cp12CS0282_00039	hypothetical protein	44.762	17.62	1	11	11	14	5.93378e+08	1135	122.839	5.18604
cp12CS0282_02169	hypothetical protein	6.56	89.83	1	3	3	6	5.87495e+08	59	6.27715	6.25244
cp12CS0282_00588	Uracil phosphoribosyltransferase	12.3143	25.12	1	3	3	3	5.8646e+08	211	22.2574	4.70361
cp12CS0282_01186	Transketolase	51.315	21.81	1	8	8	16	5.81136e+08	697	75.563	5.2749
cp12CS0282_01948	hypothetical protein	5.998	14.29	1	2	2	2	5.78049e+08	154	17.0027	5.71924
cp12CS0282_00478	50S ribosomal protein L5	59.8231	34.22	1	4	4	25	5.73242e+08	187	21.349	8.33838
cp12CS0282_01475	Isoleucine--tRNA ligase	34.8677	16.06	1	10	10	15	5.72735e+08	1052	117.748	5.021
cp12CS0282_01594	Pyruvate dehydrogenase E1 component	36.2114	18	1	10	10	12	5.67135e+08	911	102.557	5.92236
cp12CS0282_01649	HTH-type transcriptional regulator SgrR	51.5396	26.71	1	7	7	14	5.65632e+08	513	55.2988	5.13525
cp12CS0282_01397	Ribosome-recycling factor	20.8837	38.38	1	3	3	7	5.65265e+08	185	20.6796	5.07178
cp12CS0282_01417	Signal recognition particle protein	20.0057	18.32	1	5	5	6	5.56021e+08	535	57.4978	9.21729
cp12CS0282_01257	putative lipoprotein	36.8829	26.74	1	9	9	15	5.5315e+08	546	58.2307	5.85889
cp12CS0282_01614	Glycine--tRNA ligase	13.7914	9.5	1	3	3	4	5.49262e+08	484	54.9444	5.38916
cp12CS0282_02016	Ribosome-binding ATPase YchF	43.6809	37.67	1	8	8	14	5.48958e+08	361	38.895	4.65283
cp12CS0282_00824	hypothetical protein	10.6667	15.17	1	2	2	3	5.43432e+08	178	19.2492	8.96826
cp12CS0282_01428	putative protein	11.3866	11.48	1	2	2	3	5.35804e+08	244	27.169	4.729
cp12CS0282_01178	hypothetical protein	12.4129	34.1	1	6	6	7	5.33964e+08	393	43.0358	5.23682
cp12CS0282_01526	putative cytosol aminopeptidase	36.9828	23.96	1	7	7	11	5.32591e+08	505	52.8254	5.10986
cp12CS0282_01213	Guanylate kinase	12.3479	49.21	1	4	4	6	530366789	191	20.8318	5.021
cp12CS0282_01224	hypothetical protein	6.1292	25.96	1	2	2	2	5.2792e+08	208	22.8945	4.50049
cp12CS0282_01879	hypothetical protein	41.2169	33.52	1	6	6	11	5.27706e+08	355	38.0842	5.09717
cp12CS0282_01736	Putative NADP-dependent oxidoreductase YfmJ	11.1839	5.12	1	2	2	3	5.14543e+08	332	35.6072	5.50342
cp12CS0282_01187	Transaldolase	13.4261	15.83	1	3	3	4	5.12071e+08	360	38.4613	4.50049
cp12CS0282_00204	Decaprenylphosphoryl-beta-D-ribose oxidase	9.30468	8.2	1	2	2	2	5.01147e+08	488	53.288	6.1001
cp12CS0282_01685	Ribonuclease E	65.4392	17.55	1	12	12	18	4.9822e+08	1134	125.886	5.99854
cp12CS0282_01861	hypothetical protein	18.0075	11.88	1	3	3	4	4.92658e+08	522	56.34	5.68115
cp12CS0282_01502	DNA-binding protein	4.40516	15.38	1	1	1	1	4.90564e+08	117	12.9077	5.74463
cp12CS0282_01292	hypothetical protein	11.4673	16.48	1	2	2	3	488520346	267	28.5158	4.52588
cp12CS0282_01531	Glycine cleavage system H protein	6.23015	10.16	1	1	1	2	4.86088e+08	128	13.4713	3.90381
cp12CS0282_00650	hypothetical protein	4.35348	17.71	1	3	3	4	4.82692e+08	401	42.962	5.60498
cp12CS0282_01804	Phenylalanine--tRNA ligase beta subunit	50.8131	20.1	1	8	8	14	4.80331e+08	836	90.2562	4.97021
cp12CS0282_01675	Ribosomal silencing factor RsfS	5.31789	24.52	1	2	2	2	480310331	155	17.5977	4.31006
cp12CS0282_00623	Phosphomannomutase/phosphoglucomutase	27.9244	25.49	1	7	7	10	4.80119e+08	459	48.9765	4.90674
cp12CS0282_00637	hypothetical protein	16.8163	30.15	1	3	3	5	4.77149e+08	136	14.3083	4.4624
cp12CS0282_01334	putative protein/MSMEI_2664	41.9309	18.89	1	5	5	9	4.73325e+08	450	50.2625	6.13818
cp12CS0282_00957	ATP-dependent Clp protease ATP-binding subunit ClpC1	44.6997	20.23	1	10	10	12	4.72241e+08	885	97.628	5.31299
cp12CS0282_00194	Glycerol kinase	32.8694	29.86	1	9	9	16	4.70611e+08	509	56.487	4.90674
cp12CS0282_01699	Trigger factor	63.8938	29.33	1	10	10	21	4.60527e+08	450	49.5929	4.42432
cp12CS0282_00112	hypothetical protein	32.8098	34.23	1	7	7	10	456766334	333	34.7508	6.56592
cp12CS0282_00696	Cell division protein FtsX	5.81109	10.67	1	2	2	2	4.55578e+08	300	33.0334	5.56689
cp12CS0282_01827	hypothetical protein	8.50287	12.08	1	2	2	2	4.521e+08	298	31.762	4.85596
cp12CS0282_00367	Long-chain-fatty-acid--CoA ligase	49.2261	29.05	1	8	8	16	4.48208e+08	568	62.0132	5.98584
cp12CS0282_01920	Transcription termination factor Rho	19.2305	15.83	1	5	5	6	4.46594e+08	714	78.9784	9.27588
cp12CS0282_01101	hypothetical protein	51.6936	46.96	1	5	5	19	4.45889e+08	230	24.6849	5.18604
cp12CS0282_00920	Succinyl-diaminopimelate desuccinylase	18.9569	12.8	1	3	3	5	4.43027e+08	453	47.9059	4.75439
cp12CS0282_00277	Aspartokinase	6.40543	10.26	1	3	3	4	4.40171e+08	429	45.5552	4.86865
cp12CS0282_02047	hypothetical protein	37.3633	39.36	1	5	5	10	4.3955e+08	188	20.5341	4.85596
cp12CS0282_00715	hypothetical protein	17.8649	22.47	1	2	2	5	4.38484e+08	178	18.64	4.44971
cp12CS0282_00635	Protein translocase subunit SecA 1	45.153	20.54	1	10	10	18	4.38241e+08	847	95.4663	4.98291
cp12CS0282_01016	hypothetical protein	11.2474	39.92	1	5	5	5	4.30946e+08	243	26.0524	4.98291
cp12CS0282_01767	hypothetical protein	36.7446	34.12	1	4	4	12	4.29078e+08	211	23.3669	9.29053
cp12CS0282_00634	Ribosome hibernation promotion factor	55.3426	39.19	1	6	6	18	4.27185e+08	222	24.8295	6.17627
cp12CS0282_01238	Aspartate--tRNA(Asp/Asn) ligase	24.7719	10.55	1	4	4	8	4.22818e+08	597	65.9504	5.32568
cp12CS0282_00572	Hemin import ATP-binding protein HmuV	2.75741	7.86	1	1	1	1	420433337	280	29.9125	5.19873
cp12CS0282_01903	hypothetical protein	9.12888	30.26	1	2	2	3	4.15152e+08	152	16.6964	5.04639
cp12CS0282_01731	Oligoribonuclease	7.04034	4.78	1	1	1	2	414875695	209	23.4566	4.95752
cp12CS0282_01631	Long-chain-fatty-acid--CoA ligase FadD15	13.5227	6.2	1	3	3	5	4.08965e+08	613	66.7666	5.84619
cp12CS0282_00085	Thioredoxin reductase	4.32022	4.44	1	1	1	1	402772643	315	33.6897	4.76709
cp12CS0282_01520	Protein	10.5331	19.13	1	1	1	3	4.02143e+08	115	12.0018	4.52588
cp12CS0282_01949	ATP-dependent RNA helicase DeaD	53.5606	30.91	1	11	11	16	4.01933e+08	660	73.7427	5.69385
cp12CS0282_01066	hypothetical protein	32.5755	30.68	1	6	6	9	3.98135e+08	414	44.8567	7.2251
cp12CS0282_01311	Alkyl hydroperoxide reductase AhpD	47.2263	36.21	1	4	4	11	3.9676e+08	174	18.8917	5.07178
cp12CS0282_00862	Putative thiosulfate sulfurtransferase SseB	8.61253	10.79	1	2	2	3	3.93119e+08	278	29.9481	6.21436
cp12CS0282_00086	Thioredoxin	21.4358	30.84	1	2	2	5	3.92906e+08	107	11.7081	5.03369
cp12CS0282_01046	hypothetical protein	4.12625	33.33	1	1	1	1	387676480	54	6.0241	5.03369
cp12CS0282_01693	Malate dehydrogenase	13.4674	13.19	1	3	3	3	3.86996e+08	326	34.8539	5.07178
cp12CS0282_01264	putative transcriptional regulatory protein/MSMEI_2866	8.76479	12.4	1	2	2	3	3.85651e+08	250	26.9023	4.81787
cp12CS0282_00116	Peptidyl-prolyl cis-trans isomerase A	78.4229	59.55	1	8	8	32	3.84247e+08	178	19.2874	4.94482
cp12CS0282_01992	hypothetical protein	22.9088	13.54	1	3	3	6	3.82433e+08	517	56.0358	6.01123
cp12CS0282_00805	Urease accessory protein UreE	23.2105	49.37	1	5	5	10	3.79371e+08	158	17.9061	5.5415
cp12CS0282_01795	hypothetical protein	7.75099	52.46	1	2	2	4	3.77719e+08	61	6.99859	4.77979
cp12CS0282_00894	NADPH-ferredoxin reductase FprA	29.5303	30.89	1	8	8	10	3.74585e+08	450	49.3942	4.98291
cp12CS0282_01399	Elongation factor Ts	36.5662	44.73	1	8	8	14	3.73806e+08	275	29.3531	5.13525
cp12CS0282_00841	putative ABC transporter ATP-binding protein YknY	10.4812	17.62	1	2	2	3	3.68403e+08	244	26.6823	5.04639
cp12CS0282_01530	Aminomethyltransferase	40.2328	28.65	1	5	5	12	368312125	377	40.4954	5.05908
cp12CS0282_00552	D-methionine-binding lipoprotein MetQ	5.41907	6.67	1	1	1	1	367972196	285	30.6618	4.90674
cp12CS0282_02023	Fructose-1,6-bisphosphatase class 2	3.94531	7.74	1	1	1	1	363946601	336	35.482	5.37646
cp12CS0282_00864	Orotate phosphoribosyltransferase	12.5126	12.71	1	2	2	3	362807088	181	19.2622	6.12549
cp12CS0282_01525	Branched-chain-amino-acid aminotransferase	9.08254	13.93	1	3	3	5	3.62278e+08	366	40.1811	5.71924
cp12CS0282_01216	Carbamoyl-phosphate synthase large chain	18.8396	9.64	1	6	6	8	3.61736e+08	1120	120.33	4.86865
cp12CS0282_00317	CRP-like cAMP-activated global transcriptional regulator	12.8631	21.59	1	3	3	4	360767483	227	24.9891	6.81494
cp12CS0282_01929	Lactate utilization protein B	44.5849	20.04	1	6	6	14	3.59373e+08	514	56.6229	6.80029
cp12CS0282_00216	Periplasmic zinc-binding protein TroA	12.9999	21.82	1	3	3	6	3.58367e+08	330	35.6134	5.07178
cp12CS0282_00576	Isocitrate dehydrogenase [NADP]	41.8923	17.53	1	7	7	11	3.50171e+08	736	79.7664	5.03369
cp12CS0282_01975	23S rRNA (guanine(748)-N(1))-methyltransferase	17.2422	24.65	1	3	3	4	3.47759e+08	288	30.5376	5.24951
cp12CS0282_01259	Protein translocase subunit SecD	9.36779	6.43	1	2	2	2	3.41681e+08	622	65.8926	6.29053
cp12CS0282_00997	Adenylosuccinate lyase	29.1486	21.09	1	7	7	11	3.41308e+08	479	52.7341	5.42725
cp12CS0282_01471	hypothetical protein	10.169	11.14	1	2	2	3	340003729	332	35.7675	5.85889
cp12CS0282_01713	Energy-dependent translational throttle protein EttA	17.1907	8.95	1	4	4	7	3.39505e+08	570	63.8077	5.2876
cp12CS0282_01507	1-acyl-sn-glycerol-3-phosphate acyltransferase	9.10647	21.9	1	4	4	4	338773438	242	27.1938	8.82178
cp12CS0282_00269	Deoxyribose-phosphate aldolase	25.2526	30.77	1	4	4	7	3.36617e+08	221	22.7748	5.08447
cp12CS0282_01130	Aspartate ammonia-lyase	7.57721	9.45	1	2	2	3	3.36112e+08	476	51.414	4.93213
cp12CS0282_00316	Hydroxyacylglutathione hydrolase	18.9331	29.6	1	4	4	6	3.28575e+08	277	29.9589	5.0083
cp12CS0282_01730	hypothetical protein	2.24089	6.37	1	1	1	3	327662602	267	28.5177	5.8208
cp12CS0282_01433	hypothetical protein	0	16.08	1	1	1	2	3.23944e+08	143	16.303	4.52588
cp12CS0282_01097	NADH dehydrogenase-like protein	14.0937	12.83	1	3	3	4	3.0856e+08	452	49.0322	6.12549
cp12CS0282_00948	Proton/glutamate-aspartate symporter	10.1706	8.62	1	2	2	3	3.06964e+08	429	44.8556	9.12939
cp12CS0282_01581	hypothetical protein	11.6541	44.26	1	2	2	4	3.06244e+08	61	7.11021	4.7417
cp12CS0282_01356	Polyribonucleotide nucleotidyltransferase	52.1723	21.25	1	10	10	14	3.06071e+08	767	83.0308	5.07178
cp12CS0282_01482	Cell division protein FtsZ	38.307	32.15	1	7	7	11	3.04948e+08	423	44.4593	4.69092
cp12CS0282_00132	Penicillin-binding protein A	35.0351	22.63	1	6	6	11	3.03096e+08	486	50.7236	5.94775
cp12CS0282_00471	putative protein	15.6946	15.05	1	5	5	5	3.02475e+08	558	61.4998	5.49072
cp12CS0282_01387	Methionine aminopeptidase 2	10.6123	15.49	1	2	2	3	3.01767e+08	297	32.9534	5.30029
cp12CS0282_01235	Alanine--tRNA ligase	26.8238	17.64	1	8	8	9	2.99218e+08	890	96.395	5.41455
cp12CS0282_01390	Zinc metalloprotease Rip1	3.38842	3.96	1	1	1	1	2.96536e+08	404	42.5415	8.6167
cp12CS0282_00906	Peptide deformylase	4.0752	10.99	1	1	1	1	295925536	191	20.8819	4.67822
cp12CS0282_01207	Methionyl-tRNA formyltransferase	7.84448	20.48	1	4	4	5	2.93413e+08	332	36.2018	6.02393
cp12CS0282_00497	Trehalose import ATP-binding protein SugC	15.784	16.67	1	3	3	5	2.90841e+08	378	41.2792	5.89697
cp12CS0282_01189	hypothetical protein	3.14373	6.9	1	2	2	2	289160412	319	34.8812	5.36377
cp12CS0282_01307	UDP-glucose 4-epimerase	25.1675	29.66	1	5	5	7	2.8801e+08	327	34.9517	5.61768
cp12CS0282_01104	Polyprenol monophosphomannose synthase	2.22773	10.94	1	1	1	1	2.8242e+08	265	29.2991	5.5542
cp12CS0282_02117	Bifunctional purine biosynthesis protein PurH	9.47888	14.1	1	3	3	6	2.81089e+08	525	55.7454	5.32568
cp12CS0282_01414	Ribosome maturation factor RimM	3.74968	11.59	1	1	1	1	2.80587e+08	164	17.7622	4.97021
cp12CS0282_01276	hypothetical protein	24.2401	35.82	1	5	5	20	2.79764e+08	201	20.7972	5.79541
cp12CS0282_00314	hypothetical protein	2.09784	27.45	1	1	1	1	2.79268e+08	51	5.85292	4.64014
cp12CS0282_01320	Phosphoenolpyruvate-protein phosphotransferase	63.4775	24.69	1	7	7	17	2.78709e+08	567	59.9729	5.12256
cp12CS0282_01885	Glutamyl-tRNA(Gln) amidotransferase subunit A	16.1777	17.21	1	4	4	6	2.76617e+08	494	51.8799	4.89404
cp12CS0282_00467	30S ribosomal protein S3	5.45137	14.52	1	2	2	2	2.7352e+08	248	28.3781	10.5796
cp12CS0282_01446	1-(5-phosphoribosyl)-5-[(5-phosphoribosylamino)methylideneamino] imidazole-4-carboxamide isomerase	17.1524	23.14	1	4	4	5	2.71431e+08	242	25.9032	4.56396
cp12CS0282_01103	RNA polymerase-binding protein RbpA	6.76462	10	1	2	2	2	2.6818e+08	130	15.0587	6.80029
cp12CS0282_00738	hypothetical protein	26.552	15.63	1	5	5	7	2.66288e+08	646	70.0492	5.5415
cp12CS0282_00041	Glucosamine-6-phosphate deaminase	10.9031	28.19	1	3	3	3	2.66205e+08	259	28.4151	5.33838
cp12CS0282_00261	UDP-N-acetylmuramoylalanine--D-glutamate ligase	7.29973	15.08	1	3	3	3	2.65068e+08	431	45.7065	6.07471
cp12CS0282_01698	ATP-dependent Clp protease proteolytic subunit 1	14.7178	23.12	1	2	2	4	2.63412e+08	199	21.5377	5.36377
cp12CS0282_00848	hypothetical protein	3.48456	3.17	1	1	1	1	2.60652e+08	378	41.9636	6.26514
cp12CS0282_01416	30S ribosomal protein S16	13.673	27.92	1	2	2	5	2.60362e+08	154	16.8149	7.25439
cp12CS0282_02040	Transcription elongation factor GreA	16.7434	38.15	1	4	4	6	2.59397e+08	173	19.0015	4.88135
cp12CS0282_00336	DNA topoisomerase 1	28.1823	11.86	1	7	7	9	2.58276e+08	1020	113.166	8.01611
cp12CS0282_00717	Transcriptional regulatory protein LiaR	2.40884	5.66	1	1	1	1	2.56132e+08	212	22.395	5.31299
cp12CS0282_02057	Multicopper oxidase mco	18.9265	9.75	1	3	3	7	2.55748e+08	523	57.3816	5.75732
cp12CS0282_00007	hypothetical protein	103.631	26.87	1	1	1	21	2.55654e+08	67	7.13636	4.22119
cp12CS0282_00762	Galactofuranosyltransferase GlfT2	9.72706	11.76	1	4	4	6	2.54188e+08	663	73.5551	6.15088
cp12CS0282_01571	hypothetical protein	3.24546	7.87	1	1	1	1	254032697	178	19.6491	5.96045
cp12CS0282_00046	HTH-type transcriptional regulator SgrR	20.0607	17.41	1	4	4	7	2.53093e+08	540	58.8008	6.49365
cp12CS0282_00196	hypothetical protein	3.58815	4.55	1	1	1	1	2.52751e+08	286	31.5707	5.021
cp12CS0282_00229	Putative glyoxylase CFP32	17.7297	27.34	1	5	5	5	2.52431e+08	267	28.3557	4.36084
cp12CS0282_00031	Leucine--tRNA ligase	33.8737	16.79	1	9	9	11	2.52293e+08	953	106.633	4.89404
cp12CS0282_00158	Vitamin B12 import ATP-binding protein BtuD	9.57854	14.58	1	3	3	3	250706329	295	32.2629	7.13721
cp12CS0282_02013	hypothetical protein	8.33651	13.28	1	1	1	2	2.50091e+08	128	13.4797	5.03369
cp12CS0282_01339	Protein RecA	24.8293	25.2	1	5	5	8	2.45374e+08	369	39.5953	5.2876
cp12CS0282_00898	Membrane-bound lytic murein transglycosylase F	18.6026	17.96	1	5	5	6	2.44956e+08	323	35.5102	5.94775
cp12CS0282_00200	Glycine betaine/carnitine/choline-binding protein OpuCC	3.98692	7.56	1	1	1	1	2.44358e+08	291	31.3481	4.90674
cp12CS0282_00097	Chromosomal replication initiator protein DnaA	5.40909	3.81	1	1	1	1	242976068	603	67.655	6.03662
cp12CS0282_00735	hypothetical protein	12.3141	10.23	1	2	2	4	2.39875e+08	303	33.3502	5.22412
cp12CS0282_00290	hypothetical protein	4.24739	6.01	1	1	1	1	239468160	333	36.4945	6.78564
cp12CS0282_01042	UDP-N-acetylglucosamine 1-carboxyvinyltransferase	3.96098	9.81	1	2	2	3	2.37946e+08	418	44.5068	5.26221
cp12CS0282_00468	50S ribosomal protein L16	29.5824	41.3	1	4	4	9	2.36955e+08	138	15.7497	11.0044
cp12CS0282_00203	Decaprenylphosphoryl-2-keto-beta-D-erythro-pentose reductase	13.4397	20.55	1	3	3	4	2.34058e+08	253	26.819	5.43994
cp12CS0282_00030	hypothetical protein	89.6574	19.43	1	7	7	37	2.33605e+08	633	65.9548	9.30518
cp12CS0282_01144	hypothetical protein	6.39387	12.92	1	2	2	2	2.32851e+08	178	19.2605	4.86865
cp12CS0282_01853	Glutamate--tRNA ligase	34.4238	19.79	1	5	5	10	2.29416e+08	475	53.3022	4.98291
cp12CS0282_01962	2-oxoglutarate dehydrogenase E1/E2 component	40.308	15.8	1	9	9	13	2.29048e+08	1228	135.817	6.48096
cp12CS0282_01175	Zinc-dependent sulfurtransferase SufU	11.5746	14.09	1	1	1	2	228782296	149	16.2739	4.85596
cp12CS0282_02157	FK506-binding protein	7.23025	47.9	1	3	3	4	227811725	119	12.5703	4.28467
cp12CS0282_01093	6-phosphogluconate dehydrogenase, NADP(+)-dependent, decarboxylating	13.3905	6.79	1	2	2	4	2.2725e+08	501	53.6353	5.03369
cp12CS0282_01678	D-specific alpha-keto acid dehydrogenase	19.2216	12.5	1	3	3	5	2.26817e+08	304	32.7969	4.89404
cp12CS0282_01910	ATP synthase subunit alpha	26.9548	20.3	1	6	6	7	2.26239e+08	542	58.2341	5.07178
cp12CS0282_01153	putative methylmalonyl-CoA mutase large subunit	12.3914	8.3	1	3	3	5	2.2593e+08	735	79.9754	4.91943
cp12CS0282_01797	Argininosuccinate synthase	13.9014	14.79	1	4	4	4	2.25433e+08	399	43.9593	5.31299
cp12CS0282_02050	hypothetical protein	24.2232	32.53	1	4	4	6	2.22035e+08	249	26.5063	4.90674
cp12CS0282_00135	FHA domain-containing protein FhaB	4.23732	8.18	1	1	1	1	2.20161e+08	159	17.1893	9.64209
cp12CS0282_00962	hypothetical protein	3.35081	12.86	1	1	1	1	2.20032e+08	210	22.2019	5.38916
cp12CS0282_00607	putative propionyl-CoA carboxylase beta chain 5	12.0442	11.79	1	4	4	4	2.19563e+08	543	58.3646	5.31299
cp12CS0282_01689	Delta(1)-pyrroline-2-carboxylate reductase	21.6917	25.95	1	4	4	8	219098115	316	33.3873	5.50342
cp12CS0282_01196	Putative sporulation transcription regulator WhiA	2.68483	6.08	1	1	1	1	2.18523e+08	329	35.2857	8.66064
cp12CS0282_00058	hypothetical protein	24.3872	14.29	1	4	4	6	2.17773e+08	497	54.8153	5.8208
cp12CS0282_00012	50S ribosomal protein L9	22.3011	32.67	1	3	3	6	2.14787e+08	150	15.8818	9.40771
cp12CS0282_01585	hypothetical protein	14.242	21.85	1	3	3	6	2.13818e+08	238	26.7487	5.03369
cp12CS0282_00202	Galactan 5-O-arabinofuranosyltransferase	2.30738	2.03	1	1	1	1	209095170	691	75.7501	6.59521
cp12CS0282_00618	Cell wall biosynthesis protein LcpA	38.398	38.12	1	7	7	16	2.06824e+08	522	55.0198	5.14795
cp12CS0282_00854	Chaperone protein ClpB	31.0927	10.84	1	5	5	8	2.05261e+08	849	92.7605	5.14795
cp12CS0282_00886	hypothetical protein	19.456	61.9	1	3	3	4	2.05001e+08	84	8.77947	5.23682
cp12CS0282_01420	Signal recognition particle receptor FtsY	23.498	29.74	1	6	6	8	2.03066e+08	548	57.9967	4.729
cp12CS0282_01366	Elongation factor 4	13.6425	14.7	1	6	6	6	1.98889e+08	966	100.238	9.1001
cp12CS0282_01483	Cell division protein FtsQ	7.96021	14.68	1	2	2	3	1.9568e+08	218	23.1273	6.69775
cp12CS0282_00853	Daunorubicin/doxorubicin resistance ATP-binding protein DrrA	14.3525	16.04	1	3	3	4	1.93451e+08	268	28.3377	5.18604
cp12CS0282_00038	Transcriptional regulatory protein LiaR	6.92679	9.05	1	1	1	2	193019413	199	21.2933	5.37646
cp12CS0282_00562	tRNA (cytidine(34)-2'-O)-methyltransferase	7.62771	25	1	2	2	2	1.9136e+08	176	19.685	7.10791
cp12CS0282_00315	hypothetical protein	9.05959	25	1	2	2	3	190979802	152	15.4082	4.62744
cp12CS0282_01930	Lactate utilization protein C	25.0824	18.18	1	2	2	5	1.90688e+08	209	22.7556	5.09717
cp12CS0282_00553	hypothetical protein	6.85079	15.57	1	2	2	2	1.90589e+08	334	36.1286	5.17334
cp12CS0282_01813	Hydroxyacylglutathione hydrolase GloC	3.38761	7.46	1	1	1	1	187230172	201	21.872	5.71924
cp12CS0282_01872	hypothetical protein	4.07511	4.64	1	1	1	1	1.86002e+08	474	49.73	4.85596
cp12CS0282_00278	hypothetical protein	22.0751	8.7	1	5	5	7	1.84685e+08	1080	116.922	5.71924
cp12CS0282_01528	Dihydrolipoyllysine-residue acetyltransferase component of pyruvate dehydrogenase complex	22.312	25.4	1	4	4	7	1.84633e+08	437	47.1145	4.98291
cp12CS0282_00971	putative tRNA/rRNA methyltransferase	6.30683	13.1	1	3	3	3	1.83906e+08	313	33.8199	10.0522
cp12CS0282_00091	Ribosomal RNA small subunit methyltransferase G	7.71712	8.07	1	1	1	2	183746173	223	24.101	6.96143
cp12CS0282_00666	hypothetical protein	49.83	18.72	1	9	9	16	1.82751e+08	988	109.021	6.46826
cp12CS0282_00087	N-acetylmuramoyl-L-alanine amidase CwlM	13.3045	13.49	1	3	3	4	1.82267e+08	393	43.4119	5.07178
cp12CS0282_01205	Ribulose-phosphate 3-epimerase	1.87147	6.7	1	1	1	1	1.82076e+08	224	24.5223	5.07178
cp12CS0282_00662	hypothetical protein	22.1001	24.68	1	6	6	10	181473178	462	50.1096	4.55127
cp12CS0282_01573	Threonine synthase	18.1143	22.5	1	6	6	6	1.81388e+08	480	52.7774	4.77979
cp12CS0282_00509	50S ribosomal protein L17	58.6914	52.8	1	6	6	21	1.808e+08	161	17.4292	9.0415
cp12CS0282_00394	Cytochrome c biogenesis protein Ccs1	8.72682	8.97	1	3	3	3	1.80787e+08	535	60.0077	8.5874
cp12CS0282_01180	hypothetical protein	6.61343	14.84	1	2	2	2	1.8072e+08	283	30.0132	5.80811
cp12CS0282_01593	putative protein	6.53992	30.34	1	2	2	2	1.7804e+08	145	15.6006	4.23389
cp12CS0282_00700	putative ABC transporter solute-binding protein YclQ	15.9487	16.36	1	3	3	4	1.77966e+08	330	35.7013	5.47803
cp12CS0282_00541	putative oxidoreductase/MSMEI_1564	16.8593	23.42	1	4	4	7	1.7574e+08	380	40.5181	5.32568
cp12CS0282_01860	D-3-phosphoglycerate dehydrogenase	21.0786	15.76	1	5	5	6	1.75708e+08	571	60.0313	4.94482
cp12CS0282_01589	putative low molecular weight protein-tyrosine-phosphatase	3.78134	15.57	1	1	1	1	1.75462e+08	167	18.7493	6.0874
cp12CS0282_01840	D-alanine--D-alanine ligase	6.68215	11.67	1	2	2	3	1.75419e+08	360	38.9936	4.65283
cp12CS0282_01350	hypothetical protein	15.7437	8.32	1	4	4	5	1.74548e+08	998	105.978	5.10986
cp12CS0282_00935	ATP-dependent zinc metalloprotease FtsH	18.5215	17.39	1	6	6	6	1.73326e+08	667	73.9861	5.68115
cp12CS0282_01253	putative peptidyl-prolyl cis-trans isomerase B	8.94966	7.75	1	1	1	2	1.71017e+08	284	29.9889	5.59229
cp12CS0282_00154	Protein DipZ	2.77369	7.52	1	2	2	2	1.70729e+08	545	58.5118	6.55127
cp12CS0282_01358	Pyrimidine-specific ribonucleoside hydrolase RihA	8.02661	9.66	1	2	2	3	1.69558e+08	321	34.0743	4.64014
cp12CS0282_00437	DNA-directed RNA polymerase subunit beta'	38.4324	10.85	1	10	10	13	1.68922e+08	1336	147.774	5.77002
cp12CS0282_01711	hypothetical protein	6.79591	7.92	1	1	1	2	1.68785e+08	202	21.6483	9.0415
cp12CS0282_01729	Acrylyl-CoA reductase AcuI	11.44	17.52	1	3	3	4	1.68618e+08	331	34.7149	5.69385
cp12CS0282_00599	hypothetical protein	28.5195	12.36	1	3	3	8	1.68321e+08	356	39.4755	4.83057
cp12CS0282_01924	Homoserine dehydrogenase	21.3205	17.15	1	4	4	5	1.66307e+08	449	46.9724	5.31299
cp12CS0282_01010	Phosphoribosylformylglycinamidine cyclo-ligase	17.277	17.28	1	4	4	6	1.6625e+08	353	37.2179	4.83057
cp12CS0282_00895	hypothetical protein	12.7643	13.85	1	5	5	5	1.65443e+08	462	48.6269	5.03369
cp12CS0282_00994	Phosphoribosylamine--glycine ligase	28.1752	24.87	1	5	5	7	1.65349e+08	386	40.1335	4.85596
cp12CS0282_01353	4-hydroxy-tetrahydrodipicolinate synthase	4.49178	9.94	1	2	2	2	1.64309e+08	332	34.9584	5.92236
cp12CS0282_02076	Polyphosphate:GDP phosphotransferase	8.76189	33.1	1	6	6	6	1.63326e+08	287	33.9418	9.59814
cp12CS0282_02033	Serine hydroxymethyltransferase 1	18.4272	16.78	1	4	4	6	1.61934e+08	429	46.1585	5.68115
cp12CS0282_00771	Long-chain-fatty-acid--AMP ligase FadD32	37.6515	20.65	1	7	7	15	1.61457e+08	615	66.4592	5.07178
cp12CS0282_00901	Vitamin B12 import ATP-binding protein BtuD	8.3775	7.12	1	1	1	2	1.60159e+08	309	33.3443	5.99854
cp12CS0282_01322	Tagatose-6-phosphate kinase	8.38887	13.8	1	2	2	2	1.59247e+08	326	33.5956	4.93213
cp12CS0282_00842	Macrolide export ATP-binding/permease protein MacB	23.8864	29.31	1	8	8	10	1.5875e+08	423	44.9218	7.32764
cp12CS0282_00647	Transcriptional regulator WhiB1	6.94632	27.91	1	1	1	2	1.57453e+08	86	9.53375	8.55811
cp12CS0282_01068	Fe(3+)-citrate-binding protein YfmC	35.0159	42.29	1	6	6	11	1.5681e+08	279	30.0175	5.2876
cp12CS0282_01692	Valine--tRNA ligase	6.47798	9.69	1	5	5	5	1.55397e+08	918	103.136	5.12256
cp12CS0282_01314	hypothetical protein	0	7.89	1	1	1	2	1.5489e+08	342	37.5053	8.45557
cp12CS0282_00974	Trehalose-6-phosphate phosphatase	2.82729	7.47	1	1	1	1	154419213	241	25.6565	5.60498
cp12CS0282_01164	hypothetical protein	3.85263	7.69	1	1	1	1	1.51718e+08	195	20.6467	6.02393
cp12CS0282_00335	putative cold shock protein A	80.3347	80.6	1	4	4	35	1.51414e+08	67	7.32354	4.77979
cp12CS0282_02061	50S ribosomal protein L25	4.61664	9.76	1	1	1	1	150446994	205	21.7891	4.29736
cp12CS0282_01772	Ribonucleoside-diphosphate reductase subunit alpha 1	21.4649	17.66	1	7	7	7	1.49015e+08	719	81.0337	5.66846
cp12CS0282_00320	Thiol-disulfide oxidoreductase ResA	7.37355	22.89	1	3	3	3	1.47185e+08	201	21.2769	5.49072
cp12CS0282_00324	hypothetical protein	4.22392	9.04	1	1	1	1	1.46451e+08	166	17.8035	8.85107
cp12CS0282_00374	hypothetical protein	17.03	26.9	1	5	5	6	1.44467e+08	368	39.3522	4.37354
cp12CS0282_01159	hypothetical protein	1.90868	14.79	1	1	1	1	144365193	142	14.862	4.91943
cp12CS0282_01891	tRNA-specific 2-thiouridylase MnmA	3.55918	4.84	1	1	1	1	1.43837e+08	372	39.9309	5.57959
cp12CS0282_00861	Glycerol-3-phosphate dehydrogenase 2	19.3392	15.53	1	5	5	6	1.41645e+08	573	62.148	6.06201
cp12CS0282_00990	putative transcriptional regulatory protein TcrX	11.5875	14.35	1	2	2	3	140995433	237	26.5448	5.12256
cp12CS0282_00830	Protein GrpE	7.46001	28.5	1	3	3	3	1.4012e+08	214	23.5144	4.31006
cp12CS0282_01044	hypothetical protein	7.44251	6.42	1	2	2	2	1.39242e+08	405	45.9671	9.48096
cp12CS0282_01192	Phosphoenolpyruvate carboxylase	29.9675	11.61	1	7	7	12	1.37504e+08	939	104.796	5.73193
cp12CS0282_00834	hypothetical protein	5.8226	19.8	1	2	2	2	1.37232e+08	202	21.1392	9.5542
cp12CS0282_02058	Bifunctional protein GlmU	9.82378	12.73	1	3	3	3	1.36867e+08	487	51.1832	5.87158
cp12CS0282_01256	Adenine phosphoribosyltransferase	9.25429	15.14	1	2	2	2	1.36768e+08	185	19.5544	5.22412
cp12CS0282_00597	Putative thiosulfate sulfurtransferase SseA	2.1909	7.19	1	1	1	1	136362998	292	32.8894	5.12256
cp12CS0282_01877	Aspartyl/glutamyl-tRNA(Asn/Gln) amidotransferase subunit B	21.4915	19.56	1	6	6	7	1.36328e+08	501	54.7178	4.89404
cp12CS0282_00134	PP2C-family Ser/Thr phosphatase	7.2655	5.37	1	1	1	2	1.36303e+08	503	53.4204	4.77979
cp12CS0282_01179	hypothetical protein	20.5747	22.11	1	5	5	6	1.35996e+08	484	54.1427	5.09717
cp12CS0282_00342	3-[(3aS,4S,7aS)-7a-methyl-1,5-dioxo-octahydro-1H-inden-4-yl]propanoyl:CoA ligase	12.0973	8.39	1	3	3	4	1.35911e+08	548	60.1301	5.98584
cp12CS0282_00851	Chromosome partition protein Smc	6.98555	8.88	1	3	3	15	1.3245e+08	304	34.6251	6.25244
cp12CS0282_01215	Orotidine 5'-phosphate decarboxylase	7.84012	5.38	1	1	1	2	131946614	279	29.074	5.09717
cp12CS0282_01963	hypothetical protein	44.1791	26.82	1	3	3	20	1.30913e+08	220	23.8852	5.46533
cp12CS0282_01909	ATP synthase gamma chain	5.49043	5.21	1	1	1	2	130728879	326	35.7721	5.22412
cp12CS0282_02038	Mycothiol S-conjugate amidase	7.91396	10.47	1	3	3	3	1.29497e+08	296	33.3116	5.88428
cp12CS0282_02100	hypothetical protein	3.29957	7.04	1	1	1	1	128439451	199	20.9188	4.86865
cp12CS0282_01371	Proline--tRNA ligase	34.9343	21.37	1	7	7	12	1.28381e+08	585	64.2288	4.94482
cp12CS0282_00603	Ribokinase	5.65405	8.33	1	2	2	2	1.27896e+08	300	30.1527	4.7417
cp12CS0282_00105	DNA gyrase subunit A	19.6677	12.53	1	5	5	6	1.2781e+08	854	94.7195	5.23682
cp12CS0282_00639	NADPH oxidoreductase	7.68482	9.38	1	2	2	3	1.26552e+08	352	38.732	7.10791
cp12CS0282_02162	23S rRNA (guanosine-2'-O-)-methyltransferase RlmB	2.8461	4.68	1	1	1	1	126520634	278	29.8624	6.22705
cp12CS0282_01807	hypothetical protein	10.351	17.22	1	2	2	3	1.26236e+08	180	19.6814	9.30518
cp12CS0282_01241	hypothetical protein	23.6519	15.01	1	5	5	7	1.25593e+08	673	70.8357	6.40479
cp12CS0282_01878	ATP-dependent 6-phosphofructokinase	8.67329	17.54	1	3	3	3	1.25059e+08	342	37.0308	6.30322
cp12CS0282_01886	Glutamyl-tRNA(Gln) amidotransferase subunit C	7.9425	24.74	1	1	1	2	124776588	97	10.6264	4.56396
cp12CS0282_00481	hypothetical protein	14.3277	6.15	1	1	1	2	1.24306e+08	358	36.9721	5.36377
cp12CS0282_00970	Cysteine--tRNA ligase	12.0233	11.18	1	3	3	3	1.24211e+08	465	51.5932	5.22412
cp12CS0282_01197	Putative gluconeogenesis factor	7.63404	6.43	1	1	1	2	1.23764e+08	342	36.4342	6.69775
cp12CS0282_00593	N5-carboxyaminoimidazole ribonucleotide synthase	29.9241	15.69	1	10	10	12	1.23535e+08	1141	122.608	5.30029
cp12CS0282_00966	hypothetical protein	31.1717	13.94	1	1	1	8	123320865	208	21.4728	6.27783
cp12CS0282_01964	hypothetical protein	27.8816	18.37	1	4	4	7	122831692	430	46.8842	4.77979
cp12CS0282_01040	HTH-type transcriptional activator RamA	12.6713	16.85	1	2	2	3	1.22006e+08	279	30.6782	8.06006
cp12CS0282_01352	Ribonuclease J	13.979	5.42	1	2	2	6	1.21044e+08	683	74.0593	8.80713
cp12CS0282_01165	Aconitate hydratase A	32.3657	14.97	1	6	6	14	1.20485e+08	935	101.298	4.79248
cp12CS0282_01051	Copper transporter MctB	27.5173	50.47	1	10	10	16	1.19368e+08	317	32.3887	5.42725
cp12CS0282_00813	hypothetical protein	14.1565	22.02	1	4	4	6	1.1902e+08	218	24.5346	8.88037
cp12CS0282_00581	Tryptophan--tRNA ligase	13.864	18.89	1	4	4	4	1.18322e+08	360	39.7047	7.91357
cp12CS0282_00585	hypothetical protein	10.6387	16.06	1	3	3	3	1.17224e+08	411	45.4316	4.81787
cp12CS0282_01535	putative protein	9.51562	14.45	1	2	2	3	1.16799e+08	256	28.5795	10.7993
cp12CS0282_01665	Elongation factor 4	8.48442	7.8	1	3	3	3	1.16069e+08	615	68.21	5.19873
cp12CS0282_00677	hypothetical protein	9.00125	5.67	1	4	4	5	1.16046e+08	882	94.8728	9.01221
cp12CS0282_00807	Urease accessory protein UreG	6.66733	22.55	1	3	3	3	1.15245e+08	204	22.2785	4.81787
cp12CS0282_01447	Imidazole glycerol phosphate synthase subunit HisH	5.87798	15.71	1	2	2	2	112606210	210	22.9264	5.38916
cp12CS0282_01998	Glutathione import ATP-binding protein GsiA	14.4377	8.96	1	3	3	4	1.11672e+08	558	60.575	7.12256
cp12CS0282_02066	hypothetical protein	5.87125	15.14	1	3	3	3	1.08147e+08	284	30.997	8.06006
cp12CS0282_01889	DNA polymerase III PolC-type	4.20461	6.9	1	1	1	1	107317563	232	26.0542	5.8208
cp12CS0282_01706	Thioredoxin-like reductase	7.26217	27.67	1	4	4	4	1.0714e+08	206	23.1455	4.94482
cp12CS0282_01965	hypothetical protein	9.66648	16.08	1	1	1	2	106919584	199	23.1907	4.89404
cp12CS0282_01047	16S/23S rRNA (cytidine-2'-O)-methyltransferase TlyA	5.40726	9.16	1	1	1	1	1.05498e+08	273	29.5076	6.58057
cp12CS0282_00063	Serine/threonine transporter SstT	7.52965	5.66	1	1	1	2	1.05485e+08	424	43.8599	5.41455
cp12CS0282_00758	Glycerophosphodiester phosphodiesterase	15.3872	18.63	1	4	4	7	1.05388e+08	365	40.2544	5.2876
cp12CS0282_00579	Exodeoxyribonuclease	12.7973	19.4	1	3	3	4	1.05344e+08	299	33.4715	5.56689
cp12CS0282_01606	Glutamine--fructose-6-phosphate aminotransferase [isomerizing]	13.6649	11.86	1	5	5	5	1.04155e+08	624	67.3677	5.41455
cp12CS0282_01289	1-deoxy-D-xylulose-5-phosphate synthase	1.64556	11.41	1	4	4	4	1.03921e+08	640	68.3276	5.04639
cp12CS0282_01834	hypothetical protein	20.0774	70.27	1	3	3	6	1.0248e+08	74	7.69105	5.0083
cp12CS0282_00770	hypothetical protein	12.989	32.79	1	4	4	4	1.01571e+08	308	32.8117	4.99561
cp12CS0282_01738	Heme-degrading monooxygenase HmoB	10.5728	32.76	1	3	3	3	1.01336e+08	116	12.8833	5.49072
cp12CS0282_00718	hypothetical protein	3.59245	18.87	1	1	1	1	1.00681e+08	106	12.3773	6.01123
cp12CS0282_01479	Cell division protein SepF	6.30033	27.52	1	2	2	2	1.00409e+08	149	16.6723	5.38916
cp12CS0282_00629	Thymidylate kinase	3.00401	9.22	1	1	1	1	9.89904e+07	206	22.9936	4.84326
cp12CS0282_01348	hypothetical protein	18.6037	69.07	1	3	3	5	9.87199e+07	97	10.5923	4.91943
cp12CS0282_01967	Sec-independent protein translocase protein TatB	2.08326	13.61	1	1	1	1	98433938	147	16.2323	5.05908
cp12CS0282_01626	Chaperone protein DnaJ 2	11.9787	13.49	1	4	4	4	9.7959e+07	378	40.15	5.98584
cp12CS0282_00680	hypothetical protein	0	5.5	1	1	1	1	9.66377e+07	218	23.4747	4.90674
cp12CS0282_01210	S-adenosylmethionine synthase	2.45754	5.62	1	2	2	3	9.62285e+07	409	44.1825	5.35107
cp12CS0282_00688	Methylmalonyl-CoA carboxyltransferase 1.3S subunit	2.86854	14.17	1	1	1	1	9.48052e+07	120	12.3053	4.31006
cp12CS0282_01805	Phenylalanine--tRNA ligase alpha subunit	2.44384	13.96	1	3	3	3	94329756	351	38.7205	5.49072
cp12CS0282_00628	Adenosylhomocysteinase	10.6334	12.94	1	3	3	3	9.35699e+07	479	52.382	4.81787
cp12CS0282_00482	hypothetical protein	35.3385	18.05	1	5	5	12	9.28362e+07	410	44.2824	7.94287
cp12CS0282_01824	DNA polymerase I	20.6935	8.66	1	5	5	8	9.26104e+07	878	96.9792	5.17334
cp12CS0282_01970	Putative O-methyltransferase/MSMEI_4947	7.41085	14.76	1	2	2	2	9.24262e+07	210	22.0385	4.94482
cp12CS0282_00930	Sulfurtransferase	5.90038	38.3	1	2	2	2	9.20958e+07	94	10.2021	4.37354
cp12CS0282_01286	putative protein/MSMEI_2713	11.8029	18.88	1	3	3	4	9.16982e+07	249	28.8975	6.16357
cp12CS0282_00951	Lysine--tRNA ligase 1	15.1565	11.97	1	3	3	5	9.13207e+07	518	57.7692	5.10986
cp12CS0282_01427	putative protein	4.12824	13.14	1	1	1	1	91206883	175	18.686	4.13232
cp12CS0282_00968	2-C-methyl-D-erythritol 4-phosphate cytidylyltransferase	6.55432	14.69	1	2	2	3	8.96963e+07	245	26.0707	4.99561
cp12CS0282_01776	NH(3)-dependent NAD(+) synthetase	7.1203	13.04	1	2	2	2	89517805	276	30.0416	5.43994
cp12CS0282_01966	Iron-sulfur cluster carrier protein	7.03354	11.58	1	2	2	2	8.94593e+07	380	39.6806	5.10986
cp12CS0282_02094	Molybdopterin molybdenumtransferase 1	4.28693	4.75	1	1	1	1	87978938	421	44.8189	8.79248
cp12CS0282_01493	Ribosomal RNA small subunit methyltransferase H	10.7415	9.97	1	2	2	3	8.66753e+07	351	38.5448	6.81494
cp12CS0282_00749	Serine--tRNA ligase	11.4098	12.41	1	3	3	3	8.65006e+07	427	47.3001	5.16064
cp12CS0282_00507	30S ribosomal protein S4	20.4694	28.36	1	4	4	6	8.6313e+07	201	23.3705	10.0522
cp12CS0282_00779	hypothetical protein	2.71909	7.31	1	1	1	1	85817162	219	23.6984	5.19873
cp12CS0282_00740	putative cell wall biosynthesis protein LcpB	7.40166	11.48	1	3	3	3	8.52698e+07	427	46.791	10.0522
cp12CS0282_00778	Trehalose monomycolate exporter MmpL3	7.44882	3.43	1	2	2	2	8.46813e+07	874	94.4346	8.33838
cp12CS0282_00791	Succinate-semialdehyde dehydrogenase [NADP(+)] 1	12.4062	23.54	1	5	5	5	8.43804e+07	463	50.1617	5.03369
cp12CS0282_01110	Cobalamin biosynthesis protein CobIJ	2.974	3.39	1	1	1	1	8.38162e+07	501	54.0758	6.1001
cp12CS0282_01298	Polyphosphate glucokinase	4.76176	7.2	1	1	1	1	8.36628e+07	250	26.5881	6.60986
cp12CS0282_01960	hypothetical protein	8.30328	13.09	1	2	2	2	8.24296e+07	275	28.6863	9.72998
cp12CS0282_01993	GTP-binding protein TypA/BipA	10.9604	17.92	1	5	5	5	7.97561e+07	636	68.8802	4.97021
cp12CS0282_01469	putative RNA pseudouridine synthase	6.71245	19.22	1	3	3	3	7.91327e+07	307	33.244	6.3667
cp12CS0282_00260	Cobyric acid synthase	8.44337	19.2	1	2	2	2	7.86467e+07	250	26.0376	5.2749
cp12CS0282_02067	Peptide chain release factor 3	17.5364	19.3	1	6	6	8	7.82165e+07	544	59.3378	5.13525
cp12CS0282_00534	10 kDa chaperonin	103.26	59.18	1	4	4	36	7.74169e+07	98	10.6005	4.60205
cp12CS0282_00174	hypothetical protein	3.75432	4.21	1	1	1	1	77139889	356	38.9974	4.84326
cp12CS0282_01489	UDP-N-acetylmuramoyl-tripeptide--D-alanyl-D-alanine ligase	6.87197	6.01	1	2	2	3	7.70273e+07	516	53.4913	5.94775
cp12CS0282_00692	Peptide chain release factor 2	4.69489	4.1	1	1	1	1	7.68627e+07	366	41.1654	4.71631
cp12CS0282_01995	hypothetical protein	19.2432	37.85	1	4	4	4	7.67075e+07	177	19.9298	4.48779
cp12CS0282_02118	Phosphoribosylglycinamide formyltransferase	7.22487	9.13	1	1	1	2	7.62851e+07	208	22.1827	6.52197
cp12CS0282_01925	Diaminopimelate decarboxylase	3.01478	3.39	1	1	1	1	7.60781e+07	443	47.9894	5.21143
cp12CS0282_01871	Dihydroxy-acid dehydratase	2.30941	3.43	1	1	1	1	7.54965e+07	613	65.2437	5.97314
cp12CS0282_01613	hypothetical protein	2.72457	11.43	1	1	1	1	74803196	175	19.0356	4.93213
cp12CS0282_01132	ATP phosphoribosyltransferase	11.0598	9.61	1	2	2	3	74765991	281	30.476	6.30322
cp12CS0282_00620	Glucose-1-phosphate adenylyltransferase	9.03357	11.33	1	2	2	3	74651234	362	38.5399	5.18604
cp12CS0282_00176	hypothetical protein	3.01324	10.87	1	1	1	1	7.41338e+07	138	16.1884	7.38623
cp12CS0282_00632	Lipoprotein LpqB	16.67	20.24	1	6	6	7	7.34942e+07	578	61.3191	5.42725
cp12CS0282_01490	UDP-N-acetylmuramoyl-L-alanyl-D-glutamate--2,6-diaminopimelate ligase	5.97869	9.94	1	3	3	3	7.28093e+07	503	52.9754	5.32568
cp12CS0282_01398	Uridylate kinase	15.6375	22.63	1	3	3	4	7.22511e+07	243	26.1511	5.09717
cp12CS0282_01000	Dipeptidyl aminopeptidase BI	4.77356	6.78	1	2	2	2	7.18204e+07	708	79.1719	4.66553
cp12CS0282_01620	GTPase Era	3.27805	5.9	1	1	1	1	7.17941e+07	305	33.6121	5.87158
cp12CS0282_00430	hypothetical protein	15.8375	17.19	1	4	4	5	7.14434e+07	541	57.7404	5.37646
cp12CS0282_01412	hypothetical protein	3.06821	11.19	1	1	1	1	7.14358e+07	134	14.6973	4.55127
cp12CS0282_00466	50S ribosomal protein L22	31.5141	36.67	1	4	4	12	7.14119e+07	120	13.0099	10.3892
cp12CS0282_01141	Dihydroorotate dehydrogenase (quinone)	12.4868	16.95	1	3	3	5	7.03713e+07	348	36.4612	5.0083
cp12CS0282_00967	RNA polymerase-binding transcription factor CarD	8.11644	26.94	1	2	2	3	7.02479e+07	193	21.592	4.67822
cp12CS0282_00281	Catalase	12.236	9.77	1	2	2	3	7.01987e+07	512	57.9174	5.70654
cp12CS0282_01529	putative glycine dehydrogenase (decarboxylating)	15.6185	6.83	1	3	3	4	6.94781e+07	951	101.938	5.2749
cp12CS0282_01226	Aminopeptidase YpdF	24.7134	18.46	1	6	6	10	6.91388e+07	363	39.2339	5.23682
cp12CS0282_01121	Pup--protein ligase	21.2561	8.87	1	3	3	5	6.90997e+07	485	54.0435	5.97314
cp12CS0282_01515	Cytochrome bc1 complex cytochrome c subunit	18.5878	16.11	1	3	3	6	6.86521e+07	298	31.375	8.6167
cp12CS0282_01908	ATP synthase subunit beta	15.0216	24.32	1	6	6	6	6.84773e+07	481	52.2799	4.91943
cp12CS0282_01876	L-glyceraldehyde 3-phosphate reductase	4.29351	4.49	1	1	1	1	68476139	379	41.2184	4.93213
cp12CS0282_00465	30S ribosomal protein S19	8.4648	42.39	1	5	5	10	6.82338e+07	92	10.4406	10.0522
cp12CS0282_00436	DNA-directed RNA polymerase subunit beta	12.2819	12.48	1	6	6	6	6.79057e+07	1178	130.115	4.97021
cp12CS0282_01439	Pyruvate kinase	19.5332	19.07	1	6	6	7	6.77143e+07	472	51.2664	5.57959
cp12CS0282_00020	hypothetical protein	5.29943	24.36	1	2	2	2	6.73134e+07	156	17.7311	5.59229
cp12CS0282_00390	Glutamate-1-semialdehyde 2,1-aminomutase	12.2897	13.93	1	3	3	4	6.69113e+07	438	46.176	5.30029
cp12CS0282_00363	Formate acetyltransferase	13.61	9.65	1	4	4	5	6.66227e+07	746	82.9193	4.98291
cp12CS0282_01794	Tyrosine--tRNA ligase	11.4257	19.95	1	5	5	6	6.63547e+07	426	47.1179	5.37646
cp12CS0282_01431	NADP-specific glutamate dehydrogenase	5.91958	8.48	1	2	2	2	6.63098e+07	448	49.2256	5.74463
cp12CS0282_00265	2-isopropylmalate synthase	22.0453	11.4	1	4	4	6	6.59838e+07	605	67.1057	5.52881
cp12CS0282_00531	putative protein	5.98584	7.59	1	1	1	2	6.56453e+07	224	23.8587	5.14795
cp12CS0282_01887	hypothetical protein	3.24055	10.45	1	1	1	1	65224692	220	22.9248	4.70361
cp12CS0282_00073	Tryptophan synthase alpha chain	4.68915	10.04	1	1	1	1	65192334	279	29.5882	5.30029
cp12CS0282_02078	hypothetical protein	10.0636	40.19	1	3	3	4	6.49758e+07	107	12.6971	4.51318
cp12CS0282_01504	Phospho-2-dehydro-3-deoxyheptonate aldolase AroG	7.40683	9.31	1	3	3	3	6.4004e+07	462	50.8717	5.5415
cp12CS0282_01389	4-hydroxy-3-methylbut-2-en-1-yl diphosphate synthase (flavodoxin)	15.5358	18.41	1	4	4	5	6.34673e+07	391	41.0534	5.09717
cp12CS0282_01154	putative methylmalonyl-CoA mutase small subunit	24.2252	18.08	1	5	5	7	6.34248e+07	603	64.6051	5.08447
cp12CS0282_00485	50S ribosomal protein L18	3.29693	8.15	1	1	1	1	6.22473e+07	135	14.7969	10.7407
cp12CS0282_01959	Shikimate dehydrogenase-like protein	11.4489	14.76	1	2	2	4	61973875	271	28.6707	5.37646
cp12CS0282_01923	Homoserine kinase	6.54891	14.01	1	2	2	2	6.19015e+07	307	32.0987	6.15088
cp12CS0282_00608	Bifunctional ligase/repressor BirA	7.79452	6.41	1	1	1	2	61565760	281	30.3887	5.07178
cp12CS0282_01691	Dihydrofolate synthase/folylpolyglutamate synthase	17.5244	13.08	1	4	4	5	6.15358e+07	520	55.7712	4.58936
cp12CS0282_01230	Chorismate synthase	15.308	19.39	1	4	4	4	6.15058e+07	428	45.7471	5.92236
cp12CS0282_01109	Precorrin-8X methylmutase	7.53631	17.59	1	2	2	2	6.11991e+07	216	22.9689	5.14795
cp12CS0282_00218	Teichoic acids export ATP-binding protein TagH	4.03033	5.68	1	1	1	1	59757225	264	28.824	7.12256
cp12CS0282_01331	Diaminopimelate epimerase	4.55643	4.38	1	1	1	1	59097414	297	30.9384	4.86865
cp12CS0282_01818	UvrABC system protein B	6.77892	5.44	1	2	2	3	5.75891e+07	699	79.0016	4.97021
cp12CS0282_01582	Galactokinase	9.1702	3.73	1	1	1	2	57071152	429	45.5309	5.05908
cp12CS0282_00953	Monoacylglycerol lipase	3.31176	5.24	1	1	1	1	5.67311e+07	248	26.5788	6.45557
cp12CS0282_01105	Apolipoprotein N-acyltransferase	10.0656	9.07	1	2	2	3	5.65435e+07	518	55.9553	9.5542
cp12CS0282_01129	Formate--tetrahydrofolate ligase	26.8274	13.09	1	4	4	7	5.60802e+07	550	58.5302	5.90967
cp12CS0282_00685	Methylmalonyl-CoA carboxyltransferase 5S subunit	4.78114	3.25	1	1	1	2	5.59707e+07	493	54.7155	5.19873
cp12CS0282_00013	Single-stranded DNA-binding protein	4.61537	7.94	1	1	1	1	5.57102e+07	189	19.6695	5.33838
cp12CS0282_00785	Porin PorA	13.0675	15.4	1	4	4	5	5.54184e+07	396	44.2504	6.69775
cp12CS0282_01198	Nucleotide-binding protein	2.19922	19.4	1	4	4	4	5.50469e+07	299	33.3342	5.68115
cp12CS0282_00604	Catabolite control protein A	4.03367	5.52	1	1	1	1	54869060	344	37.1625	8.51416
cp12CS0282_01899	Alpha-1,4-glucan:maltose-1-phosphate maltosyltransferase	5.90371	8.64	1	2	2	2	54426790	671	74.4387	5.68115
cp12CS0282_01275	Dye-decolorizing peroxidase	15.893	13.1	1	3	3	5	5.42132e+07	435	47.2356	5.90967
cp12CS0282_00230	hypothetical protein	10.7038	3.92	1	2	2	7	5.39713e+07	766	84.4753	8.68994
cp12CS0282_02068	Proline iminopeptidase	3.5571	7.96	1	1	1	1	53722499	339	37.8861	5.64307
cp12CS0282_00101	DNA gyrase subunit B	44.0726	16.89	1	7	7	12	5.35403e+07	681	74.9303	5.88428
cp12CS0282_00653	hypothetical protein	0	4.39	1	1	1	1	5.3209e+07	296	32.3119	5.12256
cp12CS0282_00991	Adaptive-response sensory-kinase SasA	4.40202	2.79	1	1	1	1	5.26885e+07	501	54.3703	6.87354
cp12CS0282_02130	Thymidylate synthase	2.22829	12.08	1	2	2	2	5.24994e+07	265	30.1339	5.13525
cp12CS0282_00483	30S ribosomal protein S8	9.92337	29.55	1	3	3	4	52371089	132	14.4268	9.89111
cp12CS0282_01111	Precorrin-6A reductase	0	6.58	1	1	1	1	5.23704e+07	243	26.2079	8.22119
cp12CS0282_00773	putative propionyl-CoA carboxylase beta chain 5	6.84342	7.77	1	2	2	2	51631332	515	56.0201	5.14795
cp12CS0282_00561	Iron-dependent repressor IdeR	7.82526	24.78	1	3	3	4	5.14317e+07	226	24.9758	5.17334
cp12CS0282_02021	Exodeoxyribonuclease 7 small subunit	4.11837	14.29	1	1	1	1	5.11983e+07	98	10.7972	4.44971
cp12CS0282_01045	D,L-glycerol 3-phosphate phosphatase	9.64195	17.74	1	3	3	4	5.11497e+07	327	34.8485	5.08447
cp12CS0282_01568	putative oxidoreductase	10.8523	10.02	1	2	2	3	4.93805e+07	479	50.536	7.07861
cp12CS0282_01017	Mycothiol acetyltransferase	4.90471	10.2	1	1	1	1	49085088	304	33.2983	6.18896
cp12CS0282_01888	DNA ligase A	5.40944	4.47	1	3	3	3	4.90644e+07	694	76.5173	5.23682
cp12CS0282_00925	hypothetical protein	3.16153	20.37	1	1	1	1	47470994	54	6.20607	4.51318
cp12CS0282_00982	Pyruvate dehydrogenase [ubiquinone]	15.6592	5.19	1	3	3	4	4.70722e+07	578	62.3065	6.01123
cp12CS0282_01018	Phosphate-binding protein PstS3	5.14928	5.98	1	1	1	1	46495918	368	38.4841	5.31299
cp12CS0282_00751	5-amino-6-(5-phospho-D-ribitylamino)uracil phosphatase YitU	3.91928	11.44	1	2	2	2	4.61805e+07	271	29.4007	4.88135
cp12CS0282_00543	GMP synthase [glutamine-hydrolyzing]	2.74242	4.38	1	1	1	1	46071458	525	56.1849	5.08447
cp12CS0282_01214	hypothetical protein	20.9977	22.43	1	3	3	7	4.57258e+07	107	12.0837	9.74463
cp12CS0282_00043	Putative N-acetylmannosamine-6-phosphate 2-epimerase	4.34658	11.74	1	2	2	2	4.50864e+07	230	23.9133	5.59229
cp12CS0282_00476	50S ribosomal protein L14	8.0882	18.03	1	2	2	3	44750376	122	13.3533	10.1401
cp12CS0282_00412	L-lactate dehydrogenase	5.24444	14.69	1	3	3	3	4.44351e+07	320	34.1951	5.04639
cp12CS0282_01755	Ribonuclease PH	10.3528	15.98	1	2	2	3	44357577	244	26.1512	5.52881
cp12CS0282_01972	Alpha-maltose-1-phosphate synthase	5.42178	7.69	1	2	2	2	4.42798e+07	351	38.0524	5.36377
cp12CS0282_00098	Beta sliding clamp	10.203	7.59	1	3	3	3	4.42034e+07	395	42.3489	4.75439
cp12CS0282_02096	5-formyltetrahydrofolate cyclo-ligase	4.14296	11.71	1	1	1	1	4.35584e+07	205	22.3716	6.63916
cp12CS0282_01012	tRNA-modifying protein YgfZ	0	7.45	1	2	2	2	4.31263e+07	376	40.4191	5.98584
cp12CS0282_00899	hypothetical protein	20.7009	16.56	1	3	3	5	4.30267e+07	471	52.0987	6.81494
cp12CS0282_01206	Putative methyltransferase	8.31972	14.68	1	4	4	4	4.29012e+07	504	54.7423	7.60596
cp12CS0282_00435	hypothetical protein	13.4161	27.27	1	5	5	6	4.25096e+07	330	36.5473	6.44287
cp12CS0282_01837	Uracil-DNA glycosylase	5.95835	13.39	1	2	2	3	42179798	239	25.9163	9.29053
cp12CS0282_01624	PhoH-like protein	11.1443	11.01	1	2	2	3	4.16715e+07	345	37.782	6.66846
cp12CS0282_01487	UDP-N-acetylmuramoylalanine--D-glutamate ligase	6.76068	8.89	1	2	2	2	4.14909e+07	461	48.3151	5.16064
cp12CS0282_01451	Histidinol-phosphate aminotransferase	5.24611	12.4	1	2	2	2	41348389	371	40.5075	4.91943
cp12CS0282_01125	tRNA (adenine(58)-N(1))-methyltransferase TrmI	8.05059	6.47	1	1	1	2	40808859	278	31.0448	6.7417
cp12CS0282_01443	Phosphoribosyl-AMP cyclohydrolase	7.1267	15.25	1	1	1	2	40457740	118	13.0964	5.8335
cp12CS0282_00610	N5-carboxyaminoimidazole ribonucleotide synthase	2.46216	5.68	1	1	1	1	39806419	387	41.9481	5.23682
cp12CS0282_01381	Malate:quinone oxidoreductase	9.58099	13.23	1	4	4	4	3.95706e+07	499	55.1518	6.26514
cp12CS0282_01514	Cytochrome bc1 complex Rieske iron-sulfur subunit	8.20956	3.94	1	1	1	2	3.88948e+07	406	44.7219	6.96143
cp12CS0282_00756	UDP-galactopyranose mutase	7.07437	8.33	1	2	2	2	3.84017e+07	408	47.015	5.03369
cp12CS0282_00141	hypothetical protein	6.91803	12.05	1	2	2	2	38213708	332	35.6531	5.05908
cp12CS0282_01935	hypothetical protein	2.64455	15.13	1	1	1	1	3.67911e+07	119	12.6386	4.7417
cp12CS0282_01800	Acetylornithine aminotransferase	3.11713	4.33	1	1	1	1	36687453	416	44.464	6.11279
cp12CS0282_01697	ATP-dependent Clp protease proteolytic subunit 2	2.69236	11	1	1	1	1	3.61186e+07	209	23.1336	5.26221
cp12CS0282_01712	hypothetical protein	4.01866	11.97	1	1	1	1	3.60337e+07	142	15.9842	5.52881
cp12CS0282_00927	Transcriptional regulator SlyA	10.0819	16.44	1	1	1	3	3.59605e+07	146	16.2514	6.53662
cp12CS0282_01607	hypothetical protein	3.73988	11.43	1	1	1	1	3.58675e+07	175	18.7403	7.03467
cp12CS0282_00110	hypothetical protein	2.80869	7.02	1	1	1	1	3.50952e+07	171	17.7978	4.34814
cp12CS0282_01062	Cytidylate kinase	2.40738	5.46	1	1	1	1	3.49809e+07	238	25.6364	5.56689
cp12CS0282_00934	Hypoxanthine-guanine phosphoribosyltransferase	7.81703	19.17	1	2	2	2	34724796	193	21.7972	4.89404
cp12CS0282_01740	Putative peroxiredoxin	11.3381	22.01	1	2	2	3	3.47105e+07	159	17.4799	6.02393
cp12CS0282_02160	putative protein	10.8914	17.17	1	4	4	5	3.41717e+07	361	39.8499	5.04639
cp12CS0282_01115	putative dipeptidase PepE	2.36215	7.63	1	2	2	2	3.40783e+07	380	40.5849	5.21143
cp12CS0282_01368	Transcription termination/antitermination protein NusA	2.51562	8.43	1	2	2	3	3.39657e+07	332	36.4361	5.35107
cp12CS0282_00427	50S ribosomal protein L10	18.8308	33.66	1	4	4	5	3.3711e+07	202	21.0279	5.16064
cp12CS0282_00419	Protein translocase subunit SecE	2.3092	26.85	1	2	2	2	33667628	108	11.5492	9.64209
cp12CS0282_00761	hypothetical protein	13.9672	17.07	1	4	4	4	3.32454e+07	451	49.1923	5.31299
cp12CS0282_00570	hypothetical protein	4.26005	4.56	1	1	1	3	3.32404e+07	351	36.9822	5.12256
cp12CS0282_01441	Indole-3-glycerol phosphate synthase	3.00221	5.2	1	1	1	1	3.28676e+07	269	28.4138	5.5542
cp12CS0282_01201	6,7-dimethyl-8-ribityllumazine synthase	3.28033	8.28	1	1	1	1	32650027	157	16.6605	5.14795
cp12CS0282_00617	hypothetical protein	7.2929	11.56	1	2	2	2	3.2329e+07	225	24.088	4.41162
cp12CS0282_01513	Cytochrome bc1 complex cytochrome b subunit	2.57843	10.37	1	3	3	3	3.22267e+07	540	60.1663	6.52197
cp12CS0282_02132	Mycoredoxin 1	20.4286	25	1	1	1	5	32213094	84	9.36065	5.37646
cp12CS0282_00727	Quinone reductase	0	13.92	1	1	1	1	3.22048e+07	194	21.2898	5.41455
cp12CS0282_01898	putative ABC transporter ATP-binding protein YlmA	6.10525	12.06	1	2	2	2	3.21972e+07	282	31.411	4.93213
cp12CS0282_01434	hypothetical protein	1.92806	3.39	1	1	1	2	3.21121e+07	443	50.456	6.63916
cp12CS0282_01229	Shikimate kinase	3.48532	6.57	1	1	1	1	3.19677e+07	198	21.5671	6.29053
cp12CS0282_00102	hypothetical protein	14.5358	9.72	1	2	2	5	3.12452e+07	144	15.449	5.56689
cp12CS0282_02007	hypothetical protein	10.2725	17.69	1	3	3	3	3.11447e+07	294	31.4925	5.18604
cp12CS0282_00746	putative membrane protein	8.38086	10.95	1	2	2	3	3.08574e+07	338	36.3617	5.05908
cp12CS0282_00665	hypothetical protein	3.03063	16.17	1	1	1	1	3.07346e+07	167	17.866	4.28467
cp12CS0282_00867	Fructose-bisphosphate aldolase	35.5252	27.62	1	5	5	11	2.99834e+07	344	37.1208	5.30029
cp12CS0282_00397	hypothetical protein	6.21225	9.45	1	2	2	2	2.97418e+07	328	34.8919	5.07178
cp12CS0282_01126	putative M18 family aminopeptidase 2	3.16708	5.48	1	1	1	1	2.96749e+07	438	46.5806	5.51611
cp12CS0282_01332	tRNA dimethylallyltransferase	9.53948	18.31	1	3	3	3	2.93775e+07	344	38.2749	6.55127
cp12CS0282_00484	50S ribosomal protein L6	13.2979	43.26	1	4	4	6	2.92705e+07	178	19.3965	9.78857
cp12CS0282_01003	Phosphoribosylformylglycinamidine synthase subunit PurQ	7.9059	21.97	1	3	3	3	2.92274e+07	223	23.453	5.92236
cp12CS0282_01869	hypothetical protein	7.59166	7.81	1	2	2	2	28937221	602	64.7659	5.41455
cp12CS0282_00651	ATP-dependent RNA helicase CshA	7.18197	8.39	1	2	2	2	2.84355e+07	441	47.9703	7.09326
cp12CS0282_01452	Histidinol dehydrogenase	12.1512	18.59	1	4	4	4	28315245	441	46.5062	5.0083
cp12CS0282_00500	hypothetical protein	3.13066	22.67	1	1	1	1	2.77156e+07	75	7.81421	9.99365
cp12CS0282_00675	hypothetical protein	3.77406	18.37	1	1	1	1	2.74121e+07	98	10.6374	6.11279
cp12CS0282_00130	Serine/threonine-protein kinase PknB	42.008	25.45	1	8	8	12	2.73333e+07	664	70.6252	5.31299
cp12CS0282_00654	hypothetical protein	4.01731	5.38	1	1	1	1	2.72434e+07	279	30.3218	6.91748
cp12CS0282_01168	hypothetical protein	3.23152	14.61	1	1	1	1	27052750	89	9.65277	4.50049
cp12CS0282_00656	ATP-dependent helicase/nuclease subunit A	4.00984	1.77	1	1	1	1	2.7033e+07	1074	118.712	4.98291
cp12CS0282_02070	Glyceraldehyde-3-phosphate dehydrogenase-like protein	7.15429	6.93	1	2	2	2	2.67376e+07	476	51.8862	6.29053
cp12CS0282_00563	Bifunctional protein FolD protein	14.6523	14.59	1	2	2	4	26210577	281	30.21	5.8335
cp12CS0282_01426	Ribonuclease 3	6.08788	10.04	1	2	2	2	2.5828e+07	249	27.2252	7.62061
cp12CS0282_01124	Proteasome-associated ATPase	3.23311	7.13	1	1	1	1	25229460	547	60.4677	6.40479
cp12CS0282_00691	hypothetical protein	2.88881	5.78	1	1	1	1	2.45913e+07	294	31.3906	4.91943
cp12CS0282_01408	Signal peptidase I	7.14451	17.71	1	3	3	3	2.43683e+07	271	29.7515	4.99561
cp12CS0282_00404	1,4-dihydroxy-2-naphthoyl-CoA synthase	0	6.21	1	1	1	1	2.4193e+07	322	35.9956	5.69385
cp12CS0282_01771	Bacterial non-heme ferritin	13.6956	19.88	1	2	2	4	2.40173e+07	161	18.2102	4.67822
cp12CS0282_01841	Glycerol-3-phosphate dehydrogenase [NAD(P)+]	3.95873	8.31	1	2	2	2	2.38841e+07	361	37.9254	5.5415
cp12CS0282_00222	Putative phenylalanine aminotransferase	3.46308	4.66	1	1	1	1	2.3812e+07	343	37.0797	4.81787
cp12CS0282_01080	hypothetical protein	5.01649	9.62	1	2	2	2	2.34246e+07	395	42.3211	7.15186
cp12CS0282_01274	Threonine--tRNA ligase	13.511	10.74	1	4	4	4	23174341	689	77.4377	5.26221
cp12CS0282_01217	Carbamoyl-phosphate synthase small chain	30.1242	28.29	1	5	5	9	2.31281e+07	410	44.1491	5.52881
cp12CS0282_01158	putative protein	3.56834	4.22	1	1	1	1	2.29323e+07	403	44.137	5.12256
cp12CS0282_00386	Copper-exporting P-type ATPase	14.9809	5.81	1	2	2	4	2.29055e+07	878	94.5093	8.93896
cp12CS0282_01176	putative cysteine desulfurase	2.70851	3.03	1	1	1	1	22852262	429	46.6616	5.71924
cp12CS0282_01273	AP-4-A phosphorylase	2.80406	9.64	1	1	1	1	2.27406e+07	197	21.7418	5.22412
cp12CS0282_00014	30S ribosomal protein S6	14.6724	15.79	1	1	1	4	2.2725e+07	95	10.9038	7.18115
cp12CS0282_00250	hypothetical protein	2.14405	4.71	1	2	2	2	2.26464e+07	849	90.2425	4.98291
cp12CS0282_01820	Dephospho-CoA kinase	10.4561	17.16	1	2	2	3	2.2442e+07	204	22.4931	5.38916
cp12CS0282_02172	hypothetical protein	3.37247	13.15	1	1	1	1	2.24279e+07	213	23.4205	5.09717
cp12CS0282_01862	hypothetical protein	4.04519	3.55	1	1	1	1	2.22298e+07	620	69.027	6.0874
cp12CS0282_01036	hypothetical protein	7.11712	25.51	1	2	2	5	2.21448e+07	98	10.8714	5.69385
cp12CS0282_01315	hypothetical protein	4.63345	1.8	1	1	1	1	2.18655e+07	1332	149.281	8.85107
cp12CS0282_00592	NAD(P)H dehydrogenase (quinone)	6.4589	6.98	1	2	2	2	2.18596e+07	473	49.9729	5.84619
cp12CS0282_02029	hypothetical protein	2.92081	6.49	1	1	1	1	2.18122e+07	231	25.8277	9.1001
cp12CS0282_01437	Maltodextrin phosphorylase	15.3593	14.21	1	6	6	6	2.10837e+07	802	91.4234	5.08447
cp12CS0282_01014	hypothetical protein	14.6231	24.77	1	2	2	4	2.10506e+07	214	23.4906	4.7417
cp12CS0282_00273	hypothetical protein	4.96153	6.5	1	3	3	3	2.10348e+07	723	77.4998	4.88135
cp12CS0282_01917	Putative threonylcarbamoyl-AMP synthase	2.41441	5.56	1	1	1	1	2.10088e+07	216	22.8268	5.09717
cp12CS0282_00905	hypothetical protein	0	4.06	1	1	1	1	20468921	320	35.7535	6.87354
cp12CS0282_00172	hypothetical protein	5.89345	14.98	1	2	2	2	2.03473e+07	307	32.3503	7.50342
cp12CS0282_00477	50S ribosomal protein L24	19.1875	28.85	1	1	1	5	20328967	104	11.253	9.84717
cp12CS0282_00220	putative protein	5.88783	9.07	1	2	2	2	2.0111e+07	397	42.0214	5.13525
cp12CS0282_00880	Cytochrome c-552	2.95901	2.48	1	1	1	1	19356544	483	54.9049	6.771
cp12CS0282_01444	Imidazole glycerol phosphate synthase subunit HisF	4.49392	6.06	1	1	1	1	1.93496e+07	264	27.4282	5.14795
cp12CS0282_01854	Putative isochorismate synthase MenF	9.29267	6.18	1	1	1	3	1.92802e+07	372	39.9525	5.56689
cp12CS0282_00262	hypothetical protein	2.12227	3.45	1	1	1	1	1.90711e+07	348	38.8901	8.06006
cp12CS0282_01372	hypothetical protein	10.9547	24.08	1	3	3	3	1.90143e+07	245	26.3209	7.50342
cp12CS0282_01061	hypothetical protein	5.93034	5.57	1	1	1	1	1.88843e+07	359	40.0852	10.5356
cp12CS0282_01786	hypothetical protein	20.0034	29.51	1	6	6	10	1.84173e+07	244	26.5585	5.56689
cp12CS0282_00371	Sensory transduction protein regX3	14.0807	17.75	1	3	3	4	1.82523e+07	231	25.7395	4.97021
cp12CS0282_01228	3-dehydroquinate synthase	8.49086	9.47	1	3	3	3	1.81912e+07	359	38.5291	6.3667
cp12CS0282_00522	Phosphoglucosamine mutase	5.32685	6.94	1	2	2	2	1.8164e+07	447	46.3808	5.14795
cp12CS0282_01667	30S ribosomal protein S20	0	18.39	1	1	1	2	1.7942e+07	87	9.71235	11.6782
cp12CS0282_00359	Deoxyribose-phosphate aldolase	2.8633	16.5	1	2	2	2	1.77423e+07	200	20.8518	5.64307
cp12CS0282_01761	Nicotinate phosphoribosyltransferase pncB1	3.27949	5.97	1	1	1	1	1.68495e+07	452	48.4718	5.85889
cp12CS0282_01413	tRNA (guanine-N(1)-)-methyltransferase	3.69184	12.8	1	2	2	2	1.62783e+07	289	32.1466	5.8208
cp12CS0282_02071	hypothetical protein	0	3.61	1	1	1	1	1.60023e+07	416	44.8667	4.93213
cp12CS0282_01484	UDP-N-acetylmuramate--L-alanine ligase	3.10562	9.9	1	2	2	2	1.59463e+07	485	51.0643	5.35107
cp12CS0282_01596	Acyl carrier protein	3.17688	11.88	1	1	1	1	1.55485e+07	101	10.8766	4.77979
cp12CS0282_00961	Carbonic anhydrase	4.52841	13.88	1	2	2	2	1.54964e+07	209	22.2573	6.20166
cp12CS0282_01485	UDP-N-acetylglucosamine--N-acetylmuramyl-(pentapeptide) pyrophosphoryl-undecaprenol N-acetylglucosamine transferase	13.9704	20.78	1	3	3	4	1.53976e+07	361	37.6127	7.73779
cp12CS0282_01477	hypothetical protein	19.9727	24.85	1	5	5	10	1.53049e+07	338	36.8787	5.30029
cp12CS0282_02122	hypothetical protein	4.23124	16	1	1	1	1	14966358	100	11.181	9.86182
cp12CS0282_01500	hypothetical protein	8.26699	11.2	1	2	2	3	1.48479e+07	393	42.2105	5.69385
cp12CS0282_00008	Copper-exporting P-type ATPase	3.41049	2.49	1	1	1	1	1.46381e+07	762	79.5026	5.56689
cp12CS0282_01796	Argininosuccinate lyase	7.73834	14.68	1	3	3	3	1.45884e+07	477	51.6573	5.23682
cp12CS0282_00460	30S ribosomal protein S10	21.5052	51.49	1	5	5	17	1.45498e+07	101	11.4632	9.74463
cp12CS0282_02019	4-hydroxy-3-methylbut-2-enyl diphosphate reductase 2	3.33198	9.68	1	1	1	1	1.44385e+07	341	37.0098	5.16064
cp12CS0282_00686	Methylmalonyl-CoA carboxyltransferase 12S subunit	2.41702	7.14	1	3	3	4	1.41456e+07	518	55.3554	5.84619
cp12CS0282_01457	Glycogen operon protein GlgX	2.939	2.68	1	1	1	1	1.4108e+07	745	84.1617	5.17334
cp12CS0282_01202	Riboflavin biosynthesis protein RibBA	9.1171	13.3	1	3	3	4	1.406e+07	451	48.7036	5.51611
cp12CS0282_00080	CCA-adding enzyme	6.92935	6.57	1	2	2	2	14023359	533	59.9334	5.49072
cp12CS0282_00803	Urease subunit beta	5.33871	29.13	1	2	2	2	1.36204e+07	103	11.3047	4.90674
cp12CS0282_01791	hypothetical protein	3.77167	1.85	1	1	1	1	1.32527e+07	866	89.7816	8.82178
cp12CS0282_00164	AMP nucleosidase	5.45543	8.32	1	2	2	2	13159879	469	52.4255	5.46533
cp12CS0282_00730	L-lactate dehydrogenase 1	9.23018	24.37	1	5	5	5	1.3079e+07	316	34.3605	5.23682
cp12CS0282_00128	hypothetical protein	17.9233	20	1	4	4	8	1.29047e+07	350	37.5766	5.16064
cp12CS0282_01361	4'-phosphopantetheinyl transferase Npt	2.14842	9.87	1	1	1	1	1.27633e+07	223	24.7208	5.87158
cp12CS0282_00348	hypothetical protein	2.50843	2.45	1	1	1	1	1.27289e+07	693	77.5925	5.23682
cp12CS0282_00645	ECF RNA polymerase sigma factor SigH	3.66174	6.73	1	1	1	1	1.26184e+07	223	24.6934	6.07471
cp12CS0282_01384	Mycothione reductase	3.02932	4.1	1	1	1	1	1.26107e+07	463	50.7017	5.31299
cp12CS0282_01378	hypothetical protein	6.12626	5.35	1	1	1	2	12577523	243	27.2597	6.44287
cp12CS0282_00822	hypothetical protein	4.19832	5.52	1	1	1	1	1.24613e+07	453	48.4444	6.96143
cp12CS0282_00136	hypothetical protein	4.98567	10.09	1	2	2	2	1.23331e+07	317	34.8318	4.48779
cp12CS0282_01410	Protein YhgF	5.95492	6.91	1	2	2	2	1.22909e+07	767	82.6602	6.43018
cp12CS0282_00800	putative aspartate aminotransferase	17.4659	13.32	1	3	3	5	1.21572e+07	428	47.2161	5.33838
cp12CS0282_00753	Vitamin B12-binding protein	0	5.64	1	1	1	1	1.20782e+07	337	35.2822	5.64307
cp12CS0282_00382	Porphobilinogen deaminase	20.4442	10.14	1	2	2	5	1.20643e+07	296	31.0822	5.41455
cp12CS0282_01373	Uroporphyrinogen-III C-methyltransferase	0	8.4	1	1	1	1	11884613	250	26.3198	7.09326
cp12CS0282_00728	Superoxide dismutase [Mn]	2.57249	7	1	1	1	1	1.17477e+07	200	22.0839	5.22412
cp12CS0282_00809	hypothetical protein	2.27747	6.85	1	1	1	1	1.16894e+07	336	35.8392	5.35107
cp12CS0282_02018	hypothetical protein	1.82699	3	1	1	1	1	1.08883e+07	267	30.0203	11.6929
cp12CS0282_01004	Phosphoribosylformylglycinamidine synthase subunit PurL	5.97973	10.18	1	3	3	3	1.07784e+07	766	81.0173	4.69092
cp12CS0282_00996	Ktr system potassium uptake protein A	4.05373	7.8	1	1	1	2	1.07783e+07	218	23.4193	6.04932
cp12CS0282_00387	Uroporphyrinogen decarboxylase	2.66031	4.85	1	1	1	1	1.04922e+07	371	40.7551	5.89697
cp12CS0282_00659	ATP-dependent DNA helicase UvrD2	2.73871	3.51	1	2	2	2	1.02812e+07	683	74.9547	6.85889
cp12CS0282_01221	hypothetical protein	14.9023	16.99	1	4	4	5	1.0227e+07	459	49.2645	8.42627
cp12CS0282_01445	putative inositol 1-monophosphatase ImpA	3.26471	5.38	1	1	1	1	1.01465e+07	260	27.799	5.07178
cp12CS0282_00420	Transcription termination/antitermination protein NusG	3.11495	8.7	1	1	1	1	1.01364e+07	276	29.797	4.60205
cp12CS0282_01049	DNA repair protein RecN	0	2.75	1	1	1	1	9.9396e+06	582	62.3804	5.22412
cp12CS0282_02154	Superoxide dismutase [Cu-Zn]	2.3655	6.8	1	1	1	1	9.90713e+06	206	21.0864	6.44287
cp12CS0282_01173	putative ABC transporter ATP-binding protein YbiT	2.24582	3.13	1	1	1	1	9.80961e+06	543	58.8224	5.87158
cp12CS0282_00583	hypothetical protein	24.4324	24.26	1	4	4	8	9.65204e+06	404	42.8208	6.20166
cp12CS0282_01063	GTPase Der	2.94203	7.59	1	2	2	3	9.53399e+06	540	60.2503	4.98291
cp12CS0282_01519	Putative asparagine synthetase [glutamine-hydrolyzing]	9.98657	9.22	1	3	3	3	9.4743e+06	640	72.6528	6.26514
cp12CS0282_02081	4-diphosphocytidyl-2-C-methyl-D-erythritol kinase	3.37528	6.9	1	1	1	1	9.2068e+06	319	33.4541	6.7417
cp12CS0282_01360	tRNA pseudouridine synthase B	2.41999	5.28	1	1	1	1	9.14012e+06	303	32.407	6.81494
cp12CS0282_01237	hypothetical protein	3.55746	2.48	1	1	1	1	8.87895e+06	443	50.0574	4.90674
cp12CS0282_02053	Transcription-repair-coupling factor	2.43491	0.87	1	1	1	1	8.78713e+06	1264	139.133	6.21436
cp12CS0282_01344	35 kDa protein	10.7637	15	1	2	2	4	8.77896e+06	280	30.9286	5.79541
cp12CS0282_00601	hypothetical protein	3.40927	10.87	1	1	1	1	8685631	138	14.9825	5.26221
cp12CS0282_00831	Chaperone protein DnaJ 1	7.83919	8.59	1	2	2	3	8.62369e+06	396	41.4676	7.6499
cp12CS0282_01321	Glucitol operon repressor	2.6445	6.74	1	1	1	1	8.601e+06	267	28.632	7.94287
cp12CS0282_01050	hypothetical protein	4.26895	3.78	1	1	1	1	8.55265e+06	397	42.1612	5.2749
cp12CS0282_01974	Levanase	5.29014	6.21	1	2	2	2	8.38029e+06	483	52.9639	4.7417
cp12CS0282_02022	hypothetical protein	1.76258	5.82	1	1	1	2	8.36485e+06	189	20.2974	4.97021
cp12CS0282_01209	putative primosomal protein N'	2.41	3.82	1	1	1	1	8.32928e+06	681	74.0577	7.76709
cp12CS0282_01873	hypothetical protein	11.299	6.96	1	2	2	3	8.30991e+06	273	29.842	5.41455
cp12CS0282_01788	Phosphoglucomutase	6.82166	8.81	1	3	3	3	8.12601e+06	545	58.8328	5.75732
cp12CS0282_00338	putative protein	4.96945	2.95	1	1	1	1	7.7368e+06	508	55.3858	9.24658
cp12CS0282_01682	GTPase Obg	2.91734	6.1	1	1	1	1	7.71681e+06	508	54.8844	5.50342
cp12CS0282_01759	putative protein	2.90621	9.55	1	1	1	1	7.66044e+06	178	19.7258	4.81787
cp12CS0282_01670	hypothetical protein	6.56206	6.48	1	1	1	2	7.58605e+06	324	34.1562	7.06396
cp12CS0282_01249	Histidine--tRNA ligase	4.66006	6.62	1	2	2	2	7.45612e+06	423	46.5259	5.59229
cp12CS0282_02109	30S ribosomal protein S18 1	5.26011	13.89	1	1	1	2	7.39908e+06	72	8.37059	11.4731
cp12CS0282_00923	hypothetical protein	9.50675	65	1	3	3	3	7332153	60	6.63342	5.10986
cp12CS0282_01940	hypothetical protein	2.26745	4.57	1	1	1	1	7.31195e+06	372	40.5965	4.81787
cp12CS0282_00947	Betaine aldehyde dehydrogenase	5.11786	3.19	1	1	1	2	7.29304e+06	501	53.5838	4.95752
cp12CS0282_01578	Glutamine synthetase	2.03694	3.95	1	1	1	1	7.24794e+06	456	51.3143	5.021
cp12CS0282_01534	Lipoyl synthase	8.43572	12.98	1	2	2	5	7.2129e+06	339	38.0622	6.31592
cp12CS0282_01694	hypothetical protein	2.51295	7.54	1	1	1	1	6909474	252	27.8229	5.07178
cp12CS0282_01814	hypothetical protein	4.04227	8.18	1	2	2	2	6.90272e+06	269	28.7783	9.67139
cp12CS0282_01958	Para-nitrobenzyl esterase	2.47097	3.01	1	1	1	1	6.86936e+06	532	58.6784	6.72705
cp12CS0282_00884	Thiol-disulfide oxidoreductase ResA	0	13.22	1	1	1	1	6.83245e+06	174	19.0991	7.95752
cp12CS0282_00802	Urease subunit gamma	2.52379	19	1	1	1	1	6.682e+06	100	11.0789	6.30322
cp12CS0282_00626	hypothetical protein	2.93747	8.24	1	1	1	1	6.67768e+06	255	26.6944	4.729
cp12CS0282_01218	Dihydroorotase	0	4.65	1	1	1	1	6.6706e+06	452	48.8134	5.10986
cp12CS0282_01774	Glutaredoxin-like protein NrdH	2.76787	22.08	1	1	1	1	6.6269e+06	77	8.45624	5.0083
cp12CS0282_00708	Universal stress protein	13.339	7.77	1	2	2	5	6.60361e+06	309	33.3889	5.05908
cp12CS0282_01359	Riboflavin biosynthesis protein RibF	2.18359	4.82	1	1	1	1	6.45537e+06	332	36.2991	6.63916
cp12CS0282_01118	Sec-independent protein translocase protein TatA	3.921	44.57	1	1	1	1	6.45501e+06	92	10.3774	7.25439
cp12CS0282_00407	o-succinylbenzoate synthase	2.61058	2.9	1	1	1	1	6.3283e+06	345	37.7403	5.10986
cp12CS0282_00856	Fimbrial subunit type 1	7.38612	8.13	1	2	2	3	6.15968e+06	480	51.7899	5.65576
cp12CS0282_00376	Putative DNA-binding proteinA	5.3407	26.98	1	1	1	2	6.05859e+06	63	7.1306	6.52197
cp12CS0282_01864	Ketol-acid reductoisomerase (NADP(+))	4.9545	14.84	1	4	4	4	6.02468e+06	337	36.2892	4.81787
cp12CS0282_02108	30S ribosomal protein S14	6.96369	21.78	1	3	3	8	5.98377e+06	101	11.8993	11.3413
cp12CS0282_01632	4-alpha-glucanotransferase	0	2.2	1	1	1	2	5.94448e+06	728	79.9656	4.70361
cp12CS0282_01919	Peptide chain release factor 1	12.7285	8.43	1	2	2	6	5.87762e+06	356	39.5957	4.83057
cp12CS0282_00241	Queuine tRNA-ribosyltransferase	5.33366	9.69	1	2	2	2	5.76716e+06	413	45.9101	6.41748
cp12CS0282_01365	Ribosome-binding factor A	2.0714	7.59	1	1	1	1	5.74889e+06	145	16.2354	5.97314
cp12CS0282_00048	Vitamin B12 import ATP-binding protein BtuD	2.2398	2.36	1	1	1	1	5745046	677	72.6596	6.72705
cp12CS0282_01116	putative helicase HelY	2.53397	2.07	1	1	1	1	5.64442e+06	918	102.344	7.37158
cp12CS0282_01518	Cytochrome c oxidase subunit 2	5.49816	9.97	1	2	2	2	5.62254e+06	361	40.1671	6.43018
cp12CS0282_00089	putative chromosome-partitioning protein ParB	2.01489	8.57	1	2	2	2	5.59434e+06	350	37.573	9.30518
cp12CS0282_02131	Dihydrofolate reductase	0	12.57	1	1	1	1	5.3753e+06	175	19.1748	7.38623
cp12CS0282_01811	Translation initiation factor IF-3	0	11.03	1	1	1	1	5.34829e+06	145	16.8779	9.70068
cp12CS0282_01576	Heme oxygenase	2.58177	7.08	1	1	1	1	5.14513e+06	212	23.8908	4.76709
cp12CS0282_00021	Universal stress protein	0	6.77	1	1	1	1	5.05466e+06	325	34.9842	9.14404
cp12CS0282_00657	Glutathione-regulated potassium-efflux system protein KefC	6.12702	15.04	1	2	2	2	4.70705e+06	359	38.8107	5.26221
cp12CS0282_00793	dCTP deaminase	4.28863	13.83	1	1	1	1	4.69302e+06	188	20.6856	6.02393
cp12CS0282_01024	putative tRNA-dihydrouridine synthase	4.4456	12.24	1	2	2	2	4.67716e+06	384	41.427	6.43018
cp12CS0282_00922	hypothetical protein	7.11901	19.44	1	1	1	2	4.60774e+06	72	7.8162	8.5874
cp12CS0282_01660	hypothetical protein	3.67248	10.42	1	1	1	1	4.58423e+06	144	15.7202	8.71924
cp12CS0282_00439	Transcriptional regulatory protein DegU	2.78016	5.98	1	1	1	1	4.50263e+06	234	25.5854	4.77979
cp12CS0282_00769	hypothetical protein	8.55884	10.29	1	3	3	4	4.43294e+06	175	17.5017	5.2876
cp12CS0282_00464	50S ribosomal protein L2	24.7765	23.57	1	5	5	12	4.25133e+06	280	30.9666	11.2241
cp12CS0282_00505	30S ribosomal protein S13	6.71169	25.35	1	2	2	3	4.23408e+06	142	16.0597	10.6675
cp12CS0282_01171	hypothetical protein	2.67365	4.07	1	1	1	1	4.21604e+06	369	40.4899	7.1665
cp12CS0282_00513	hypothetical protein	0	3.83	1	1	1	1	4.14792e+06	392	41.111	7.1665
cp12CS0282_01323	PTS system fructose-specific EIIABC component	8.14777	8.65	1	3	3	3	3.79742e+06	682	70.9272	6.48096
cp12CS0282_00713	hypothetical protein	2.81815	4.41	1	1	1	1	3.52651e+06	295	32.0376	5.74463
cp12CS0282_01702	hypothetical protein	2.05815	15.66	1	1	1	1	3.37114e+06	83	9.18845	5.41455
cp12CS0282_01002	Phosphoribosylformylglycinamidine synthase subunit PurS	2.8599	27.85	1	2	2	3	3.29511e+06	79	8.50151	4.66553
cp12CS0282_01001	Thioredoxin/glutathione peroxidase BtuE	0	10.19	1	1	1	1	3.28306e+06	157	17.8445	4.43701
cp12CS0282_00391	putative protein	3.2476	9.9	1	1	1	1	3.26481e+06	202	22.6646	6.85889
cp12CS0282_01580	putative protein	2.87772	8.89	1	2	2	2	3.09557e+06	551	62.3781	7.10791
cp12CS0282_00146	Oligo-1,6-glucosidase 1	10.5065	4.7	1	1	1	2	2.88799e+06	532	60.1763	4.93213
cp12CS0282_01203	Riboflavin synthase	2.3915	4.69	1	1	1	1	2.721e+06	213	22.7687	4.81787
cp12CS0282_00504	Translation initiation factor IF-1	4.76213	12.5	1	1	1	2	2.61009e+06	96	11.174	9.75928
cp12CS0282_00175	hypothetical protein	2.15447	2.52	1	1	1	2	2.43898e+06	556	61.6371	4.93213
cp12CS0282_00411	Demethylmenaquinone methyltransferase	2.5919	7.33	1	1	1	1	2.41573e+06	232	25.4691	7.43018
cp12CS0282_01683	50S ribosomal protein L27	2.81039	14.77	1	2	2	2	2.31243e+06	88	9.51995	10.3452
cp12CS0282_01928	Lactate utilization protein A	2.65751	4.6	1	1	1	2	2.26007e+06	261	28.3051	6.3667
cp12CS0282_00236	Prephenate dehydrogenase	3.32248	3.86	1	1	1	1	2.17801e+06	337	35.9585	5.89697
cp12CS0282_00900	Putative 8-oxo-dGTP diphosphatase 3	2.54426	7.55	1	1	1	1	2.14987e+06	159	17.4627	4.70361
cp12CS0282_00469	50S ribosomal protein L29	0	9.21	1	1	1	2	2.14578e+06	76	8.67262	8.67529
cp12CS0282_00606	putative propionyl-CoA carboxylase beta chain 5	0	7.37	1	1	1	1	1.93181e+06	543	58.1226	5.21143
cp12CS0282_00521	30S ribosomal protein S9	3.9914	9.6	1	2	2	2	1.89091e+06	177	19.114	9.33447
cp12CS0282_00977	hypothetical protein	2.0206	16.1	1	1	1	1	1.80145e+06	118	12.844	10.1548
cp12CS0282_00072	Tryptophan synthase beta chain	0	7.93	1	1	1	1	1.66034e+06	416	44.5468	6.17627
cp12CS0282_01802	Arginine biosynthesis bifunctional protein ArgJ	2.69369	4.4	1	1	1	1	1.56134e+06	386	39.8148	4.85596
cp12CS0282_00506	30S ribosomal protein S11	5.18193	11.19	1	1	1	2	1.51545e+06	134	14.3336	11.5317
cp12CS0282_01108	hypothetical protein	2.41556	3.88	1	1	1	1	1.50928e+06	438	47.5143	6.26514
cp12CS0282_00187	putative oxidoreductase	0	7.3	1	1	1	1	1.49699e+06	233	25.133	6.69775
cp12CS0282_01521	putative protein	3.13224	13.99	1	1	1	1	1.28823e+06	243	27.1792	10.3599
cp12CS0282_01523	Nicotinate-nucleotide--dimethylbenzimidazole phosphoribosyltransferase	2.22988	4.24	1	1	1	1	1.20189e+06	354	37.4663	5.57959
cp12CS0282_02123	Glutarate-semialdehyde dehydrogenase DavD	0	2.83	1	1	1	1	1.16023e+06	495	52.754	5.10986
cp12CS0282_00459	hypothetical protein	2.00552	9.03	1	1	1	1	1.10005e+06	155	16.3002	4.91943
cp12CS0282_01503	Serine/threonine-protein kinase PK-1	2.42788	1.46	1	1	1	1	1.00777e+06	752	80.0459	4.93213
cp12CS0282_01583	Ribonuclease R	1.63961	3.04	1	1	1	1	962046	461	50.5069	5.05908
cp12CS0282_00005	35 kDa protein	1.72658	4.07	1	1	1	1	937151	295	32.4973	4.95752
cp12CS0282_00787	hypothetical protein	0	2.49	1	1	1	1	906407	1083	115.734	8.44092
cp12CS0282_01669	hypothetical protein	0	15.04	1	1	1	1	875468	133	14.219	5.07178
cp12CS0282_00381	Glutamyl-tRNA reductase	2.22117	3.24	1	1	1	1	870196	432	46.1617	5.59229
cp12CS0282_01067	hypothetical protein	0	1.89	1	1	1	1	790217	898	99.6037	8.08936
cp12CS0282_00885	hypothetical protein	4.43916	27.06	1	2	2	3	654475	85	8.9725	6.26514
cp12CS0282_01809	50S ribosomal protein L20	0	6.3	1	1	1	1	595424	127	14.685	10.7261
cp12CS0282_01329	hypothetical protein	0	3.17	1	1	1	2	555526	252	25.9476	4.23389
cp12CS0282_01724	putative ABC transporter ATP-binding protein YadG	0	4.23	1	1	1	1	483965	307	32.9041	7.50342
cp12CS0282_00189	hypothetical protein	0	12.5	1	1	1	1	446193	96	10.5963	4.67822
cp12CS0282_00059	hypothetical protein	6.67949	27.12	1	1	1	5	384970	59	6.25022	9.18799
cp12CS0282_01492	Cell division protein FtsL	2.04119	5.53	1	1	1	1	355676	235	24.8358	10.2427
cp12CS0282_00642	3-phosphoshikimate 1-carboxyvinyltransferase	4.15838	10.85	1	2	2	2	339698	424	44.2072	5.49072
cp12CS0282_01707	Aminopeptidase N	2.18635	1.26	1	1	1	1	333696	871	96.0266	5.18604
cp12CS0282_01305	RNA polymerase sigma factor SigB	0	5.17	1	1	1	1	272297	329	37.2374	5.70654
cp12CS0282_00159	Antitoxin	14.6442	60	1	4	4	13	271972	55	6.18326	5.0083
cp12CS0282_00652	hypothetical protein	1.99252	20	1	1	1	1	203277	75	8.13204	4.65283
cp12CS0282_00891	Formate-dependent phosphoribosylglycinamide formyltransferase	3.39438	7.06	1	2	2	2	181554	354	38.4147	4.90674
cp12CS0282_01406	putative protein	3.31977	13.86	1	1	1	1		101	12.1749	4.53857
cp12CS0282_00487	50S ribosomal protein L30	14.4573	18.03	1	1	1	7		61	6.66357	10.1548
cp12CS0282_00449	30S ribosomal protein S12	2.93355	21.95	1	1	1	1		123	13.6376	11.2095
cp12CS0282_00311	putative protein YqeY	0	7.19	1	1	1	1		153	16.4526	6.06201
cp12CS0282_01798	Arginine repressor	4.78626	9.2	1	1	1	1		163	17.4711	5.19873
cp12CS0282_01747	hypothetical protein	2.58556	2.12	1	1	1	1		378	41.9273	9.94971
[truncated: 67 more rows]

## Sheet: Surface R2
Protein search out put file showing the accession number, description, score, coverage, no. of proteins, no. of unique peptides and peptides, the peptide spectral matches (PSM), the intensity (Area), no. of amino acids, molecular weight and calc. pI.
[truncated: 890 more rows]

[truncated: 6 more sheets: Surface R3, Surface revised 3 out of 3, Whole cell R1, Whole cell R2, Whole cell R3, Whole cell 3 out of 3]
